# Supplementary material for: Comprehensive Transcriptome Analysis of GS3 Near-Isogenic Lines During Panicle Development in Rice (Oryza sativa L.)
Source: Front Genet. 2022 Mar 1;13:857143. doi: 10.3389/fgene.2022.857143 (PMC8921255; doi:10.3389/fgene.2022.857143)
Supplement: Supplementary file 1 [file Table2.XLSX]

## Sheet: Sheet1
Sample	Total reads	Total bases	Length	Cleaned bases	Total mapped%	Unique mapped%
NIL-gs3-L1	19973295	5991988500	150*2	5748913469	0.9446	0.9053
NIL-gs3-L2	20120849	6036254700	150*2	5797895671	0.9502	0.9137
NIL-gs3-L3	20607703	6182310900	150*2	5946215753	0.9514	0.916
NIL-gs3-M1	20562371	6168711300	150*2	5936830118	0.9519	0.9181
NIL-gs3-M2	20416685	6125005500	150*2	5914797990	0.948	0.9116
NIL-gs3-M3	27422686	8226805800	150*2	7959843052	0.9497	0.9141
NIL-gs3-S1	20586296	6175888800	150*2	5923234492	0.951	0.9157
NIL-gs3-S2	19995662	5998698600	150*2	5774557188	0.9534	0.9196
NIL-gs3-S3	20861135	6258340500	150*2	6004953721	0.9501	0.9141
NIL-GS3-L1	23351037	7005311100	150*2	6782577462	0.9541	0.9196
NIL-GS3-L2	24760033	7428009900	150*2	7226403783	0.9469	0.9058
NIL-GS3-L3	23787322	7136196600	150*2	6931043083	0.9412	0.9011
NIL-GS3-M1	23690724	7107217200	150*2	6860852345	0.9431	0.9008
NIL-GS3-M2	20585245	6175573500	150*2	5966410607	0.9408	0.8972
NIL-GS3-M3	20497006	6149101800	150*2	5925496380	0.9411	0.8986
NIL-GS3-S1	23353738	7006121400	150*2	6759454222	0.9399	0.8949
NIL-GS3-S2	22500265	6750079500	150*2	6531650831	0.9453	0.9047
NIL-GS3-S3	23459000	7037700000	150*2	6790454528	0.9426	0.9002
Average	22029503	6608850867	150*2	6376754705	0.947	0.9084
