# Supplementary material for: Comprehensive Transcriptome Analysis of GS3 Near-Isogenic Lines During Panicle Development in Rice (Oryza sativa L.)
Source: Front Genet. 2022 Mar 1;13:857143. doi: 10.3389/fgene.2022.857143 (PMC8921255; doi:10.3389/fgene.2022.857143)
Supplement: Supplementary file 2 [file Table3.XLSX]

## Sheet: Sheet1
TranscriptID	GeneID	RefID	Ref_geneID	Code	Chr	Start	End	Length	Coding	NIL-gs3-L1	NIL-gs3-L2	NIL-gs3-L3	NIL-gs3-M1	NIL-gs3-M2	NIL-gs3-M3	NIL-gs3-S1	NIL-gs3-S2	NIL-gs3-S3	NIL-GS3-L1	NIL-GS3-L2	NIL-GS3-L3	NIL-GS3-M1	NIL-GS3-M2	NIL-GS3-M3	NIL-GS3-S1	NIL-GS3-S2	NIL-GS3-S3
MSTRG.1.1	MSTRG.1	-	-	u	1	1595	1794	200	Noncoding	0	3.62666	1.18108	0	0	0	0	0	0	3.25836	0	5.47959	0	0	0	0	0	0
MSTRG.2.1	MSTRG.2	Os01g0100100	Os01t0100100-01	j	1	2894	10817	3026	Coding	0	0	0	0	0	0	0	0	0	0	0	0	0	0	0	0	0	0
MSTRG.2.2	MSTRG.2	Os01g0100100	Os01t0100100-01	j	1	2894	10817	3013	Coding	0	0	0	0	0	0	0	0	0	0	0	0	0	0	0	0	0	0
MSTRG.2.3	MSTRG.2	Os01g0100100	Os01t0100100-01	j	1	2967	10807	2892	Coding	0	0	0	0	0	0	0	0	0	0	0	0	0	0	0	0	0	0
Os01t0100100-01	MSTRG.2	Os01g0100100	Os01t0100100-01	=	1	2983	10815	2935	Coding	0	0	0	0	0	0	0	0	0	0	0.0688284	0	0	0	0.0823851	0	0	0.0692696
Os01t0100200-01	MSTRG.3	Os01g0100200	Os01t0100200-01	=	1	11218	12435	1127	Coding	0.655887	0.429064	0.838386	0.882557	0.656738	0	0	0	0	0	0.537741	0	0.182248	0.420115	1.50186	0.557102	0	0.541188
Os01t0100300-00	MSTRG.4	Os01g0100300	Os01t0100300-00	=	1	11372	12284	810	Coding	0	0	0	0	0	0	0	0	0	0	0	0	0	0	0	0	0	0
MSTRG.5.1	MSTRG.5	Os01g0100500	Os01t0100500-01	j	1	12721	20144	5341	Coding	0.276796	0.452682	0.398041	0.279341	0.554311	0.749131	0.179218	0	0.479779	0.447382	0.264759	0.574531	0.999855	1.77296	1.35817	0.274292	0.444956	0.342587
MSTRG.5.2	MSTRG.5	Os01g0100500	Os01t0100500-01	j	1	12721	20144	5099	Coding	0	0	0	0	0	0	0	0	0	0	0	0	0	0	0	0	0	0
MSTRG.5.3	MSTRG.5	Os01g0100500	Os01t0100500-01	j	1	12721	20144	5092	Coding	0	0	0	0	0	0	0	0	0	0	0	0	0	0	0	0	0	0
Os01t0100400-01	MSTRG.5	Os01t0100400	Os01t0100400-01	=	1	12721	15685	2161	Coding	0	0	0	0	0	0	0	0	0	0	0	0	0	0	0	0	0	0
MSTRG.5.5	MSTRG.5	Os01g0100500	Os01t0100500-01	j	1	16399	20144	2326	Coding	0	0	0.101554	0	0.106068	0.156379	0	0	0.100152	0	0	0	0.0883032	0	0	0	0	0
MSTRG.5.6	MSTRG.5	Os01g0100500	Os01t0100500-01	j	1	16399	20144	2087	Coding	0	0	0	0	0	0	0	0	0	0	0	0	0	0	0	0	0	0
Os01t0100500-01	MSTRG.5	Os01g0100500	Os01t0100500-01	=	1	16399	20144	2222	Coding	0	0	0	0	0	0	0	0	0	0	0	0	0	0	0	0	0	0
Os01t0100466-00	MSTRG.6	Os01g0100466	Os01t0100466-00	=	1	12808	13978	1074	Noncoding	0	0	0	0	0	0	0	0	0	0	0	0	0	0	0	0	0	0
MSTRG.7.1	MSTRG.7	Os01g0100600	Os01t0100600-01	j	1	22660	28644	3254	Coding	0.0757206	0	0.145185	0	0	0	0.0735403	0	0	0.133512	0.0620809	0	0	0.291008	0	0.0643161	0	0
MSTRG.7.2	MSTRG.7	Os01g0100600	Os01t0100600-01	j	1	22829	26953	1952	Coding	0	0	0	0	0	0	0	0	0	0	0	0	0	0	0	0	0	0
Os01t0100600-01	MSTRG.7	Os01g0100600	Os01t0100600-01	=	1	22841	26892	1960	Coding	0	0	0.241036	0.253735	0.125875	0.37116	0.488368	0	0.713126	0.110829	0	0.894628	0.314378	0.483132	0	0.533889	0.330683	0
Os01t0100700-01	MSTRG.7	Os01t0100700	Os01t0100700-01	=	1	27143	28644	906	Coding	0	0	0	0	0	0	0	0	0	0	0	0	0	0	0	0	0	0
Os01t0100650-00	MSTRG.8	Os01g0100650	Os01t0100650-00	=	1	25861	26424	564	Noncoding	0	0	0	0	0	0	0	0.433009	0	0	0.358176	0	0	1.25923	0	0	0	0
Os01t0100800-01	MSTRG.9	Os01g0100800	Os01t0100800-01	=	1	29818	34453	1522	Coding	0	0	0	0	0	0	0	0	0	0	0	0	0	0	0	0	0	0
MSTRG.9.2	MSTRG.9	Os01g0100800	Os01t0100800-01	j	1	29867	34500	1964	Coding	3.76367	2.83141	3.36763	5.44419	6.40654	3.79665	4.14267	4.35213	4.98171	4.31352	3.39429	8.03525	5.12438	3.61611	6.03269	7.03298	5.39016	6.21098
MSTRG.9.3	MSTRG.9	Os01g0100800	Os01t0100800-01	j	1	29867	34479	1575	Coding	0	0	0	0	0	0	0	0	0	0	0	0	0	0	0	0	0	0
MSTRG.9.4	MSTRG.9	Os01g0100800	Os01t0100800-01	j	1	29867	34426	1358	Coding	0	0	0	0	0	0	0	0	0	0	0	0	0	0	0	0	0	0
Os01t0100900-01	MSTRG.10	Os01g0100900	Os01t0100900-01	=	1	35623	41136	1869	Coding	101.247	92.2351	102.878	108.032	89.8945	80.571	75.0294	74.4803	65.5613	164.11	127.108	152.455	111.763	126.411	126.269	98.7635	97.4463	89.4156
Os01t0101150-00	MSTRG.11	Os01g0101150	Os01t0101150-00	=	1	58658	61090	2433	Coding	2.83562	3.57747	2.4272	4.90575	3.65053	2.99003	5.80301	5.11922	4.4044	3.30345	0.996357	4.59448	4.72751	2.91905	4.67103	8.25783	8.08065	5.84934
Os01t0101175-00	MSTRG.12	Os01g0101175	Os01t0101175-00	=	1	60091	61086	996	Noncoding	0	0	0	0	0	0	0	0	0	0	0	0	0	0	0	0	0	0
Os01t0101200-01	MSTRG.13	Os01t0101200	Os01t0101200-01	=	1	62060	63576	1205	Coding	0.204477	0.802581	0.392059	1.03179	0.81897	0.603713	0.198589	1.01335	0	0.540807	0.670577	1.81895	0.681804	0.19646	0.401328	0.52104	0.537875	0.506157
MSTRG.13.2	MSTRG.13	Os01g0101200	Os01t0101200-02	j	1	62112	63576	1157	Coding	0	0	0	0	0	0	0	0	0	0	0	0	0	0	0	0	0	0
Os01t0101200-02	MSTRG.13	Os01g0101200	Os01t0101200-02	=	1	62112	65537	3114	Coding	0.632999	0.0776421	0.0758559	0.159705	0.0792276	0.292018	0.23054	0.235276	0.224426	0	0	0.21116	0.263832	0.456136	0.310597	0.201623	0.138758	0.195863
Os01t0101300-01	MSTRG.14	Os01g0101300	Os01t0101300-01	=	1	63350	66302	1896	Coding	7.14753	11.9869	8.9702	10.3609	4.16396	4.12466	14.0097	9.40286	12.5324	10.5404	4.79457	5.78016	4.98317	4.3701	2.8057	7.3956	7.40666	8.90001
Os01t0101600-01	MSTRG.15	Os01g0101600	Os01t0101600-01	=	1	72816	78349	4238	Coding	0.174418	0.17115	0.167212	0.645414	0.698579	0.944103	0.73405	1.03726	0.879488	0.615076	0.715	1.60328	0.339253	0.67032	1.08405	1.23457	0.662719	0.8635
MSTRG.15.2	MSTRG.15	Os01g0101600	Os01t0101600-01	j	1	72823	84234	4862	Coding	0	0	0	0	0	0	0	0	0	0	0	0	0	0	0	0	0	0
Os01t0101600-02	MSTRG.15	Os01g0101600	Os01t0101600-02	=	1	72823	77699	3708	Coding	0	0	0	0	0	0	0	0	0	0	0	0	0	0	0	0	0	0
MSTRG.15.4	MSTRG.15	Os01g0101700	Os01t0101700-00	j	1	75942	84235	2792	Coding	0	0	0	0	0	0	0	0	0	0	0	0	0	0	0	0	0	0
MSTRG.15.5	MSTRG.15	Os01g0101700	Os01t0101700-00	j	1	75942	84302	3421	Coding	0	0	0	0	0	0	0	0	0	0	0	0	0	0	0	0	0	0
MSTRG.15.6	MSTRG.15	Os01g0101700	Os01t0101700-00	j	1	75942	84234	2759	Coding	0	0	0	0	0	0	0	0	0	0	0	0	0	0	0	0	0	0
MSTRG.15.7	MSTRG.15	Os01g0101600	Os01t0101600-01	o	1	75942	79780	1776	Coding	0	0.408408	0	0.420034	0	0.409614	0	0	0	0	0	0	0.231299	0.266593	0	0.11784	0.121648	0.114474
Os01t0101600-03	MSTRG.15	Os01g0101600	Os01t0101600-03	=	1	75942	77699	1758	Coding	0	0	0	0	0	0	0	0	0	0	0	0	0	0	0	0	0	0
MSTRG.15.9	MSTRG.15	Os01g0101700	Os01t0101700-00	j	1	82224	84429	1314	Coding	0	0	0	0	0	0	0.182116	0	0	0	0	0	0	0	0	0	0	0
Os01t0101700-00	MSTRG.15	Os01g0101700	Os01t0101700-00	=	1	82426	84095	879	Coding	0	0	0	0	0	0	0	0	0	0	0	0	0	0	0	0	0	0
MSTRG.16.1	MSTRG.16	Os01g0101800	Os01t0101800-01	j	1	85337	88844	2331	Coding	0	0	0	0	0	0	0	0	0	0	0	0	0	0	0	0	0	0
Os01t0101800-01	MSTRG.16	Os01g0101800	Os01t0101800-01	=	1	85337	88844	2334	Coding	0	0	0	0	0	0	0	0	0	0	0	0	0	0	0	0	0	0
Os01t0101850-00	MSTRG.17	Os01g0101850	Os01t0101850-00	=	1	86211	88583	1555	Coding	0	0	0	0	0	0	0	0	0	0	0	0	0	0	0	0	0	0.130744
Os01t0102000-01	MSTRG.18	Os01g0102000	Os01t0102000-01	=	1	89763	91465	1703	Coding	121.1	98.1023	126.499	132.434	90.3993	93.1236	108.198	96.941	87.546	82.0172	102.014	118.666	94.0733	91.6079	85.4749	46.5759	64.5729	50.737
Os01t0102300-01	MSTRG.19	Os01g0102300	Os01t0102300-01	=	1	134300	135439	971	Coding	0	0	0	0	0	0.1873	0	0	0	0.447424	0	0	0.423055	0	0	0	0.222499	0.209378
MSTRG.19.2	MSTRG.19	Os01g0102300	Os01t0102300-01	j	1	134356	135329	811	Noncoding	0	0	0	0	0	0	0	0	0	0	0	0	0	0	0	0	0	0
Os01t0102500-01	MSTRG.20	Os01g0102500	Os01t0102500-01	=	1	141959	144554	1770	Coding	49.8358	45.3504	42.8391	59.8471	53.2458	58.2596	56.5127	61.6751	60.805	48.9675	48.848	46.3134	48.1572	50.5569	43.8519	50.3702	51.7535	53.2961
MSTRG.21.1	MSTRG.21	Os01g0102500	Os01t0102500-01	p	1	144674	145387	714	Noncoding	2.76073	4.40211	0.992502	3.48264	0.691078	3.31133	4.02185	4.78857	4.894	0	0.282929	0.30698	1.72599	0.663123	0.677311	3.8105	2.1181	2.84743
MSTRG.22.1	MSTRG.22	Os01g0102600	Os01t0102600-01	j	1	145603	147805	1178	Coding	0	0	0	0	0	0	0	0	0	0	0	0	0	0	0	0	0	0
MSTRG.22.2	MSTRG.22	Os01g0102600	Os01t0102600-01	j	1	145603	147796	1585	Coding	1.24363	1.06779	0.745159	1.25507	2.02353	1.49167	2.26467	2.92752	1.46974	2.1928	2.03923	0.691431	2.85089	0.597438	2.28833	2.9049	2.58983	3.20672
Os01t0102600-01	MSTRG.22	Os01g0102600	Os01t0102600-01	=	1	145603	147847	1124	Coding	0	0	0	0.221228	0	0	0	0	0	0	0	0	0	0	0	0	0	0
Os01t0102600-02	MSTRG.22	Os01g0102600	Os01t0102600-02	=	1	147104	147805	445	Noncoding	0	0	0	0	0	0	0	0	0	0	0	0	0	0	0	0	0	0
MSTRG.23.1	MSTRG.23	Os01g0102700	Os01t0102700-01	j	1	148063	150525	911	Coding	1.08187	0	1.03717	0	0.541635	0.199636	0	1.0723	1.02285	0	1.99572	0.240597	0.676378	0.519725	0.265423	0.229731	0.237153	1.11584
MSTRG.23.2	MSTRG.23	Os01g0102700	Os01t0102700-01	j	1	148063	150525	911	Coding	0	0	0	0	0	0	0	0	0	0	0	0	0	0	0	0	0	0
Os01t0102700-01	MSTRG.23	Os01g0102700	Os01t0102700-01	=	1	148085	150568	930	Coding	0	0	0	0	0	0	0	0	0	0	0	0.471363	0	0	0	0	0	0
MSTRG.24.1	MSTRG.24	Os01g0102800	Os01t0102800-01	j	1	151128	156449	4395	Coding	5.55019	4.51098	4.62219	5.43149	4.32242	4.0967	5.82597	4.83433	4.87641	6.02989	4.87217	5.93467	6.58941	6.0867	7.70239	6.14282	5.50562	5.50476
Os01t0102800-01	MSTRG.24	Os01t0102800	Os01t0102800-01	=	1	152853	156449	2990	Coding	0	0	0	0	0	0	0	0	0	0	0	0	0	0	0	0	0	0
MSTRG.25.1	MSTRG.25	Os01g0102850	Os01t0102850-00	o	1	163263	169671	1312	Noncoding	0	0	0	0	0	0	0	0	0	0	0.153972	0	0	0	0	0	0	0
MSTRG.25.2	MSTRG.25	Os01g0102850	Os01t0102850-00	o	1	163263	171719	1813	Coding	2.44628	2.93387	2.99666	4.25178	4.76283	5.116	3.43177	6.19635	4.3687	4.31333	3.34271	6.28657	2.26578	1.95864	3.46762	7.04156	5.1241	4.48552
MSTRG.25.3	MSTRG.25	Os01g0102850	Os01t0102850-00	o	1	163273	169652	1301	Noncoding	0	0	0	0	0	0	0	0	0	0	0	0	0	0	0	0	0	0
MSTRG.25.4	MSTRG.25	Os01g0102850	Os01t0102850-00	o	1	163282	169551	1176	Noncoding	0	0	0	0	0	0	0	0	0	0	0	0	0	0	0	0	0	0
MSTRG.25.5	MSTRG.25	Os01g0102850	Os01t0102850-00	o	1	163282	171557	1169	Noncoding	0	0	0	0	0	0	0	0	0	0	0	0	0	0	0	0	0	0
MSTRG.25.6	MSTRG.25	Os01g0102850	Os01t0102850-00	o	1	163284	169541	1191	Noncoding	0	0	0	0	0	0	0	0	0	0	0	0	0	0	0	0.175722	0	0
Os01t0102850-00	MSTRG.25	Os01g0102850	Os01t0102850-00	=	1	164577	168921	752	Noncoding	0	0	0	0	0	0	0.318218	0.324756	0	0	0	0	0	0	0	1.66982	0	0.270354
MSTRG.26.1	MSTRG.26	Os01g0103000	Os01t0103000-01	j	1	169390	173144	2151	Coding	0.572745	1.46123	0.658899	1.73403	0.802884	1.60646	2.00251	2.27073	1.19131	1.31284	1.31481	2.95506	0.668412	1.87099	1.68619	2.52971	1.0044	1.60679
Os01t0102900-01	MSTRG.26	Os01t0102900	Os01t0102900-01	=	1	169390	170316	652	Coding	0	0	0	0	0	0	0	0	0	0	0	0	0	0	0	0	0	0
MSTRG.26.3	MSTRG.26	Os01g0103000	Os01t0103000-01	j	1	170798	173144	992	Coding	0	0	0	0	0	0	0	0	0	0	0	0	0	0	0	0	0	0
MSTRG.26.4	MSTRG.26	Os01g0103000	Os01t0103000-01	j	1	170798	173144	989	Coding	0	0	0	0	0	0	0	0	0	0	0	0	0	0	0	0	0	0
Os01t0103000-01	MSTRG.26	Os01t0103000	Os01t0103000-01	=	1	170798	173144	1018	Coding	0	0	0	0	0	0	0	0	0	0	0	0	0	0	0	0	0	0
Os01t0103050-01	MSTRG.27	Os01g0103050	Os01t0103050-01	=	1	172587	175073	2487	Noncoding	0	0	0	0	0	0	0.0962205	0.392789	0.187338	0	0	0	0	0	0	0	0	0
Os01t0103100-01	MSTRG.28	Os01g0103100	Os01t0103100-01	=	1	178607	180548	1942	Coding	0	0	0	0	0	0	0	0	0	0	0	0	0.105764	0	0	0	0	0.104689
Os01t0103100-02	MSTRG.28	Os01g0103100	Os01t0103100-02	=	1	178652	180575	1924	Coding	0	0	0	0	0	0	0	0	0	0	0	0	0	0	0	0	0	0.105669
Os01t0103075-00	MSTRG.29	Os01g0103075	Os01t0103075-00	=	1	178815	180433	1619	Coding	0	0	0	0	0	0	0	0	0	0	0	0	0	0	0	0	0	0
Os01t0103600-02	MSTRG.30	Os01g0103600	Os01t0103600-02	=	1	186250	190262	957	Coding	90.628	94.2351	88.8584	93.54	94.3549	123.146	71.515	93.9099	90.7962	71.2732	118.209	83.8258	90.7851	94.7434	101.824	77.6343	86.238	85.4014
Os01t0103600-01	MSTRG.30	Os01g0103600	Os01t0103600-01	=	1	187345	190904	3339	Coding	5.3131	5.57558	5.5888	11.0218	11.97	9.31403	13.187	9.50829	8.23259	9.49828	6.11056	10.503	10.6418	8.50799	8.83487	18.4276	16.2407	17.3532
Os01t0103650-00	MSTRG.31	Os01g0103650	Os01t0103650-00	=	1	187545	188586	934	Noncoding	0	0	0	0	0	0	0	0	0	0	0	0	0	0	0	0	0	0
MSTRG.32.1	MSTRG.32	Os01g0103700	Os01t0103700-01	j	1	190194	196409	3469	Coding	0	0	0	0	0	0	0	0	0	0	0	0	0	0	0	0	0.0622792	0
MSTRG.32.2	MSTRG.32	Os01g0103700	Os01t0103700-01	j	1	190966	196443	3541	Coding	0	0	0	0	0	0	0	0	0	0	0	0	0	0	0	0	0	0
MSTRG.32.3	MSTRG.32	Os01g0103700	Os01t0103700-01	j	1	190973	196420	3590	Coding	0	0	0	0	0	0	0	0	0.0648898	0	0.0562706	0	0	0.0659428	0	0	0.0601801	0
MSTRG.32.4	MSTRG.32	Os01g0103700	Os01t0103700-01	j	1	190988	196382	3468	Coding	0	0	0	0	0	0	0	0	0	0	0	0	0	0	0	0	0	0
MSTRG.32.5	MSTRG.32	Os01g0103700	Os01t0103700-01	j	1	191037	196402	3352	Coding	0	0	0	0	0	0	0	0	0	0	0	0	0	0	0	0	0	0
Os01t0103700-01	MSTRG.32	Os01g0103700	Os01t0103700-01	=	1	191037	196287	3481	Coding	0.141566	0	0	0	0.0708747	0	0	0	0	0	0.116065	0	0.0590041	0.136015	0.138926	0	0	0
MSTRG.33.1	MSTRG.33	Os01g0103800	Os01t0103800-01	j	1	197647	200725	2104	Coding	0.234216	0	0	0.118185	0	0	0	0	0.22144	0	0.672091	0.104175	0	0.225033	0	0	0	0
Os01t0103800-01	MSTRG.33	Os01g0103800	Os01t0103800-01	=	1	197647	200803	2142	Coding	0	0.112875	0.110278	0	0	0	0.111718	0	0	0	0.0943097	0	0	0	0	0	0.100862	0.189828
MSTRG.34.1	MSTRG.34	Os01g0103800	Os01t0103800-01	x	1	198919	199318	298	Noncoding	0	0	0	0	0	0	0	0	0	0	0	0	0	0	0	0	0	0
Os01t0103900-01	MSTRG.35	Os01g0103900	Os01t0103900-01	=	1	201944	206202	2194	Coding	0.224608	0.330598	0.430657	1.70005	0.562249	1.82366	0.981633	2.78278	2.12356	0.59405	0.276223	0.299704	0.655311	0.647406	0.551049	1.8124	2.16637	2.31662
MSTRG.35.2	MSTRG.35	Os01g0103900	Os01t0103900-01	j	1	203004	206218	1920	Coding	0	0	0	0	0	0	0	0	0	0	0	0	0	0	0	0	0	0
Os01t0104000-02	MSTRG.36	Os01g0104000	Os01t0104000-02	=	1	206131	209581	2040	Coding	0	0	0	0	0	0	0	0	0	0	0	0	0	0	0	0	0	0
Os01t0104000-01	MSTRG.36	Os01g0104000	Os01t0104000-01	=	1	206134	209606	2065	Coding	0	0	0	0	0	0	0	0	0	0	0	0	0	0	0	0	0	0
Os01t0104100-01	MSTRG.37	Os01g0104100	Os01t0104100-01	=	1	209771	214173	1642	Coding	0	0	0	0	0	0	0	0	0	0	0	0	0.250175	0	0	0	0	0
MSTRG.37.2	MSTRG.37	Os01g0104100	Os01t0104100-01	j	1	209794	214147	1589	Coding	0	0	0	0	0	0	0	0	0	0	0	0	0	0	0	0	0	0
Os01t0104100-02	MSTRG.37	Os01t0104100	Os01t0104100-02	=	1	209794	214147	1593	Coding	0	0	0	0	0	0	0	0	0	0	0	0	0	0	0	0	0	0
Os01t0104350-00	MSTRG.38	Os01g0104350	Os01t0104350-00	=	1	224916	225543	628	Noncoding	84.355	58.9044	44.7606	20.5897	55.393	41.1232	16.0042	20.9995	16.6926	126.945	127.705	94.5841	17.6612	34.3039	25.4121	11.9972	10.3207	26.5464
Os01t0104400-01	MSTRG.39	Os01g0104400	Os01t0104400-01	=	1	226897	229229	1390	Coding	0	0.173941	0	0	0	0	0	0	0	0	0	0	0	0	0.347914	0	0	0
Os01t0104400-02	MSTRG.39	Os01t0104400	Os01t0104400-02	=	1	227139	229301	1220	Coding	0	0	0	0	0	0	0	0	0	0.178053	0	0.359318	0	0	0	0	0.177087	0
Os01t0104400-03	MSTRG.39	Os01t0104400	Os01t0104400-03	=	1	227179	229214	1093	Coding	0	0	0	0	0	0	0	0	0	0	0	0	0	0	0	0	0	0
MSTRG.40.1	MSTRG.40	Os01g0104600	Os01t0104600-01	j	1	248828	256571	1812	Coding	0	0	0	0	0	0	0	0	0	0	0	0	0	0	0	0	0	0
MSTRG.40.2	MSTRG.40	Os01g0104600	Os01t0104600-01	j	1	248828	256571	3033	Coding	0.81238	0.318863	0.934581	1.47573	1.3015	1.25923	0.788989	1.44936	1.1521	1.57565	0.732649	2.38479	1.62527	0.936636	1.0364	2.27708	2.06573	0.737345
MSTRG.40.3	MSTRG.40	Os01g0104600	Os01t0104600-01	j	1	248828	256571	1820	Coding	0	0	0	0	0	0	0	0	0	0	0	0	0	0	0	0	0	0
Os01t0104600-01	MSTRG.40	Os01g0104600	Os01t0104600-01	=	1	248828	256872	2110	Coding	0.116775	0.114586	0.559752	0.117849	0.116926	0	0.113412	0.46297	0.331215	0.2059	0.09574	0.103879	0	0.448786	0	0.396748	0.204783	0.192707
Os01t0104600-02	MSTRG.40	Os01t0104600	Os01t0104600-02	=	1	248828	256571	1809	Coding	0	0	0	0	0	0	0	0	0	0	0	0	0	0	0	0	0	0
MSTRG.41.1	MSTRG.41	Os01g0104800	Os01t0104800-01	j	1	261530	268120	3069	Coding	1.28456	2.04829	1.53936	3.72707	3.13518	2.78522	5.92598	6.60476	3.71938	1.0617	1.57976	1.28554	1.20465	1.92844	1.57576	7.36485	6.12448	7.61819
MSTRG.41.2	MSTRG.41	Os01g0104800	Os01t0104800-01	j	1	261530	268120	2076	Coding	0	0	0	0	0	0	0	0	0	0	0	0	0	0	0	0	0	0
MSTRG.41.3	MSTRG.41	Os01g0104800	Os01t0104800-01	j	1	261530	268120	2089	Coding	0	0	0	0	0	0	0	0	0	0	0	0	0	0	0	0	0	0
Os01t0104800-01	MSTRG.41	Os01g0104800	Os01t0104800-01	=	1	261530	268145	2104	Coding	0.468432	0.459653	0.224539	0.827292	0.11726	0.432197	0.227472	0.580363	0.775038	0.206487	0.480065	0.20835	0.195241	0.112517	0.57462	0.497349	0.205367	0.579771
Os01t0104800-02	MSTRG.41	Os01g0104800	Os01t0104800-02	=	1	263523	268120	1506	Coding	0	0	0	0	0	0	0	0	0	0	0	0	0	0	0	0	0	0
Os01t0104900-01	MSTRG.42	Os01g0104900	Os01t0104900-01	=	1	270179	275084	1711	Coding	68.115	61.4689	71.5135	66.5613	86.3718	86.7357	56.7831	63.2309	59.7703	64.2405	75.9166	82.6263	80.1886	79.5573	93.2718	71.6778	62.6295	70.2244
Os01t0104900-02	MSTRG.42	Os01g0104900	Os01t0104900-02	=	1	270250	271518	1146	Coding	0.215004	0.42195	1.23673	0.650943	1.72227	0.476096	0.626441	1.06552	0.406552	2.08505	0.881376	0.38252	3.04685	1.23945	2.74293	0.913109	1.13113	1.41924
MSTRG.43.1	MSTRG.43	Os01g0104900	Os01t0104900-01	x	1	270580	270938	245	Noncoding	0	0	0	0	0	0	0	0	0	0	0	0	0	0	0	0	0	0
MSTRG.44.1	MSTRG.44	-	-	u	1	283338	283901	377	Noncoding	0	0	0	0	0	0	0	0	0	0	0	0.581389	0	0	0	0	0	0
MSTRG.45.1	MSTRG.45	-	-	u	1	283499	283901	403	Noncoding	0	0	0	0	0	0	0	0	0	0	0	0	0	0	0	0	0	0
Os01t0105300-01	MSTRG.46	Os01g0105300	Os01t0105300-01	=	1	284762	291892	2456	Coding	0.200647	0.492218	0	0.202492	0	0.0740508	0.487175	0.198874	0	0.0884464	0	0	0.0836292	0.385561	0	0	0.0879668	0.413897
MSTRG.46.2	MSTRG.46	Os01g0105300	Os01t0105300-01	j	1	291446	292093	315	Noncoding	0	0	0	0	0	0	0	0	0	0	0	0	0	0	0	0	0	0
MSTRG.47.1	MSTRG.47	Os01g0105400	Os01t0105400-01	j	1	288372	294014	3712	Coding	0	0	0	0	0	0	0	0	0	0	0	0	0	0	0	0	0	0
MSTRG.47.2	MSTRG.47	Os01g0105400	Os01t0105400-01	j	1	288372	294014	4256	Coding	0	0	0	0	0	0	0	0	0	0	0	0	0	0	0	0	0	0
MSTRG.47.3	MSTRG.47	Os01g0105400	Os01t0105400-01	j	1	288372	294014	3733	Coding	0	0	0	0	0	0	0	0	0	0	0	0	0	0	0	0	0	0
MSTRG.47.4	MSTRG.47	Os01g0105400	Os01t0105400-01	j	1	288372	294014	4232	Coding	0	0	0	0	0	0	0	0	0	0	0	0	0	0	0	0	0	0
MSTRG.47.5	MSTRG.47	Os01g0105400	Os01t0105400-01	j	1	288372	292296	2142	Coding	0	0	0	0	0	0	0	0	0	0	0	0	0	0	0	0	0	0
MSTRG.47.6	MSTRG.47	Os01g0105400	Os01t0105400-01	j	1	288372	292296	2527	Coding	0	0	0	0	0	0	0	0	0	0	0	0	0	0	0	0	0	0
Os01t0105400-01	MSTRG.47	Os01g0105400	Os01t0105400-01	=	1	288372	292296	1950	Coding	0	0	0	0	0	0	0	0	0	0	0	0	0	0	0	0	0	0
MSTRG.48.1	MSTRG.48	Os01g0105400	Os01t0105400-01	x	1	288409	288702	255	Noncoding	0	0	0	0	0	0	0	0	0	0	0	0	0	0	0	0	0	0
MSTRG.49.1	MSTRG.49	Os01g0105700	Os01t0105700-01	j	1	303061	306736	1457	Coding	0	0	0	0	0	0	0	0.167616	0	0	0	0	0.14097	0	0	0	0.296563	0.139538
MSTRG.49.2	MSTRG.49	Os01g0105700	Os01t0105700-01	j	1	303233	306736	1503	Coding	0	0	0	0	0	0	0	0	0	0	0	0	0	0	0	0	0	0
Os01t0105700-01	MSTRG.49	Os01g0105700	Os01t0105700-01	=	1	303233	306736	1506	Coding	0	0	0	0	0	0	0	0	0	0	0	0	0	0	0	0	0	0
Os01t0105800-01	MSTRG.50	Os01g0105800	Os01t0105800-01	=	1	306871	308842	835	Coding	14.164	9.55528	11.3157	10.1251	16.5461	16.9889	16.0489	25.1529	20.0871	13.7879	10.1611	10.2373	13.2829	16.1603	13.8999	27.0691	23.8039	22.4002
Os01t0105900-01	MSTRG.51	Os01g0105900	Os01t0105900-01	=	1	309520	313170	1548	Coding	411.295	263.488	278.484	206.574	283.531	281.144	200.654	195.941	192.022	546.429	514.946	460.881	327.594	418.109	435.646	232.133	201.95	185.051
MSTRG.52.1	MSTRG.52	Os01g0106200	Os01t0106200-01	j	1	319754	322205	2173	Coding	5.3293	5.78575	6.63099	9.38341	5.79036	8.11839	7.59858	8.76618	6.00343	9.69662	10.5979	10.4902	9.92467	9.15127	8.79071	6.26024	8.94808	5.80073
Os01t0106200-01	MSTRG.52	Os01g0106200	Os01t0106200-01	=	1	319754	322205	942	Coding	0	0	0	0	0	0	0	0	0	0	0	0	0	0	0	0	0	0
Os01t0106300-01	MSTRG.53	Os01g0106300	Os01t0106300-01	=	1	322591	323923	1253	Coding	165.574	197.397	173.815	87.1204	122.471	80.4112	51.5651	40.7353	105.787	506.568	142.198	138.367	154.742	153.981	166.153	21.5464	39.4849	39.5904
MSTRG.54.1	MSTRG.54	Os01g0106400	Os01t0106400-01	j	1	327128	332337	2439	Coding	0	0	0	0	0	0	0	0	0	0	0	0	0	0	0	0	0	0
Os01t0106400-01	MSTRG.54	Os01g0106400	Os01t0106400-01	=	1	327128	328450	1206	Coding	0	0	0	0	0	0.150803	0	0	0	0	0	0	0	0	0	0	0	0
MSTRG.54.3	MSTRG.54	Os01g0106400	Os01t0106400-01	j	1	327231	332337	2211	Coding	0	0	0	0	0	0	0	0	0	0	0	0	0	0	0	0	0	0
MSTRG.54.4	MSTRG.54	Os01g0106400	Os01t0106400-01	j	1	327254	329101	1539	Coding	0.320201	0	0.306973	0.484718	0.480925	0.35452	0	0.476056	0	0	0.262523	0	0	0	0	0.679937	0.280762	0.396308
MSTRG.54.5	MSTRG.54	Os01g0106500	Os01t0106500-01	o	1	329610	332345	1751	Coding	0.42215	0.13808	0.134903	0.426032	0.281799	0.103866	0	0.139473	0.399122	0.124057	0.115369	0	0.234601	0.540799	0.276185	0.119523	0.370154	0.580543
MSTRG.54.6	MSTRG.54	Os01g0106500	Os01t0106500-01	o	1	330102	332340	1262	Coding	0	0	0	0	0	0	0	0	0	0	0	0	0	0	0	0	0	0
MSTRG.54.7	MSTRG.54	Os01g0106600	Os01t0106600-01	o	1	330322	333716	1247	Coding	0	0	0	0	0	0	0	0	0	0	0	0	0	0	0.193905	0	0	0
Os01t0106500-01	MSTRG.54	Os01g0106500	Os01t0106500-01	=	1	331382	332345	964	Coding	0.766789	0.501613	0.73511	0.773839	0	0.754642	0.496474	0	0.241654	0.225336	1.25733	1.81895	0.213064	0	0.75249	1.5197	0.896458	0
Os01t0106600-01	MSTRG.54	Os01g0106600	Os01t0106600-01	=	1	332667	333689	1023	Coding	0	0	0	0	0	0	0	0	0	0	0	0	0	0.462825	0	0	0.211189	0
MSTRG.55.1	MSTRG.55	Os01g0106700	Os01t0106700-00	j	1	335674	371198	9669	Coding	0	0	0	0	0	0	0	0	0	0	0	0	0	0	0	0	0	0
MSTRG.55.2	MSTRG.55	Os01g0106700	Os01t0106700-00	j	1	335718	371198	9535	Coding	0	0	0	0	0	0	0	0	0	0	0	0	0	0	0	0	0	0
MSTRG.55.3	MSTRG.55	Os01g0106700	Os01t0106700-00	j	1	335749	371167	9830	Coding	0	0.0245959	0.02403	0.0505921	0.0250981	0	0.0730316	0.024844	0	0.0220981	0	0	0.0208945	0.0240829	0.0491964	0.170323	0.373631	0.0413644
Os01t0106700-00	MSTRG.55	Os01g0106700	Os01t0106700-00	=	1	335809	370652	7341	Coding	0	0	0	0	0	0	0	0	0	0	0	0	0	0	0	0	0	0
MSTRG.55.5	MSTRG.55	Os01g0106700	Os01t0106700-00	j	1	357592	371198	3968	Coding	0	0.0609318	0	0	0	0	0	0	0	0	0.15273	0	0	0	0	0	0	0
Os01t0106750-00	MSTRG.55	Os01g0106750	Os01t0106750-00	=	1	370861	371198	338	Noncoding	0	0	0	0	0	0	0	0	0	0	0	0	0	0	0	0	0	0
Os01t0106800-01	MSTRG.56	Os01g0106800	Os01t0106800-01	=	1	371831	374412	721	Coding	400.862	452.033	434.754	446.968	503.011	569.569	477.273	521.967	448.138	428.122	486.677	417.392	463.203	461.321	484.271	483.009	478.239	485.566
Os01t0106900-01	MSTRG.57	Os01g0106900	Os01t0106900-01	=	1	374728	380713	1899	Coding	0.12975	0.381955	0.870725	0.392828	0.129918	0.287312	0.378042	0.257206	0.736033	0.457555	0	1.38505	0.865269	1.62062	1.2733	1.10208	0.341306	1.28472
Os01t0106900-02	MSTRG.57	Os01t0106900	Os01t0106900-02	=	1	374752	380534	1696	Coding	0	0	0	0	0	0	0	0	0	0	0	0	0	0	0	0	0	0
Os01t0107000-01	MSTRG.58	Os01g0107000	Os01t0107000-01	=	1	383250	386648	1764	Coding	0	0	0	0.140964	0	0	0	0	0	0	0	0.372761	0.232872	0	0	0	0	0
MSTRG.58.2	MSTRG.58	Os01g0107000	Os01t0107000-02	j	1	383335	386621	1542	Coding	0	0	0	0	0	0	0	0	0	0	0	0	0	0	0	0	0	0
Os01t0107000-02	MSTRG.58	Os01g0107000	Os01t0107000-02	=	1	383335	386621	1545	Coding	0	0	0	0	0	0	0	0	0	0	0	0	0	0	0	0	0	0
MSTRG.59.1	MSTRG.59	Os01g0107400	Os01t0107400-01	o	1	392083	396915	2330	Coding	0	0	0	0	0	0	0	0	0.0999804	0	0.0867002	0	0.0881516	0	0	0	0	0
Os01t0107400-01	MSTRG.59	Os01g0107400	Os01t0107400-01	=	1	392083	392578	496	Noncoding	0	0	0	0	0	0	0	0	0	0	0	0	0	0	0	0	0	0
MSTRG.59.3	MSTRG.59	Os01g0107400	Os01t0107400-01	o	1	392093	396781	2176	Coding	0	0	0	0	0	0	0	0	0	0	0	0	0	0	0	0	0	0
MSTRG.60.1	MSTRG.60	Os01g0107700	Os01t0107700-01	j	1	412625	415823	2020	Coding	0	0	0	0	0	0	0	0	0	0	0	0	0	0	0	0	0	0
Os01t0107700-01	MSTRG.60	Os01g0107700	Os01t0107700-01	=	1	412625	415823	2031	Coding	0	0	0	0	0	0	0	0	0	0	0	0	0	0	0	0	0	0
Os01t0107750-00	MSTRG.61	Os01g0107750	Os01t0107750-00	=	1	412636	415516	1711	Noncoding	0	0	0	0	0	0	0	0	0	0	0	0	0	0	0	0	0	0
Os01t0107900-01	MSTRG.62	Os01g0107900	Os01t0107900-01	=	1	416264	420497	2381	Coding	0	0	0	0	0	0	0	0	0	0	0	0	0	0	0	0	0	0
MSTRG.62.2	MSTRG.62	Os01g0107900	Os01t0107900-01	j	1	416267	420497	2382	Coding	0	0	0	0	0	0	0	0	0	0	0	0	0	0	0	0	0	0
Os01t0107900-02	MSTRG.62	Os01t0107900	Os01t0107900-02	=	1	416267	418797	1173	Coding	0	0	0	0	0	0	0	0	0	0	0	0	0	0	0	0	0	0
MSTRG.62.4	MSTRG.62	Os01g0107900	Os01t0107900-01	j	1	416319	420481	3052	Coding	1.29172	1.82205	1.00616	0.814746	1.5359	1.25139	1.48975	1.52035	1.67923	2.4911	1.05904	2.15449	2.42273	2.24945	2.3768	1.37146	1.62814	1.93181
MSTRG.63.1	MSTRG.63	Os01g0108000	Os01t0108000-01	j	1	422465	449865	2687	Coding	0	0	0	0	0	0	0	0	0	0	0	0	0	0	0	0	0	0
MSTRG.63.2	MSTRG.63	Os01g0108000	Os01t0108000-01	j	1	422465	449865	2696	Coding	0	0	0	0	0	0	0	0	0	0	0	0	0	0	0	0	0	0
MSTRG.63.3	MSTRG.63	Os01g0108000	Os01t0108000-01	j	1	422539	449865	2610	Coding	0	0	0	0	0	0	0	0	0	0	0	0	0	0	0	0	0	0
MSTRG.63.4	MSTRG.63	Os01g0108000	Os01t0108000-01	j	1	422539	449865	2613	Coding	0	0	0	0	0	0	0	0	0	0	0	0	0	0	0	0	0	0
Os01t0108000-01	MSTRG.63	Os01g0108000	Os01t0108000-01	=	1	422539	431217	2581	Coding	0.763719	1.03043	0.640646	0.770741	2.00737	1.62068	1.48346	0.378484	0.36103	0.841628	1.64364	1.27383	1.11411	0.733777	0.655793	0.648693	0.837065	0.708933
MSTRG.63.6	MSTRG.63	Os01g0108000	Os01t0108000-01	j	1	422589	449865	2575	Coding	0	0	0	0	0	0	0	0	0	0	0	0	0	0	0	0	0	0
MSTRG.63.7	MSTRG.63	Os01g0108200	Os01t0108200-01	j	1	437778	449865	3768	Coding	0	0	0	0	0	0	0	0	0	0	0	0	0	0	0	0	0	0
MSTRG.63.8	MSTRG.63	Os01g0108200	Os01t0108200-01	j	1	437778	449865	3847	Coding	0	0	0	0	0	0	0	0	0	0	0	0	0	0	0	0	0	0
MSTRG.63.9	MSTRG.63	Os01g0108200	Os01t0108200-01	j	1	437778	449865	3348	Coding	0	0	0	0	0	0	0	0	0	0	0	0	0	0	0	0	0	0
MSTRG.63.10	MSTRG.63	Os01g0108200	Os01t0108200-01	j	1	437780	449865	3425	Coding	0	0	0	0	0	0	0	0	0	0	0	0	0	0	0	0	0	0
MSTRG.63.11	MSTRG.63	Os01g0108200	Os01t0108200-01	j	1	437780	448951	2959	Coding	0.166539	0.490255	0.159659	0.0840353	0.0833777	0.122926	0.40436	0.412668	0.236182	0.146823	0.13654	0.222221	0.694131	0.48003	0.735452	0.919465	1.67931	0.412246
MSTRG.63.12	MSTRG.63	Os01g0108200	Os01t0108200-01	j	1	437780	449865	3669	Coding	0	0	0	0	0	0	0	0	0	0	0	0	0	0	0	0	0	0
MSTRG.63.13	MSTRG.63	Os01g0108200	Os01t0108200-01	j	1	437780	449865	3819	Coding	0	0	0	0	0	0	0	0	0	0	0	0	0	0	0	0	0	0
Os01t0108200-01	MSTRG.63	Os01g0108200	Os01t0108200-01	=	1	441203	448951	2353	Coding	3.35089	3.08259	2.40934	8.6656	4.61345	3.32357	8.03431	4.25537	4.55414	5.16981	1.20194	7.26576	3.22973	4.52744	5.85746	7.11549	8.35539	7.51706
Os01t0108400-00	MSTRG.64	Os01g0108400	Os01t0108400-00	=	1	455707	457425	772	Coding	4.4683	5.32412	0.917935	0.644198	2.87621	1.17791	0	0	0	0.844136	1.57004	1.13567	0.798161	1.2266	0.939638	0.271094	0	0.26335
Os01t0108600-01	MSTRG.65	Os01g0108600	Os01t0108600-01	=	1	478384	481099	1165	Coding	0.422996	1.03767	0.20276	1.4941	0.423545	0	0.410816	0.628885	1.19977	0	0.1734	0.564422	0.881516	0.203206	0	1.07786	0.556343	0.174512
Os01t0108600-02	MSTRG.65	Os01g0108600	Os01t0108600-02	=	1	478488	481165	1183	Coding	0	0	0	0	0	0	0	0	0	0	0	0	0	0	0	0	0	0
MSTRG.66.1	MSTRG.66	Os01g0108800	Os01t0108800-01	j	1	483887	486451	2104	Coding	0	0	0	0	0	0	0	0	0	0	0	0	0	0	0	0	0	0
Os01t0108800-01	MSTRG.66	Os01g0108800	Os01t0108800-01	=	1	483887	486492	2372	Coding	0	0	0	0	0	0	0	0	0	0	0	0	0	0	0	0.0882312	0	0.0857109
Os01t0109000-01	MSTRG.67	Os01g0109000	Os01t0109000-01	=	1	495711	497253	1458	Coding	8.28076	4.97485	8.26268	15.52	12.8603	15.3428	10.9967	16.4151	12.6224	11.919	12.7469	13.5299	7.04367	11.3659	6.79959	14.2107	11.1135	10.4581
Os01t0109201-01	MSTRG.68	Os01g0109201	Os01t0109201-01	=	1	498612	506251	2049	Coding	0	0	0	0	0	0	0	0	0	0.106015	0	0	0	0	0	0	0.21088	0.0992222
MSTRG.69.1	MSTRG.69	Os01g0109300	Os01t0109300-01	j	1	498668	506196	2032	Coding	0	0	0	0	0	0	0	0	0	0	0	0	0	0	0	0	0	0
Os01t0109300-01	MSTRG.69	Os01g0109300	Os01t0109300-01	=	1	498668	506233	1975	Coding	0	0	0	0	0	0	0	0	0	0	0	0	0	0	0	0	0	0
MSTRG.70.1	MSTRG.70	Os01g0109300	Os01t0109300-01	p	1	507804	508010	207	Noncoding	0	0	0	0	0	0	0	0	1.12538	0	0	0	0	0	1.16812	0	0	0
Os01t0109366-00	MSTRG.71	Os01g0109366	Os01t0109366-00	=	1	508687	509191	505	Noncoding	0.487911	0.478767	0.935506	0	0.488544	0.720272	0	0	0	0.860294	2.40014	1.73611	0.406719	0	2.87287	0	0.427815	0.402587
Os01t0109432-00	MSTRG.72	Os01g0109432	Os01t0109432-00	=	1	509226	509803	578	Noncoding	2.98402	6.6928	6.53883	12.9062	7.68316	10.3835	7.45226	8.45041	6.8516	5.63731	5.59201	6.82579	11.0159	11.8777	6.27509	4.34501	8.97079	5.62785
MSTRG.73.1	MSTRG.73	Os01g0109500	Os01t0109500-01	j	1	509812	512142	694	Noncoding	2.48525	2.43868	3.06331	2.1498	3.19947	5.76529	1.72407	3.51897	3.69236	3.13003	0.873248	2.84244	2.36765	5.45786	1.74208	1.20625	1.86784	1.46474
MSTRG.73.2	MSTRG.73	Os01g0109500	Os01t0109500-01	j	1	510752	512142	1220	Coding	0	0	0	0	0	0	0	0	0	0	0	0	0	0	0	0	0	0
MSTRG.73.3	MSTRG.73	Os01g0109500	Os01t0109500-01	j	1	510752	512142	1251	Coding	0	0	0	0	0	0	0	0	0	0	0	0	0	0.189236	0	0	0	0
Os01t0109500-01	MSTRG.73	Os01g0109500	Os01t0109500-01	=	1	510752	512142	1226	Coding	0	0	0	0	0	0	0	0	0	0	0	0	0	0	0	0	0	0
MSTRG.74.1	MSTRG.74	Os01g0109700	Os01t0109700-01	j	1	513890	523416	5190	Coding	0	0	0	0	0	0	0	0	0	0	0	0	0	0	0	0	0	0
Os01t0109700-01	MSTRG.74	Os01t0109700	Os01t0109700-01	=	1	513890	522448	4570	Coding	0	0	0	0	0	0	0	0	0	0	0	0	0	0	0	0	0	0
MSTRG.74.3	MSTRG.74	Os01g0109700	Os01t0109700-01	j	1	513907	523406	5036	Coding	0	0	0	0	0	0	0	0	0	0	0	0	0	0	0	0	0	0
Os01t0109750-01	MSTRG.75	Os01g0109750	Os01t0109750-01	=	1	524671	527980	975	Coding	0	0	0	0	0	0	0	0	0	0	0	0	0	0	0	0	0	0
MSTRG.75.2	MSTRG.75	Os01g0109750	Os01t0109750-01	j	1	524714	527980	1044	Coding	0.236011	0	0.22626	0	0.945267	0.696815	0.229215	0.233924	0.223136	0.624208	0.386995	0	0.196737	0.226757	0.926437	1.00232	0.413882	0.389475
MSTRG.76.1	MSTRG.76	-	-	u	1	529310	530098	789	Noncoding	3.12288	1.83861	5.68833	1.26064	3.75232	4.84061	0	0.309527	0	1.92721	7.16897	8.61178	2.34289	2.40035	3.67757	0	0	0
Os01t0110050-01	MSTRG.77	Os01g0110050	Os01t0110050-01	=	1	536973	538644	1416	Noncoding	0.696031	1.02448	0	0.702431	0	1.02751	0	0	0	0.920442	0.42799	0.309582	0.145052	0.835928	0.341526	0.443399	0.152575	0.287156
Os01t0110100-01	MSTRG.78	Os01g0110100	Os01t0110100-01	=	1	537710	543354	2766	Coding	27.9711	19.3177	22.1185	19.8677	16.412	19.9227	4.67181	7.06339	5.3059	24.1099	40.8259	51.9036	15.7424	31.5818	32.0827	1.96724	5.54566	3.60159
Os01t0110200-01	MSTRG.79	Os01g0110200	Os01t0110200-01	=	1	543425	544510	970	Coding	216.675	67.7974	85.7194	54.3464	104.536	54.9356	5.92083	7.04956	16.0907	925.107	369.035	193.65	24.7742	104.944	92.233	0.215757	0.668185	2.72472
MSTRG.80.1	MSTRG.80	Os01g0110400	Os01t0110400-01	j	1	549157	552574	1692	Coding	0	0	0	0	0	0	0	0	0	0	0	0	0	0	0	0	0.255374	0
Os01t0110400-01	MSTRG.80	Os01g0110400	Os01t0110400-01	=	1	549157	552574	1557	Coding	0	0	0	0	0	0	0	0	0	0	0	0	0	0	0	0	0	0
Os01t0110500-01	MSTRG.81	Os01g0110500	Os01t0110500-01	=	1	554025	558015	3082	Coding	13.9107	18.8276	13.6425	27.5124	15.6898	13.9854	29.3496	23.2965	26.7573	10.1493	7.66883	9.8142	26.3906	21.1233	20.4769	27.8412	29.7923	27.7715
Os01t0110600-00	MSTRG.82	Os01g0110600	Os01t0110600-00	=	1	554334	557257	1893	Coding	0	0.127722	0.124784	0.262716	0.13033	0.192149	0	0	0.246122	0	0	0.463146	0.434006	0.125058	0.383201	0.221114	0.228258	0.322197
Os01t0110700-01	MSTRG.83	Os01g0110700	Os01t0110700-01	=	1	562088	572092	3414	Coding	1.15475	1.8413	2.00652	4.15162	1.22852	1.54487	7.35985	4.79277	8.39291	1.14529	1.06509	0.642015	5.2341	2.91238	3.89543	11.0956	5.75871	8.39665
Os01t0110700-02	MSTRG.83	Os01t0110700	Os01t0110700-02	=	1	562138	569556	2429	Coding	0	0	0	0	0	0	0	0	0	0	0	0	0	0	0	0	0	0
MSTRG.84.1	MSTRG.84	Os01g0110800	Os01t0110800-01	j	1	576495	579569	2036	Coding	0	0	0	0	0	0	0.117535	0	0.114418	0	0	0	0	0	0	0	0	0
Os01t0110800-01	MSTRG.84	Os01g0110800	Os01t0110800-01	=	1	576495	579569	1955	Coding	0	0	0	0	0	0	0	0	0	0	0	0	0	0	0	0	0	0
Os01t0111000-00	MSTRG.85	Os01g0111000	Os01t0111000-00	=	1	585876	586445	444	Coding	1.66483	0.544544	2.66008	2.24018	1.11133	0.409614	1.07793	0	0	0.489244	2.2749	4.44291	0.462598	0	1.08919	0.471361	0	0.457897
Os01t0111100-01	MSTRG.86	Os01g0111100	Os01t0111100-01	=	1	586445	587696	1119	Coding	28.8452	16.8531	24.0648	9.55531	14.9925	13.3273	7.69867	6.98386	12.2827	47.5603	36.4668	33.8863	10.0953	18.4057	13.1812	6.54598	6.37134	5.99563
Os01t0111200-01	MSTRG.87	Os01g0111200	Os01t0111200-01	=	1	588917	593714	2355	Coding	176.923	194.038	188.17	267.244	202.086	198.472	301.996	283.312	251.848	182.45	160.666	176.371	208.271	189.388	199.395	300.641	277.971	314.326
MSTRG.88.1	MSTRG.88	Os01g0111300	Os01t0111300-01	o	1	595441	597804	1751	Coding	1.40717	2.20927	1.61884	1.13608	0.986295	2.59664	0.956654	0.697364	1.59649	4.09389	2.07664	3.63011	2.34601	2.028	2.34757	0.956183	1.85077	1.27719
Os01t0111300-01	MSTRG.88	Os01g0111300	Os01t0111300-01	=	1	597009	597804	796	Noncoding	0	0	0	0	0	0	0	0	0	0	0	0	0	0	0	0	0	0
Os01t0111400-01	MSTRG.89	Os01g0111400	Os01t0111400-01	=	1	598290	601457	2559	Coding	0	0	0	0.0971709	0	0	0	0.190869	0	0	0.0789415	0	0.0802631	0	0	0	0	0
MSTRG.89.2	MSTRG.89	Os01g0111400	Os01t0111400-01	j	1	598300	601457	2492	Coding	0	0	0	0	0	0	0	0	0	0	0	0	0	0	0	0	0	0
MSTRG.89.3	MSTRG.89	Os01g0111400	Os01t0111400-01	j	1	598300	601457	2497	Coding	0	0	0	0	0	0	0	0	0	0	0	0	0	0	0	0	0	0
Os01t0111400-02	MSTRG.89	Os01g0111400	Os01t0111400-02	=	1	598300	601467	2596	Coding	0	0	0.090992	0	0	0	0	0	0	0	0	0	0	0	0	0	0	0
Os01t0111600-01	MSTRG.90	Os01g0111600	Os01t0111600-01	=	1	612564	615631	1036	Coding	0	0	0	0	0.238142	0	5.54364	0	0	0	0	0	0	0	0	0	0	0
Os01t0111700-01	MSTRG.91	Os01g0111700	Os01t0111700-01	=	1	620572	621516	945	Coding	0	7.16378	1.74974	0	1.0443	0.384907	0.253228	0	0	4.13761	2.13769	0.23194	0.434695	0.501026	0.255873	0	0.228621	0
MSTRG.92.1	MSTRG.92	-	-	u	1	622646	623443	798	Noncoding	0.926297	0.302979	0	0.311605	0.927499	1.59534	0.59975	1.22414	1.45961	5.44422	3.29091	4.66933	1.28693	0.88998	2.42406	1.04905	0.812205	0.25477
Os01t0111800-01	MSTRG.93	Os01g0111800	Os01t0111800-01	=	1	624087	624613	527	Coding	3.74034	6.88171	8.06808	1.88737	7.02224	4.48632	0	0.926819	4.42039	24.7314	13.4163	16.2204	3.89741	13.9256	11.4706	0	0.409955	0
Os01t0111800-02	MSTRG.93	Os01g0111800	Os01t0111800-02	=	1	624123	624759	637	Coding	0	0	0	0	0	0	0	0	0	0	0	0	0.967316	0.37164	0	0	1.35665	0.638324
Os01t0111900-01	MSTRG.94	Os01g0111900	Os01t0111900-01	=	1	625986	627009	1024	Coding	60.8769	5.66666	4.61358	4.12815	10.1192	2.48649	0.701075	1.43096	3.18492	26.7288	126.06	25.6856	1.80521	27.0488	7.79239	0.817518	2.74278	6.15478
MSTRG.95.1	MSTRG.95	Os01g0111900	Os01t0111900-01	x	1	626076	626836	424	Noncoding	0	0	0	0	0	0	0	0	0	0	0	0	0	0	0	0	0	0
MSTRG.95.2	MSTRG.95	Os01g0111900	Os01t0111900-01	x	1	626128	626589	355	Noncoding	0	0	0	0	0	0	0	0	0	0	0	0	0	0	0	0	0	0
Os01t0112000-01	MSTRG.96	Os01g0112000	Os01t0112000-01	=	1	632139	632790	652	Coding	99.7673	91.5936	98.5438	67.1231	108.221	93.1658	44.41	49.0681	65.3844	120.939	138.186	141.528	68.3594	95.1296	100.874	20.8643	36.4496	27.1283
Os01t0112050-01	MSTRG.97	Os01g0112050	Os01t0112050-01	=	1	634040	634757	718	Noncoding	0	0	0.986972	1.03897	0.687228	0.759897	0.999862	1.36054	1.62224	0	0	1.52635	0.286063	0	2.02061	2.04038	1.2036	2.26525
MSTRG.97.2	MSTRG.97	Os01g0112100	Os01t0112100-01	o	1	634162	639015	3236	Coding	0	0	0	0	0	0	0	0	0	0	0	0	0	0	0	0	0	0
MSTRG.97.3	MSTRG.97	Os01g0112100	Os01t0112100-01	o	1	634196	639001	3103	Coding	0	0	0	0	0	0	0	0	0	0	0	0	0	0	0	0	0	0
Os01t0112100-01	MSTRG.97	Os01g0112100	Os01t0112100-01	=	1	635325	639015	3691	Coding	0.0667556	0.0655046	0.0639977	0.202108	0.0668423	0.197094	0.453834	0	0.441799	0.0588524	0.109462	0	0	0.128277	0.196532	0.170104	0.117067	0.220326
MSTRG.97.5	MSTRG.97	Os01g0112100	Os01t0112100-01	o	1	636122	639006	2755	Coding	0	0	0	0	0	0	0	0	0	0	0	0	0	0	0	0	0	0
Os01t0112201-01	MSTRG.98	Os01g0112201	Os01t0112201-01	=	1	637962	639060	1099	Coding	0	0	0	0	0	0	0	0	0	0	0	0	0	0	0	0	0	0
MSTRG.99.1	MSTRG.99	Os01g0112300	Os01t0112300-01	j	1	640617	644293	1605	Coding	0	0.15064	0.294349	0	0	0	0	0	0	0	0	0.136563	0.127971	0.147498	0	0	0	0
Os01t0112300-01	MSTRG.99	Os01g0112300	Os01t0112300-01	=	1	640698	644217	1977	Coding	0.249262	0.366885	0.119482	0	0.124792	0	0	0	0	0	0.102181	0.221734	0.207783	0.119744	0.611533	0.317579	0.21856	0.102836
Os01t0112400-01	MSTRG.100	Os01g0112400	Os01t0112400-01	=	1	645598	646722	1020	Coding	739.185	620.088	695.214	178.694	620.415	390.839	2.8153	0.478857	2.51225	609.719	617.719	1807.62	269.428	408.019	768.545	2.66735	2.32991	1.59456
MSTRG.101.1	MSTRG.101	Os01g0112400	Os01t0112400-01	x	1	645641	646403	221	Noncoding	0	0	0	0	0	0	0	0	0	0	0	0	0	0	0	0	0	0
MSTRG.101.2	MSTRG.101	Os01g0112400	Os01t0112400-01	x	1	646045	646409	331	Noncoding	0	0	0	0	0	0	0	0	0	0	0	0	0	0	0	0	0	0
Os01t0112500-02	MSTRG.102	Os01g0112500	Os01t0112500-02	=	1	648288	649131	844	Coding	0	0	0	0	0	0	0	0	0	0	0	0	0	0	0	0	0	0
Os01t0112500-01	MSTRG.102	Os01g0112500	Os01t0112500-01	=	1	648288	651869	1435	Coding	4.80771	8.08733	5.43213	6.23817	8.59633	6.7171	4.16899	2.72298	2.5974	14.3807	7.46105	8.70625	4.29394	3.79435	7.75108	9.33394	5.72109	10.2007
MSTRG.103.1	MSTRG.103	Os01g0113150	Os01t0113150-00	p	1	716096	716552	457	Noncoding	0	2.64527	1.55065	3.26469	1.61957	3.1837	2.09453	5.8783	1.01949	0.950653	0.884076	3.3573	1.79775	0	0	1.37386	1.891	3.55897
MSTRG.104.1	MSTRG.104	-	-	u	1	718260	719440	509	Noncoding	4.84077	3.32503	2.78446	6.35086	7.27057	8.93264	6.1118	9.11615	5.49205	2.5606	3.17503	9.47356	2.82466	2.79059	2.8503	5.34518	3.39562	4.79307
MSTRG.105.1	MSTRG.105	Os01g0113200	Os01t0113200-01	x	1	719591	722908	928	Coding	0	0	0	0	0	0	0	0	0	0	0	0	0	0	0	0	0	0
MSTRG.105.2	MSTRG.105	Os01g0113200	Os01t0113200-01	x	1	719610	722908	815	Noncoding	0	0	0	0	0	0	0	0	0	0	0	0	0	0	0	0	0	0
MSTRG.105.3	MSTRG.105	Os01g0113200	Os01t0113200-01	x	1	719610	722908	887	Coding	0	0	0	0	0	0	0	0	0	0	0	0	0	0	0	0	0	0
MSTRG.105.4	MSTRG.105	Os01g0113200	Os01t0113200-01	x	1	721054	722908	570	Noncoding	0	0	0	0	0	0	0	0	0	0	0	0	0	0	0	0	0	0
MSTRG.106.1	MSTRG.106	Os01g0113200	Os01t0113200-01	e	1	719615	725829	6215	Coding	0.158581	0.427925	0.0760146	0.280068	0.0793933	0.351154	0.539051	0.471537	0.262378	0.20971	0.325038	0.352669	0.66096	1.02845	0.427965	1.31329	0.799528	1.01408
MSTRG.106.2	MSTRG.106	Os01g0113200	Os01t0113200-01	j	1	720630	723691	2474	Coding	0	0	0	0	0	0	0	0	0	0	0	0	0	0	0	0	0	0
Os01t0113200-01	MSTRG.106	Os01g0113200	Os01t0113200-01	=	1	720673	723317	1944	Coding	0	0	0	0	0	0	0	0	0	0	0	0	0	0	0	0	0	0
Os01t0113325-00	MSTRG.106	Os01g0113325	Os01t0113325-00	=	1	723736	725885	2086	Coding	0	0	0	0	0	0	0	0	0	0	0	0	0	0	0	0	0	0
MSTRG.107.1	MSTRG.107	Os01g0113300	Os01t0113300-01	j	1	723693	726099	2235	Coding	0	0	0	0	0	0	0	0	0	0	0	0	0	0	0	0	0	0
MSTRG.107.2	MSTRG.107	Os01g0113300	Os01t0113300-01	j	1	723693	726023	1999	Coding	0	0	0	0	0	0	0	0	0	0	0	0	0	0	0	0	0	0
Os01t0113300-01	MSTRG.107	Os01g0113300	Os01t0113300-01	=	1	723693	726099	2245	Coding	0	0	0	0	0	0	0	0	0	0	0	0	0	0	0	0	0	0
Os01t0113350-00	MSTRG.108	Os01g0113350	Os01t0113350-00	=	1	728968	731172	2205	Coding	0	0.328949	0.107127	0	0.111889	0	0.217052	0	0	0	0.549691	0.298209	0	0	0	0.189827	0	0
MSTRG.109.1	MSTRG.109	Os01g0113700	Os01t0113700-00	j	1	731150	749538	1938	Coding	0	0	0	0	0	0.187687	0	0.25203	0	0	0	0.113098	0	0	0	0.21598	0	0.104905
Os01t0113400-02	MSTRG.109	Os01g0113400	Os01t0113400-02	=	1	731150	732538	1389	Coding	0	0	0	0	0	0	0	0	0	0	0	0	0	0	0	0	0	0
Os01t0113400-01	MSTRG.109	Os01g0113400	Os01t0113400-01	=	1	731303	738020	2662	Coding	0.0925601	0	0	0	0	0	0	0	0	0	0	0	0	0	0.090834	0	0	0
MSTRG.109.4	MSTRG.109	Os01g0113700	Os01t0113700-00	j	1	731548	745718	2222	Coding	0.110889	0.870486	0.637845	1.3429	0.888262	0.491094	0.753871	1.42881	1.46776	0.391043	0.818228	0.78914	1.0168	0.958872	0.544105	1.31862	2.33354	1.82994
Os01t0113700-00	MSTRG.109	Os01g0113700	Os01t0113700-00	=	1	742860	745177	2079	Coding	0	0	0	0	0	0	0	0	0	0	0	0	0	0	0	0	0	0
MSTRG.109.6	MSTRG.109	Os01g0113800	Os01t0113800-01	x	1	745854	749528	561	Coding	0	0	0	0	0	0	0	0	0	0	0	0	0.36612	0	0	0	0	0
MSTRG.109.7	MSTRG.109	Os01g0113800	Os01t0113800-01	x	1	748485	749535	578	Noncoding	0	0	0	0	0	0	0	0	0	0	0	0	0	0	0	0	0	0
Os01t0113450-00	MSTRG.110	Os01g0113450	Os01t0113450-00	=	1	731489	733719	2051	Coding	0	0	0	0	0	0	0	0	0	0	0	0	0	0	0	0	0	0
Os01t0113500-01	MSTRG.111	Os01g0113500	Os01t0113500-01	=	1	734071	737556	2542	Coding	0.0969296	0.856018	1.20803	1.07603	0.291166	0.214636	0.941386	0.960727	0.733137	0.598179	0.317878	0.776024	0.646399	0.558776	0.760976	0.576314	1.35985	0.639831
Os01t0113600-01	MSTRG.112	Os01g0113600	Os01t0113600-01	=	1	738283	741797	656	Noncoding	0	0	0	0	0	0	0	0	0	0	0	0	0	0	0	0	0	0.309918
MSTRG.112.2	MSTRG.112	Os01g0113600	Os01t0113600-01	j	1	738310	741763	578	Noncoding	0	0	0	0	0	0	0	0	0	0	0	0	0	0	0	0	0	0
Os01t0113600-02	MSTRG.112	Os01g0113600	Os01t0113600-02	=	1	738749	741763	2110	Coding	0.23355	0.572932	0.335851	0.471394	0.584632	0.689549	0.226825	0.46297	0.66243	0.720649	0.67018	0.72715	0.486714	0.448786	0.343792	0.297561	0.307175	0
Os01t0113650-00	MSTRG.113	Os01g0113650	Os01t0113650-00	=	1	738908	740898	1991	Coding	0.247509	0.850046	0.355925	0.124892	0.123915	0.365382	0.120191	0.367981	0.117004	0	0.101462	0	0.515804	0.118902	0	0.315346	0.108512	0.102113
Os01t0113750-00	MSTRG.114	Os01g0113750	Os01t0113750-00	=	1	742883	745165	2091	Coding	0	0	0	0	0	0	0	0	0	0	0	0	0.0982273	0	0	0.100088	0	0
Os01t0113800-01	MSTRG.115	Os01g0113800	Os01t0113800-01	=	1	745452	748945	2399	Coding	2.46498	2.62035	1.77235	3.0059	2.05681	2.72917	3.49125	1.62879	3.88419	3.07863	2.44199	3.38049	4.10958	3.25646	3.62851	2.70438	3.87245	2.79663
MSTRG.116.1	MSTRG.116	Os01g0114100	Os01t0114100-01	j	1	767085	869959	3853	Coding	0	0	0	0	0	0	0	0	0	0	0	0	0	0	0	0	0	0
MSTRG.116.2	MSTRG.116	Os01g0114100	Os01t0114100-01	j	1	767085	869904	3246	Coding	0	0	0	0	0	0	0	0	0	0	0	0	0	0	0	0	0	0
MSTRG.116.3	MSTRG.116	Os01g0114100	Os01t0114100-01	j	1	767126	869908	3557	Coding	0	0	0	0	0	0	0	0	0	0	0	0	0	0	0	0	0	0
MSTRG.116.4	MSTRG.116	Os01g0114100	Os01t0114100-01	j	1	767126	769838	2056	Coding	0	0	0	0	0	0	0	0	0	0	0	0	0	0	0	0	0	0
Os01t0114100-01	MSTRG.116	Os01g0114100	Os01t0114100-01	=	1	767181	769673	2239	Coding	0	0	0	0	0	0	0	0	0	0	0	0	0	0	0	0	0	0
MSTRG.116.6	MSTRG.116	Os01g0114100	Os01t0114100-01	j	1	767205	769838	2177	Coding	0	0	0	0	0	0	0	0	0	0	0	0	0	0	0	0	0	0
MSTRG.116.7	MSTRG.116	Os01g0114100	Os01t0114100-01	j	1	767214	869901	3123	Coding	0	0	0	0	0	0	0	0	0	0	0	0	0	0	0	0	0	0
MSTRG.116.8	MSTRG.116	Os01g0114100	Os01t0114100-01	j	1	767222	869959	2998	Coding	0	0	0	0	0	0	0	0	0	0	0	0	0	0	0	0	0	0
MSTRG.116.9	MSTRG.116	Os01g0114200	Os01t0114200-01	j	1	769917	773410	834	Noncoding	0	0	0	0	0	0	0	0	0	0	0	0	0	0	0	0	0	0
MSTRG.116.10	MSTRG.116	Os01g0114200	Os01t0114200-01	j	1	769976	869905	1166	Coding	0	0	0	0	0	0	0	0	0	0	0	0	0	0	0	0	0	0
MSTRG.116.11	MSTRG.116	Os01g0116100	Os01t0116100-01	j	1	769976	868556	762	Noncoding	0	0	0	0	0	0	0	0	0	0	0	0	0	0	0	0	0	0
Os01t0114200-01	MSTRG.116	Os01g0114200	Os01t0114200-01	=	1	770284	774374	846	Noncoding	0	0	0	0	0	0	0	0	0	0	0	0	0	0	0	0	0	0
MSTRG.116.13	MSTRG.116	Os01g0116100	Os01t0116100-01	j	1	773472	869905	581	Noncoding	0.424088	0.832281	0	0.855974	0	0.626054	0	0	0	0	0.347696	1.13176	0.707034	0	1.24854	0.720429	0.743706	0.699849
Os01t0116100-01	MSTRG.116	Os01g0116100	Os01t0116100-01	=	1	865786	869533	601	Noncoding	0	0	0	0	0	0	0	0	0	0	0	0	0	0	0	0	0	0
MSTRG.117.1	MSTRG.117	Os01g0115600	Os01t0115600-01	o	1	767303	862238	274	Noncoding	1.7985	2.6472	3.4484	0.90752	2.70126	0.663754	3.49343	0.891302	0	3.17116	2.94907	1.59988	0.749611	0.863995	1.76496	0	0.788491	1.48399
Os01t0114150-00	MSTRG.117	Os01g0114150	Os01t0114150-00	=	1	767384	769651	2149	Coding	0	0	0	0	0	0	0	0.113642	0	0	0	0	0	0	0	0	0	0
MSTRG.118.1	MSTRG.118	Os01g0114300	Os01t0114300-01	j	1	770332	773614	2051	Coding	0	0	0	0	0	0	0	0	0	0	0	0	0	0	0	0	0	0
Os01t0114300-01	MSTRG.118	Os01g0114300	Os01t0114300-01	=	1	770332	773829	3392	Coding	0.21792	0.142557	0.278556	0.733079	0.436406	0.160851	0.91713	0.791977	0.618098	0.512321	0.178666	0.969268	1.2716	0.907297	1.14057	1.35739	1.46494	1.73817
Os01t0114400-00	MSTRG.119	Os01g0114400	Os01t0114400-00	=	1	774727	775743	1017	Coding	0	0	0	0	0	0	0	0	0	0	0	0	0	0	0	0	0	0
Os01t0114402-00	MSTRG.120	Os01g0114402	Os01t0114402-00	=	1	774848	779158	2024	Noncoding	0	0	0	0	0	0	0	0	0	0	0	0	0	0	0	0	0	0
Os01t0114550-01	MSTRG.121	Os01g0114550	Os01t0114550-01	=	1	782765	784932	2168	Coding	0	0	0	0.114696	0	0	0.220757	0	0	0	0	0	0.284216	0	0	0.2896	0	0.0937759
Os01t0114600-00	MSTRG.122	Os01g0114600	Os01t0114600-00	=	1	786373	788619	2088	Coding	0	0	0	0	0	0	0	0	0	0	0	0	0	0	0	0	0	0
Os01t0114650-00	MSTRG.123	Os01g0114650	Os01t0114650-00	=	1	786401	788484	1983	Noncoding	0	0	0	0	0	0	0	0	0	0	0	0	0	0	0	0	0	0
Os01t0114700-00	MSTRG.124	Os01g0114700	Os01t0114700-00	=	1	789714	792435	1963	Coding	0	0	0	0	0	0	0	0	0	0	0	0.111658	0	0	0	0	0	0.414277
Os01t0114800-01	MSTRG.125	Os01g0114800	Os01t0114800-01	=	1	792455	796419	1672	Coding	0.147365	0	0.141277	0	0	0.435092	0.143122	0.146063	0.696634	0.129919	0	0.524363	0.368529	0.424763	0.433852	0.25034	0.129214	0.364784
MSTRG.125.2	MSTRG.125	Os01g0114800	Os01t0114800-01	j	1	795410	920721	650	Noncoding	12.8884	9.29913	10.5388	15.6847	14.0438	14.8293	19.5122	22.9188	16.8444	23.7276	13.6746	24.2788	32.5469	26.5871	24.18	31.5537	27.5875	19.7051
Os01t0114900-00	MSTRG.126	Os01g0114900	Os01t0114900-00	=	1	794499	795413	915	Coding	2.42356	4.2278	2.06527	8.69632	2.4267	6.16167	7.58438	6.93949	4.58271	4.03586	4.63633	7.66544	3.81605	5.69198	6.60656	5.03198	8.02796	5.55481
Os01t0115100-01	MSTRG.127	Os01g0115100	Os01t0115100-01	=	1	804097	806932	1402	Coding	0	0	0	0	0	0	0	0	0	0	0	0	0	0	0	0	0	0
Os01t0115300-01	MSTRG.128	Os01g0115300	Os01t0115300-01	=	1	808174	810139	1809	Coding	0	0	0	0	0	0	0	0	0	0	0	0	0	0	0	0	0	0
Os01t0115200-00	MSTRG.129	Os01g0115200	Os01t0115200-00	=	1	808373	808859	471	Coding	0	0	0	0	0	0	0	0	0	0	0	0	0	0	0	0	0	0
Os01t0115500-00	MSTRG.130	Os01g0115500	Os01t0115500-00	=	1	839809	840828	1020	Coding	0	0	0	0	0	0	0	0	0	0	0	0	0	0	0	0	0	0
Os01t0115533-00	MSTRG.131	Os01g0115533	Os01t0115533-00	=	1	839879	842743	2043	Coding	0	0	0	0	0	0	0	0	0	0	0	0	0	0	0	0	0	0
Os01t0115566-00	MSTRG.132	Os01g0115566	Os01t0115566-00	=	1	842002	842757	756	Coding	0	0	0	0	0	0	0	0	0	0	0	0	0	0	0	0	0	0
Os01t0115600-01	MSTRG.133	Os01g0115600	Os01t0115600-01	=	1	843530	847399	2004	Coding	6.27053	4.46396	4.47913	8.3135	6.03245	7.53248	10.6276	10.7241	8.71835	6.17853	4.8386	10.1717	7.78937	10.1593	7.84282	14.0985	10.8886	11.1595
MSTRG.134.1	MSTRG.134	Os01g0115600	Os01t0115600-01	x	1	843642	847845	393	Noncoding	0.626959	0.61521	0	1.26545	0.627773	0.46277	3.65344	1.24283	1.77828	0	0.514024	2.23088	0	0.602378	1.8458	2.13012	4.94763	5.17319
Os01t0115700-00	MSTRG.135	Os01g0115700	Os01t0115700-00	=	1	852249	854568	1887	Coding	0	0	0	0	0	0	0	0	0	0	0	0	0	0	0	0	0	0
Os01t0115725-00	MSTRG.136	Os01g0115725	Os01t0115725-00	=	1	852275	854570	2122	Noncoding	0	0	0	0	0	0	0	0	0	0	0	0	0	0	0	0	0	0
Os01t0115750-00	MSTRG.137	Os01g0115750	Os01t0115750-00	=	1	857897	860583	2097	Coding	0	0	0	0	0	0	0	0	0	0	0	0	0	0	0	0	0	0
Os01t0115752-00	MSTRG.138	Os01g0115752	Os01t0115752-00	=	1	857905	860521	2131	Coding	0	0	0	0	0	0	0	0	0	0	0	0	0	0	0	0	0	0
MSTRG.139.1	MSTRG.139	Os01g0116400	Os01t0116400-01	j	1	862052	928624	4657	Coding	0	0	0	0	0	0	0	0	0	0	0	0	0	0	0	0	0	0
MSTRG.139.2	MSTRG.139	Os01g0116400	Os01t0116400-01	j	1	921078	928645	4904	Coding	0	0	0	0	0	0	0	0	0	0	0	0	0	0	0	0	0	0
MSTRG.139.3	MSTRG.139	Os01g0116400	Os01t0116400-01	j	1	921078	924451	2963	Coding	0	0	0	0	0	0	0	0	0	0	0	0	0	0	0	0	0	0
Os01t0116400-01	MSTRG.139	Os01t0116400	Os01t0116400-01	=	1	921078	923630	2275	Coding	0	0	0	0	0	0	0	0	0	0	0	0	0	0	0	0	0	0
MSTRG.139.5	MSTRG.139	Os01g0116400	Os01t0116400-01	j	1	921292	928643	1333	Coding	0	0	0	0	0	0	0	0	0	0	0	0	0	0	0	0	0	0
MSTRG.139.6	MSTRG.139	Os01g0116400	Os01t0116400-01	j	1	921292	924453	2877	Coding	0	0	0	0	0	0	0	0	0	0	0	0	0	0	0	0	0	0
MSTRG.139.7	MSTRG.139	Os01g0116400	Os01t0116400-01	j	1	921292	928645	2643	Coding	0	0	0	0	0	0	0	0	0	0	0	0	0	0	0	0	0	0
MSTRG.139.8	MSTRG.139	Os01g0116400	Os01t0116400-01	j	1	921292	928645	2666	Coding	0	0	0	0	0	0	0	0	0	0	0	0	0	0	0	0	0	0
MSTRG.139.9	MSTRG.139	Os01g0116400	Os01t0116400-01	j	1	921292	928637	4795	Coding	0	0	0	0	0	0	0	0	0	0	0	0	0	0	0	0	0	0
MSTRG.139.10	MSTRG.139	Os01g0116400	Os01t0116400-01	j	1	921292	928645	4912	Coding	0	0	0	0	0	0	0	0	0	0	0	0	0	0	0	0	0	0
MSTRG.139.11	MSTRG.139	Os01g0116400	Os01t0116400-01	j	1	921296	924450	2784	Coding	0	0	0	0	0	0	0	0	0	0	0	0	0	0	0	0	0	0
MSTRG.139.12	MSTRG.139	Os01g0116400	Os01t0116400-01	j	1	921305	928629	2653	Coding	0	0	0	0	0	0	0	0	0	0	0	0	0	0	0	0	0	0
Os01t0115800-01	MSTRG.140	Os01g0115800	Os01t0115800-01	=	1	862579	865249	2483	Coding	0	0	0	0	0	0	0	0	0	0	0	0	0	0	0	0	0	0
Os01t0115950-00	MSTRG.141	Os01g0115950	Os01t0115950-00	=	1	863115	865183	2007	Coding	0	0	0	0	0	0	0	0	0	0	0	0	0	0	0	0	0	0
Os01t0115900-00	MSTRG.142	Os01g0115900	Os01t0115900-00	=	1	865938	869298	3248	Coding	0	0	0	0	0	0	0	0	0	0	0	0	0	0	0.0744459	0	0	0
MSTRG.142.2	MSTRG.142	Os01g0115900	Os01t0115900-00	o	1	868501	869908	1408	Coding	0	0	0	0	0	0	0	0.173449	0	0	0	0	0	0.168135	0	0.14864	0	0
MSTRG.143.1	MSTRG.143	Os01g0116000	Os01t0116000-00	j	1	872339	879956	1440	Coding	0.171108	0.167901	0.164038	0.345362	0.17133	0	0	0.169595	0.161774	0.452551	0	0.456633	0.142634	0.164399	0.671667	0.290673	0	0.28237
MSTRG.143.2	MSTRG.143	Os01g0116000	Os01t0116000-00	j	1	872429	875184	2478	Coding	0.099433	0.390278	0.19065	0.301042	0.398248	0.293573	0.772559	0	0.188018	0.175322	0.163044	0.265356	0.49732	0.573208	0.292736	0.337828	0.610301	1.06658
Os01t0116000-00	MSTRG.143	Os01g0116000	Os01t0116000-00	=	1	872458	874817	2078	Coding	0	0	0	0	0	0	0	0	0	0	0	0	0	0	0	0	0	0
MSTRG.144.1	MSTRG.144	Os01g0116101	Os01t0116101-00	e	1	872506	874676	2171	Coding	0	0	0	0	0	0	0	0	0	0	0	0	0	0	0	0	0	0
Os01t0116101-00	MSTRG.144	Os01g0116101	Os01t0116101-00	=	1	872509	874697	2075	Coding	0	0	0	0	0	0	0	0	0	0	0	0	0	0	0	0	0	0
Os01t0116200-01	MSTRG.145	Os01g0116200	Os01t0116200-01	=	1	911735	914246	2282	Coding	0	0	0	0	0	0	0	0	0	0	0	0	0	0	0	0	0	0
Os01t0116250-00	MSTRG.146	Os01g0116250	Os01t0116250-00	=	1	911978	914143	1976	Coding	0	0	0	0	0	0	0	0	0	0	0	0	0	0	0	0	0	0
Os01t0116300-01	MSTRG.147	Os01g0116300	Os01t0116300-01	=	1	915605	917636	2032	Coding	0	0	0	0	0	0	0	0	0	0	0	0	0	0	0	0	0	0
Os01t0116650-00	MSTRG.148	Os01g0116650	Os01t0116650-00	=	1	921296	923591	2159	Coding	0	0	0	0	0	0	0	0	0	0	0	0	0	0	0	0	0	0
MSTRG.148.2	MSTRG.148	Os01g0116900	Os01t0116900-00	j	1	922875	956639	3057	Coding	0.322401	0	0	0.0813413	0.242115	0.118985	0.156559	0.159775	0.152407	0.071058	0.0660816	0.215097	0.470315	0.232321	0.395486	0.273843	0.282691	0.665051
Os01t0116900-00	MSTRG.148	Os01t0116900	Os01t0116900-00	=	1	924451	956639	1548	Coding	0	0	0	0	0	0	0	0	0	0	0	0	0	0	0	0	0	0
MSTRG.149.1	MSTRG.149	Os01g0116600	Os01t0116600-01	j	1	929884	934201	2105	Coding	0.468209	0	0	0	0	0.172797	0	0.116017	0	0	0	0.104125	0	0.224926	0	0	0	0.0965825
MSTRG.149.2	MSTRG.149	Os01g0116600	Os01t0116600-01	j	1	929884	935035	2692	Coding	0.0915286	0	0	0	0	0	0	0.0907195	0	0	0.150083	0	0.0762977	0.0879401	0.0898217	0	0	0.906268
Os01t0116600-02	MSTRG.149	Os01t0116600	Os01t0116600-02	=	1	929884	932368	1611	Coding	0	0	0	0	0	0	0	0	0	0	0	0	0	0	0	0	0	0
Os01t0116600-01	MSTRG.149	Os01g0116600	Os01t0116600-01	=	1	929884	934458	2245	Coding	0	0	0	0	0	0	0	0	0	0	0	0	0	0.10545	0	0	0	0
MSTRG.149.5	MSTRG.149	Os01g0116600	Os01t0116600-01	j	1	930065	934790	2110	Coding	0	0	0	0	0	0	0	0	0	0	0	0	0	0	0	0	0	0
Os01t0116800-00	MSTRG.150	Os01g0116800	Os01t0116800-00	=	1	935574	936704	1131	Coding	0	0	0	0	0	0	0	0	0	0	0	0	0	0	0	0	0	0
Os01t0116901-00	MSTRG.151	Os01g0116901	Os01t0116901-00	=	1	935618	938250	2026	Coding	0	0	0.116592	0.368204	0	0	0.236229	0.482165	0.574912	0.857746	0.0997095	0.432742	0.709651	0	0.358046	0.103299	0.106637	0.401394
Os01t0117000-00	MSTRG.152	Os01g0117000	Os01t0117000-00	=	1	957907	960626	2223	Coding	0	0	0	0	0	0	0	0	0	0	0	0	0	0	0	0	0	0
MSTRG.152.2	MSTRG.152	Os01g0117000	Os01t0117000-00	o	1	957944	985138	592	Noncoding	0	0	0	0	0	0	0	0	0	0	0	0	0	0	0	0	0	0
MSTRG.152.3	MSTRG.152	Os01g0117000	Os01t0117000-00	j	1	959695	1001815	445	Noncoding	1.10739	1.08664	2.65411	3.35272	3.32649	2.04347	3.76427	4.93922	5.75842	4.88144	3.17771	4.92548	6.92337	2.65994	3.26023	5.64363	5.34047	4.11181
Os01t0117400-00	MSTRG.152	Os01g0117400	Os01t0117400-00	=	1	984510	985133	624	Coding	0	0	0	0	0	0	0	0	0	0	0	0	0	0	0	0	0	0
Os01t0117025-00	MSTRG.153	Os01g0117025	Os01t0117025-00	=	1	957952	960545	2027	Coding	0	0	0	0	0	0	0	0	0	0	0	0	0	0	0	0	0	0
Os01t0117050-01	MSTRG.154	Os01g0117050	Os01t0117050-01	=	1	961335	961973	639	Noncoding	0	0	0	0	0	0	0	0	0	0	0	0	0	0	0	0	0	0
Os01t0117100-00	MSTRG.155	Os01g0117100	Os01t0117100-00	=	1	961799	965151	1467	Coding	0.167958	0.494433	0.644077	0.847513	0.504529	0.37192	0.489367	0.332947	0.635186	0.444221	0.413111	0.448229	1.40009	0.161373	0.659305	0.427985	1.17817	0.831518
Os01t0117200-01	MSTRG.156	Os01g0117200	Os01t0117200-01	=	1	969340	973327	2341	Coding	0	0	0	0	0	0	0	0	0	0	0	0	0	0	0	0	0	0
Os01t0117233-00	MSTRG.157	Os01g0117233	Os01t0117233-00	=	1	969539	970666	1128	Coding	0	0	0	0	0	0	0	0	0	0	0	0	0	0	0	0	0	0
Os01t0117266-00	MSTRG.158	Os01g0117266	Os01t0117266-00	=	1	976766	977218	453	Coding	0	0	0	0.548919	0	0	0	0	0	0	0	0	0	0	0	0	0	0
Os01t0117300-00	MSTRG.159	Os01g0117300	Os01t0117300-00	=	1	979238	980546	1309	Coding	0	0	0	0	0	0	0	0	0	0	0	0	0	0	0	0	0	0
Os01t0117450-00	MSTRG.160	Os01g0117450	Os01t0117450-00	=	1	984536	986741	2085	Coding	0	0	0	0	0	0.0872272	0.229545	0	0	0	0.096888	0	0.09851	0	0.231943	0	0	0.097509
Os01t0117500-00	MSTRG.161	Os01g0117500	Os01t0117500-00	=	1	987676	990745	1886	Coding	0.130644	0.128196	0.125247	0	0	0	0.126882	0	0	0	0	0	0	0	0.128208	0.110967	0	0
Os01t0117600-01	MSTRG.162	Os01g0117600	Os01t0117600-01	=	1	994712	997262	2358	Coding	0	0	0	0	0	0	0	0	0	0.0921223	0.171341	0	0	0	0.102545	0	0	0.0862198
Os01t0117650-00	MSTRG.163	Os01g0117650	Os01t0117650-00	=	1	994955	997150	2075	Coding	0	0	0	0	0	0	0	0	0	0	0	0	0	0	0	0	0	0
Os01t0117700-00	MSTRG.164	Os01g0117700	Os01t0117700-00	=	1	997918	1000997	1932	Coding	0	0	0.244529	0	0	0.847214	0.371584	0.252812	0.602884	0.67461	0.418243	0.680695	0.318934	0.612668	0.625777	0.324976	0.894602	0.631386
MSTRG.165.1	MSTRG.165	-	-	u	1	1001915	1006208	3331	Coding	0	0	0	0	0	0.0545988	0	0	0	0	0	0	0	0	0	0.0628293	0	0
MSTRG.165.2	MSTRG.165	-	-	u	1	1001970	1007077	3372	Coding	0.219213	0	0.210156	0.368714	0.292663	0.10787	0.141934	0.2897	0.27634	0.45094	0.419359	0.520009	0.487291	0.772266	0.0717082	0.620654	0.512566	1.38673
MSTRG.165.3	MSTRG.165	-	-	u	1	1002161	1005906	2844	Coding	0	0	0	0	0	0	0	0	0	0	0	0	0	0	0	0	0	0
MSTRG.166.1	MSTRG.166	Os01g0117900	Os01t0117900-02	j	1	1007433	1012278	2835	Coding	1.30368	1.0234	1.41646	2.36819	1.47942	2.30944	3.6296	3.79031	1.88993	2.0688	1.42512	4.40687	1.30408	2.50513	2.30286	7.75128	6.55379	5.5219
Os01t0117900-01	MSTRG.166	Os01g0117900	Os01t0117900-01	=	1	1010259	1011841	1039	Coding	0	0	0	0	0	0	0	0	0	0	0	0	0	0	0	0	0	0
Os01t0117900-02	MSTRG.166	Os01t0117900	Os01t0117900-02	=	1	1010261	1012278	1369	Coding	0	0	0	0	0	0	0	0	0	0	0	0	0	0	0	0	0	0
Os01t0117900-03	MSTRG.166	Os01t0117900	Os01t0117900-03	=	1	1010686	1012400	1184	Coding	0	0	0	0	0	0	0	0	0	0	0	0	0	0	0	0	0	0
Os01t0118000-01	MSTRG.167	Os01g0118000	Os01t0118000-01	=	1	1016065	1019435	1421	Coding	296.853	294.353	327.809	252.51	310.433	322.526	199.052	201.939	222.954	307.875	436.862	400.114	243.841	247.73	295.912	143.303	183.51	172.259
Os01t0118033-00	MSTRG.168	Os01g0118033	Os01t0118033-00	=	1	1016196	1017917	467	Noncoding	0	0	0	0	0	0	0	0	0	0	0	0	0	0	0	0	0	0
MSTRG.169.1	MSTRG.169	Os01g0118100	Os01t0118100-01	j	1	1019874	1030112	4448	Coding	0.221578	0.163069	0.159318	0.279519	0.166399	0.0817755	0.215198	0.274524	0.157119	0.341855	0.227081	0.246385	0.0923531	0.106445	0.0543615	0.0470514	0.485716	0.365659
MSTRG.169.2	MSTRG.169	Os01g0118100	Os01t0118100-01	j	1	1024186	1030112	2838	Coding	0	0	0	0	0	0	0	0	0	0	0	0	0	0	0	0	0	0
Os01t0118100-01	MSTRG.169	Os01t0118100	Os01t0118100-01	=	1	1024186	1030112	2845	Coding	0	0	0	0	0	0	0	0	0	0	0	0	0	0	0	0	0	0
MSTRG.170.1	MSTRG.170	Os01g0118066	Os01t0118066-01	p	1	1019914	1020695	782	Noncoding	0	0	0	0	0	0	0	0	0	0	0	0	0	0	0	0	0	0
Os01t0118066-01	MSTRG.171	Os01g0118066	Os01t0118066-01	=	1	1021424	1025533	4110	Coding	0.1199	0.17648	0.17242	0.544512	0.180084	0.265502	0.232896	0.713042	0.11336	0.21141	0.540663	0.106659	0.199896	0.287998	0.352993	0.356446	0.420528	0.346264
MSTRG.172.1	MSTRG.172	Os01g0118300	Os01t0118300-01	j	1	1046392	1053166	1726	Coding	0	0	0	0	0	0	0	0	0	0	0	0	0	0	0	0	0	0
MSTRG.172.2	MSTRG.172	Os01g0118300	Os01t0118300-01	j	1	1046392	1053166	1736	Coding	0	0	0	0	0	0	0	0	0	0	0	0	0	0	0	0	0	0
MSTRG.172.3	MSTRG.172	Os01g0118300	Os01t0118300-01	j	1	1046392	1053166	1586	Coding	0	0	0	0	0	0	0	0	0	0	0	0	0	0	0	0	0	0
MSTRG.172.4	MSTRG.172	Os01g0118300	Os01t0118300-01	j	1	1046392	1053153	2832	Coding	0.0870039	0	0	0.263411	0.435584	0.0642192	0	0	0	0.0767035	0	0.154791	0.0725259	0.334371	0.170763	0.443399	0.228863	0.0717889
MSTRG.172.5	MSTRG.172	Os01g0118300	Os01t0118300-01	j	1	1046392	1053153	2653	Coding	0	0	0	0	0	0	0	0	0	0	0	0	0	0	0	0	0	0
MSTRG.172.6	MSTRG.172	Os01g0118300	Os01t0118300-01	j	1	1046604	1053165	3496	Coding	0	0	0	0	0	0	0	0	0	0	0	0	0	0	0	0	0	0
MSTRG.172.7	MSTRG.172	Os01g0118300	Os01t0118300-01	j	1	1046604	1053166	3487	Coding	0	0	0	0	0	0	0	0	0	0	0	0	0	0	0	0	0	0
MSTRG.172.8	MSTRG.172	Os01g0118300	Os01t0118300-01	j	1	1046604	1053157	2956	Coding	0.166708	0.0817921	0	0.168241	0.333849	0.307626	0	0.165235	0	0.146972	0.136679	0.0741488	0.138967	0.160172	0.1636	0.353999	0.146175	0.27511
MSTRG.172.9	MSTRG.172	Os01g0118300	Os01t0118300-01	j	1	1046604	1053158	2576	Coding	0	0	0	0	0	0	0	0	0	0	0	0	0	0	0	0	0	0
Os01t0118300-01	MSTRG.172	Os01g0118300	Os01t0118300-01	=	1	1046604	1053166	2915	Coding	0.169053	0.248828	0.0810344	0.255911	0.0846363	0.686297	0.246278	0.586455	0.319663	0.149039	0	0.225575	0.422765	0.406063	0	0.215387	0.296462	0.488214
Os01t0118300-02	MSTRG.172	Os01g0118300	Os01t0118300-02	=	1	1047901	1053166	1624	Coding	0	0	0	0	0	0	0	0	0	0	0	0	0	0	0	0	0	0
Os01t0118350-00	MSTRG.173	Os01g0118350	Os01t0118350-00	=	1	1047747	1052682	1393	Noncoding	0	0	0	0	0	0	0	0	0	0	0	0	0	0.509838	0	0	0.310189	0
MSTRG.173.2	MSTRG.173	Os01g0118350	Os01t0118350-00	e	1	1048734	1050422	1689	Noncoding	0	0	0	0	0	0	0	0	0	0	0	0	0	0	0	0	0	0
MSTRG.173.3	MSTRG.173	Os01g0118350	Os01t0118350-00	e	1	1051954	1052748	795	Noncoding	0	0	0	0	0	0	0	0	0	0	0	0	0	0	0	0	0	0
Os01t0118400-01	MSTRG.174	Os01g0118400	Os01t0118400-01	=	1	1057177	1059852	2109	Coding	12.1503	11.0055	9.7443	2.94761	9.70949	3.62185	0.794264	0.694785	3.0928	16.5828	10.4406	12.3674	5.259	5.94924	6.07653	0.694638	0.614641	1.73519
MSTRG.175.1	MSTRG.175	Os01g0118600	Os01t0118600-00	j	1	1066678	1069875	1882	Coding	1.44014	3.08324	1.75718	3.03889	2.62184	1.44954	1.01722	0.778587	0.990242	1.38506	1.9321	1.63048	2.18271	3.27051	3.72593	0.556016	2.18113	1.72843
MSTRG.175.2	MSTRG.175	Os01g0118600	Os01t0118600-00	j	1	1066678	1069673	1684	Coding	0	0	0	0	0	0	0	0	0	0	0	0	0	0	0	0	0	0
Os01t0118600-00	MSTRG.175	Os01g0118600	Os01t0118600-00	=	1	1066678	1069673	1683	Coding	0	0	0	0	0	0	0	0	0	0	0	0	0	0.140662	0	0	0	0
Os01t0118700-01	MSTRG.176	Os01g0118700	Os01t0118700-01	=	1	1071962	1074829	2087	Coding	22.7859	17.7249	28.6356	13.4636	18.0869	12.8101	10.0903	10.4146	12.8365	29.1437	19.0686	18.7992	13.6798	20.1911	14.2508	6.11708	7.24641	4.77336
Os01t0119000-01	MSTRG.177	Os01g0119000	Os01t0119000-01	=	1	1078565	1081597	1791	Coding	0	0.404987	0	0.138839	0	0.101546	0.400838	0.409073	0.390208	2.6683	0.112793	0	0.344042	0.26436	0.270017	0	0.120629	0.113515
Os01t0119000-02	MSTRG.177	Os01t0119000	Os01t0119000-02	=	1	1078565	1081491	1685	Coding	0	0	0	0	0	0	0	0	0	0	0	0	0	0	0	0	0	0
Os01t0119050-01	MSTRG.178	Os01g0119050	Os01t0119050-01	=	1	1089873	1090174	302	Noncoding	88.9306	79.2582	63.3558	76.5742	87.4122	78.2878	55.467	36.3899	43.9682	38.1221	135.12	89.996	35.3657	35.275	44.0364	40.1937	42.2078	45.1044
MSTRG.179.1	MSTRG.179	Os01g0119100	Os01t0119100-00	j	1	1090194	1093576	2312	Coding	0	0	0	0	0	0	0	0	0	0	0	0	0	0	0	0	0	0
MSTRG.179.2	MSTRG.179	Os01g0119100	Os01t0119100-00	j	1	1090194	1093546	2276	Coding	0	0	0	0	0	0	0	0	0	0	0	0	0	0	0	0	0	0
MSTRG.179.3	MSTRG.179	Os01g0119100	Os01t0119100-00	j	1	1090194	1093532	2176	Coding	0	0	0	0	0	0	0	0	0	0	0	0	0	0	0	0	0	0
MSTRG.179.4	MSTRG.179	Os01g0119100	Os01t0119100-00	j	1	1090194	1093532	2216	Coding	0	0	0	0	0	0	0	0	0	0	0	0	0	0	0	0	0	0
Os01t0119100-00	MSTRG.179	Os01t0119100	Os01t0119100-00	=	1	1090194	1092825	1746	Coding	0	0	0	0	0	0	0	0	0	0	0	0	0	0	0	0	0	0
MSTRG.180.1	MSTRG.180	Os01g0119100	Os01t0119100-00	x	1	1090697	1090982	247	Noncoding	0	0	0	0	0	0	0	0	0	0	0	0	0	0	0	0	0	0
MSTRG.181.1	MSTRG.181	-	-	u	1	1097425	1099132	1488	Coding	1.65588	0.974909	2.53995	0.334221	0.994818	0.733341	0.16082	0.164124	0.313111	4.08755	2.30793	8.54345	0.138033	1.90915	0.8125	0	0.145193	0.136631
MSTRG.182.1	MSTRG.182	Os01g0119500	Os01t0119500-01	j	1	1103782	1107788	2453	Coding	7.43303	8.18081	7.60742	7.70411	10.6611	14.161	4.78015	8.76114	5.793	10.6265	16.9647	18.9429	6.61479	5.21145	3.94293	5.03375	5.98906	6.05029
Os01t0119500-01	MSTRG.182	Os01g0119500	Os01t0119500-01	=	1	1103782	1106890	1861	Coding	9.26795	6.4959	6.34646	7.61614	9.81026	10.5544	6.68652	6.43021	7.38544	7.70382	16.2825	10.7177	6.51166	4.32508	5.45707	5.28553	4.1793	4.80681
Os01t0119800-01	MSTRG.183	Os01g0119800	Os01t0119800-01	=	1	1125645	1127402	1446	Coding	4.25994	4.84893	3.59387	5.15893	8.36032	7.54642	5.95768	6.75565	2.25544	4.9574	4.88963	6.06317	5.39761	2.45575	5.35104	6.9472	3.88465	4.21797
MSTRG.184.1	MSTRG.184	Os01g0120300	Os01t0120300-00	j	1	1145832	1158444	4560	Coding	0	0	0	0	0	0	0	0.0535563	0	0	0	0	0.0450424	0	0	0	0	0.0445847
MSTRG.184.2	MSTRG.184	Os01g0120300	Os01t0120300-00	j	1	1145832	1158444	4535	Coding	0	0	0	0	0	0	0	0	0	0	0	0	0	0	0	0	0	0
MSTRG.184.3	MSTRG.184	Os01g0120300	Os01t0120300-00	j	1	1145920	1155125	3068	Coding	0	0	0	0	0	0	0	0	0	0	0	0	0	0	0	0	0	0
Os01t0120300-00	MSTRG.184	Os01g0120300	Os01t0120300-00	=	1	1145920	1153828	2570	Coding	0	0	0	0.096755	0.095998	0	0	0	0	0	0	0	0	0	0	0.0814337	0	0
Os01t0120400-02	MSTRG.184	Os01t0120400	Os01t0120400-02	=	1	1155293	1158411	1182	Coding	0	0	0	0	0	0	0	0	0	0	0	0	0	0	0	0	0	0
Os01t0120400-01	MSTRG.184	Os01t0120400	Os01t0120400-01	=	1	1155331	1158444	1177	Coding	0	0	0	0	0	0	0	0	0	0	0	0	0	0	0	0	0	0
MSTRG.185.1	MSTRG.185	Os01g0120500	Os01t0120500-01	j	1	1160198	1164619	992	Coding	0	0	0	0	0	0	0	0	0	0	0	0	0	0	0	0	0	0
Os01t0120500-01	MSTRG.185	Os01g0120500	Os01t0120500-01	=	1	1160198	1164619	987	Coding	0	0	0	0	0	0	0	0	0	0	0	0	0	0	0	0	0	0
MSTRG.185.3	MSTRG.185	Os01g0120500	Os01t0120500-01	o	1	1160281	1162867	1190	Coding	1.24233	3.45396	3.37451	3.55229	3.10985	5.19625	7.84261	4.92538	5.8728	1.64287	0.67903	4.6047	3.27939	5.17236	2.84471	5.10021	4.90189	7.5172
MSTRG.186.1	MSTRG.186	Os01g0120500	Os01t0120500-01	x	1	1161108	1164052	2036	Noncoding	1.81529	2.96878	2.66844	4.27461	5.0894	2.59047	7.05207	3.95833	6.29297	2.5606	3.57191	3.87555	5.34668	2.79059	3.32535	6.4759	4.77509	7.08975
MSTRG.187.1	MSTRG.187	Os01g0120600	Os01t0120600-01	j	1	1165566	1168453	1703	Coding	0	0	0	0	0	0	0	0	0.136791	0.255108	0	0.128704	0	0	0	0	0	0
Os01t0120600-01	MSTRG.187	Os01g0120600	Os01t0120600-01	=	1	1165737	1168396	1375	Coding	0	0	0	0	0	0	0	0	0	0	0	0	0	0	0	0	0	0
MSTRG.188.1	MSTRG.188	Os01g0120700	Os01t0120700-01	j	1	1168737	1171126	1274	Coding	0	0	0	0	0	0	0	0	0	0	0	0	0	0	0	0	0	0
MSTRG.188.2	MSTRG.188	Os01g0120700	Os01t0120700-01	j	1	1168737	1171126	1240	Coding	0	0	0	0	0	0	0	0	0	0	0	0	0	0	0	0	0	0
Os01t0120700-01	MSTRG.188	Os01g0120700	Os01t0120700-01	=	1	1168737	1171126	1869	Coding	31.3761	13.7124	9.35256	23.815	16.6325	19.267	18.5653	20.7761	17.4498	13.5983	16.429	14.4246	28.1331	23.4328	23.0286	26.8744	22.541	23.8224
Os01t0120800-01	MSTRG.189	Os01g0120800	Os01t0120800-01	=	1	1171902	1179370	3417	Coding	0	0	0.0691295	0	0	0	0	0	0	0	0	0	0	0	0	0	0	0
MSTRG.189.2	MSTRG.189	Os01g0120800	Os01t0120800-01	j	1	1171913	1179388	3516	Coding	0	0	0	0	0	0	0	0	0	0	0	0	0	0	0	0	0	0
MSTRG.189.3	MSTRG.189	Os01g0120800	Os01t0120800-01	j	1	1171913	1179388	3540	Coding	0	0	0	0	0	0	0	0	0	0	0	0	0	0	0	0	0	0
Os01t0120800-06	MSTRG.189	Os01t0120800	Os01t0120800-06	=	1	1171913	1174041	1134	Coding	0	0	0	0	0	0	0	0	0	0	0	0	0	0	0	0	0	0
Os01t0120800-03	MSTRG.189	Os01t0120800	Os01t0120800-03	=	1	1172600	1179343	2692	Coding	0	0	0	0	0	0	0	0	0	0	0	0	0	0	0	0	0	0
Os01t0120800-04	MSTRG.189	Os01t0120800	Os01t0120800-04	=	1	1174112	1179342	2174	Coding	0	0	0	0	0	0	0	0	0	0	0	0	0	0	0	0	0	0
Os01t0120800-05	MSTRG.189	Os01g0120800	Os01t0120800-05	=	1	1174952	1179342	1907	Coding	0	0	0	0	0	0	0	0	0	0	0	0	0	0	0	0	0	0
Os01t0120800-02	MSTRG.189	Os01g0120800	Os01t0120800-02	=	1	1178080	1179346	805	Coding	0	0	0	0	0	0	0	0	0	0.539688	0	0.272278	0.255147	0	0	0	0	0
MSTRG.190.1	MSTRG.190	Os01g0121100	Os01t0121100-01	j	1	1183223	1186699	1530	Coding	0	0	0	0	0.161251	0	0	0	0	0	0	0	0	0.154729	0	0	0	0
MSTRG.190.2	MSTRG.190	Os01g0121100	Os01t0121100-01	j	1	1183413	1183947	457	Coding	0	0	0	0	0	0	0	0	0	0	0	0	0	0	0	0	0	0
MSTRG.190.3	MSTRG.190	Os01g0121100	Os01t0121100-01	j	1	1183466	1186696	1511	Coding	0.326135	0	0	0	0	0	0	0	0	0	0	0	0	0	0.160027	0	0	0
Os01t0121100-02	MSTRG.190	Os01g0121100	Os01t0121100-02	=	1	1183466	1186699	1308	Coding	0	0	0	0	0	0	0	0	0	0	0	0	0	0	0	0	0	0
Os01t0121100-01	MSTRG.190	Os01g0121100	Os01t0121100-01	=	1	1183466	1186647	1051	Coding	0	0	0	0	0	0	0	0	0	0	0	0	0	0	0	0	0	0
Os01t0121200-01	MSTRG.191	Os01g0121200	Os01t0121200-01	=	1	1186667	1191013	1401	Coding	0	0	0	0	0	0	0	0	0	0	0	0	0	0	0	0	0	0
MSTRG.191.2	MSTRG.191	Os01g0121200	Os01t0121200-01	j	1	1186719	1190936	2124	Coding	0	0	0	0	0	0	0	0	0	0	0	0	0	0	0	0	0	0
MSTRG.191.3	MSTRG.191	Os01g0121200	Os01t0121200-01	j	1	1186719	1190936	2141	Coding	0	0	0	0	0	0	0	0	0	0	0	0	0	0	0	0	0	0
MSTRG.191.4	MSTRG.191	Os01g0121200	Os01t0121200-01	j	1	1186737	1190780	2090	Coding	0.117892	0.115683	0	0	0	0	0	0	0	0	0.0966562	0.104873	0	0	0.115694	0	0	0
Os01t0121300-01	MSTRG.192	Os01g0121300	Os01t0121300-01	=	1	1198687	1203502	2052	Coding	0	0	0	0	0	0	0	0	0	0	0	0	0	0	0	0.203981	0	0.0990771
MSTRG.192.2	MSTRG.192	Os01g0121300	Os01t0121300-01	j	1	1198743	1203502	2395	Coding	0	0	0	0	0	0	0	0	0	0	0	0	0	0	0	0	0	0
MSTRG.192.3	MSTRG.192	Os01g0121300	Os01t0121300-01	j	1	1198744	1203502	2120	Coding	0	0	0	0	0	0	0	0	0	0	0	0	0	0	0	0	0	0
Os01t0121400-00	MSTRG.193	Os01g0121400	Os01t0121400-00	=	1	1198958	1203465	1773	Coding	0.138971	0.136366	0.133229	0.140248	0.139151	0.102577	0	0.275484	0.13139	0	0	0.247246	0	0	0	0.354119	0	0.458672
MSTRG.193.2	MSTRG.193	Os01g0121400	Os01t0121400-00	e	1	1199400	1201103	1704	Coding	0	0	0	0	0.289571	0.10673	0.140434	0.14332	0	0.254958	0	0	0.241072	0.277858	0.141901	0.491278	0.380363	0.119311
ENSRNA049471381-T1	MSTRG.194	MIR159	ENSRNA049471381-T1	=	1	1215030	1215219	190	#N/A	32.4204	47.083	38.5404	43.1884	45.4475	57.4322	42.8222	43.702	45.3648	60.5941	54.2241	83.0591	47.5648	37.3792	63.6316	61.6838	38.6609	42.8013
MSTRG.195.1	MSTRG.195	Os01g0121500	Os01t0121500-01	e	1	1217239	1218272	1034	Coding	1.19147	0.93531	0.228448	0	1.43161	0.175888	0	0.236186	0.225294	0.420163	0.390738	0.211977	0.397279	0.22895	0.701548	0.404806	0.208942	0
Os01t0121500-01	MSTRG.195	Os01g0121500	Os01t0121500-01	=	1	1217319	1218116	632	Coding	0	0	0	0	0	0	0	0	0	0	0	0	0	0	0	0	0	0
MSTRG.196.1	MSTRG.196	Os01g0121700	Os01t0121700-01	j	1	1223134	1230489	3327	Coding	0.296237	0	0.212999	0.298961	0.370777	0.601309	0.21578	0.367023	0.280077	0.457039	0.182156	0.461162	0.617353	1.20965	1.01749	2.20167	0.714311	1.34438
Os01t0121600-01	MSTRG.196	Os01g0121600	Os01t0121600-01	=	1	1223134	1223887	754	Coding	0	0	0	0	0	0	0	0	0	0	0	0	0	0	0	0	0	0
Os01t0121700-01	MSTRG.196	Os01g0121700	Os01t0121700-01	=	1	1224012	1230500	2470	Coding	0	0	0	0	0	0	0	0	0	0	0	0	0	0	0	0	0	0
MSTRG.197.1	MSTRG.197	Os01g0121800	Os01t0121800-01	j	1	1232448	1237240	2013	Coding	0.122402	0	0.117345	0.247055	0	0.180694	0	0.12132	0	0.107911	0.200707	0.326652	0.204067	0.117603	0.720716	0.207933	0.214651	0
Os01t0121800-01	MSTRG.197	Os01g0121800	Os01t0121800-01	=	1	1232493	1236748	1796	Coding	0	0	0	0	0	0	0	0	0	0	0	0	0	0	0	0	0	0
MSTRG.197.3	MSTRG.197	Os01g0121800	Os01t0121800-01	j	1	1232499	1240005	2418	Coding	0	0	0	0	0	0	0	0	0	0	0	0	0	0	0	0	0	0
Os01t0121800-02	MSTRG.197	Os01g0121800	Os01t0121800-02	=	1	1235881	1236760	880	Coding	0	0	0	0	0.280358	0	0.271932	0	0.529442	0	0	1.49443	0	0	0	0.237823	0	0.23103
Os01t0121900-00	MSTRG.197	Os01g0121900	Os01t0121900-00	=	1	1238623	1240005	891	Coding	0	0	0	0	0	0	0	0	0	0	0	0	0	0	0	0	0	0
MSTRG.198.1	MSTRG.198	Os01g0121950	Os01t0121950-00	j	1	1240418	1242391	1745	Coding	0	0	0	0	0	0	0	0	0	0	0	0	0	0	0.138567	0	0	0
MSTRG.198.2	MSTRG.198	Os01g0121950	Os01t0121950-00	j	1	1240738	1242391	1275	Coding	0	0	0	0	0	0	0	0	0	0	0	0	0	0	0	0	0	0
MSTRG.198.3	MSTRG.198	Os01g0121950	Os01t0121950-00	j	1	1240770	1242391	1396	Coding	0	0	0	0	0	0	0	0	0	0	0	0	0	0	0	0	0	0
MSTRG.198.4	MSTRG.198	Os01g0121950	Os01t0121950-00	j	1	1240943	1242391	930	Coding	0	0	0	0	0	0	0	0	0	0	0	0	0	0	0	0	0	0
Os01t0121950-00	MSTRG.198	Os01g0121950	Os01t0121950-00	=	1	1240943	1242391	1144	Coding	0	0	0	0	0	0	0	0	0	0	0	0	0	0	0	0	0	0
MSTRG.198.6	MSTRG.198	Os01g0121950	Os01t0121950-00	j	1	1240960	1242391	1247	Coding	0	0	0	0	0	0	0	0	0	0	0	0	0	0	0	0	0	0
MSTRG.199.1	MSTRG.199	Os01g0122000	Os01t0122000-01	o	1	1249854	1251448	1437	Coding	0	0	0	0	0	0	0	0	0	0	0	0	0	0	0	0	0	0
MSTRG.199.2	MSTRG.199	Os01g0122000	Os01t0122000-01	o	1	1249874	1251419	1175	Coding	0	0	0	0	0	0	0	0	0	0	0	0	0	0	0	0	0	0
Os01t0122000-01	MSTRG.199	Os01g0122000	Os01t0122000-01	=	1	1249881	1251421	1541	Coding	0.319786	0	0.153287	0.161363	0.320201	0.11802	0.155289	0	0	0.140963	0	0	0.933	0.307248	0	0.271622	0.140199	0.263863
MSTRG.200.1	MSTRG.200	Os01g0122200	Os01t0122200-01	j	1	1254028	1255635	1518	Coding	0	0	0.15561	0	0	0.239616	0.157642	0	0.153461	0	0.133077	0.14439	0.135305	0	0	0	0.142323	0.13393
Os01t0122200-01	MSTRG.200	Os01g0122200	Os01t0122200-01	=	1	1254028	1255635	1394	Coding	0	0	0	0	0	0	0	0	0	0	0	0	0	0	0	0	0	0
Os01t0122367-00	MSTRG.201	Os01g0122367	Os01t0122367-00	=	1	1254331	1255339	1009	Noncoding	0	0	0	0	0	0	0	0	0	0	0	0	0	0	0	0	0	0.201493
Os01t0122534-00	MSTRG.202	Os01g0122534	Os01t0122534-00	=	1	1264331	1265206	876	Noncoding	2.53146	4.41603	2.42687	5.67718	3.37965	2.49135	8.19522	5.57573	7.44603	1.23986	3.68971	5.2544	2.11021	3.24294	3.86439	1.91127	3.20617	3.94544
Os01t0122701-00	MSTRG.203	Os01g0122701	Os01t0122701-00	=	1	1264968	1265273	306	Noncoding	0	0	0	0	0	0	0.782027	0.798094	2.28387	0	0.660168	0.716287	0	0.773643	0	0.683936	1.41207	3.322
MSTRG.204.1	MSTRG.204	-	-	u	1	1301528	1302100	573	Noncoding	3.01006	1.6878	0.824486	1.30189	0.861133	2.85658	3.34102	7.24553	3.65897	1.5164	2.8204	0.765039	0.716905	0.41315	0.84398	3.65243	3.01636	3.5481
MSTRG.205.1	MSTRG.205	-	-	u	1	1330612	1332632	693	Noncoding	4.26658	3.48885	5.11289	3.58817	4.27212	6.03604	2.76249	4.22886	3.69769	4.07491	14.2836	9.80476	2.96383	3.75769	0	6.34195	1.55878	8.21439
MSTRG.206.1	MSTRG.206	-	-	u	1	1330703	1332560	530	Noncoding	0	0.912368	1.78276	0	2.3275	0	0	0	0	0.819714	0.381154	0.413554	0	0	0	1.57951	0	0
Os01t0123800-00	MSTRG.207	Os01g0123800	Os01t0123800-00	=	1	1335864	1337407	1161	Coding	3.1834	0.832997	2.64496	0.428356	0.850008	1.25319	0.206116	0	0.20065	5.98723	4.17595	10.3834	0.707643	0.815624	0.624807	0.901311	0.186087	0.175113
Os01t0124100-01	MSTRG.208	Os01g0124100	Os01t0124100-01	=	1	1345118	1346047	930	Coding	4.23905	94.1112	68.3247	2.94114	10.3461	0.391115	4.37431	3.93898	4.50879	0.467149	0.217217	0	3.53365	0.509107	0.26	3.37556	1.16154	3.06052
Os01t0124200-02	MSTRG.209	Os01g0124200	Os01t0124200-02	=	1	1347665	1348723	1059	Coding	7.2127	311.411	209.449	5.63536	31.9168	2.74778	33.6693	24.6754	19.7978	6.76903	1.14454	1.44881	10.8612	2.459	2.51162	29.8413	22.6451	23.9974
MSTRG.209.2	MSTRG.209	Os01g0124401	Os01t0124401-01	o	1	1347938	1354767	784	Coding	0	0	0	0	0	0	0	0	0	0	0	0	0	0	0	0	0	0
Os01t0124401-01	MSTRG.209	Os01g0124401	Os01t0124401-01	=	1	1353705	1354767	1063	Coding	15.5301	188.327	133.552	6.31593	30.6363	7.35687	17.5592	6.89229	9.64251	17.3698	13.1127	19.3822	11.7864	4.23138	4.77686	5.11891	4.47133	4.0164
MSTRG.210.1	MSTRG.210	Os01g0124401	Os01t0124401-01	x	1	1347941	1354278	298	Noncoding	0	0.811334	0	0	0	0	0	0	0	0	0	0	0	0	0	0	0	0
Os01t0124650-02	MSTRG.211	Os01g0124650	Os01t0124650-02	=	1	1365586	1366432	847	Coding	0	0	0	0	0	0	0	0	0	0	0	0	0	0	0	0	0	0
Os01t0124700-01	MSTRG.212	Os01g0124700	Os01t0124700-01	=	1	1365703	1366502	800	Noncoding	0	0	0	0	0	0	0	0	0	0	0	0	0	0	0	0	0	0
Os01t0124900-00	MSTRG.213	Os01g0124900	Os01t0124900-00	=	1	1369191	1374138	825	Coding	11.9464	18.7561	14.0298	16.5774	13.7562	18.5175	16.2434	22.2015	12.1419	15.5348	16.1609	19.3944	11.4522	15.4954	11.7236	12.9376	17.0218	13.3073
MSTRG.214.1	MSTRG.214	-	-	u	1	1379416	1379888	473	Noncoding	2.08368	1.53347	5.49338	4.20567	3.65117	1.538	3.54144	2.06526	7.88006	2.75549	1.28126	0	6.51353	7.50744	6.13446	0.884924	1.82703	3.86841
MSTRG.215.1	MSTRG.215	-	-	u	1	1381377	1381584	208	Noncoding	0	1.16239	0	0	0	0.874368	0	0	0	0	1.94242	0	0	1.13815	1.1625	0	0	0
Os01t0125550-01	MSTRG.216	Os01g0125550	Os01t0125550-01	=	1	1401419	1403419	1380	Noncoding	3.74949	2.97842	2.39639	1.6217	2.86046	5.40334	0.693624	2.65453	2.1945	4.09263	3.07409	6.82964	3.86973	2.23011	3.85478	3.33642	3.44422	3.38844
MSTRG.217.1	MSTRG.217	Os01g0125600	Os01t0125600-01	j	1	1404816	1406889	1971	Coding	2.25018	4.5387	5.03351	4.54174	6.50896	7.93542	6.43476	7.06259	4.72764	7.05345	7.07194	10.5644	7.08612	6.12556	5.88859	5.94619	5.59024	4.33225
Os01t0125600-01	MSTRG.217	Os01g0125600	Os01t0125600-01	=	1	1404816	1406889	1470	Coding	0	0	0	0	0	0	0	0	0	0	0	0	0	0	0	0	0	0
MSTRG.218.1	MSTRG.218	Os01g0125700	Os01t0125700-01	j	1	1410771	1413093	1152	Coding	0	0	0	0.215851	0	0	0	0	0	0.377125	0	0	0.713171	0	0	0	0.375081	0
Os01t0125700-01	MSTRG.218	Os01g0125700	Os01t0125700-01	=	1	1410987	1413093	1258	Coding	0.391725	0	0.187771	0	0	0	0	0	0	0	0	0.348464	0.653079	0	0	0.166363	0.171738	0
Os01t0125800-01	MSTRG.219	Os01g0125800	Os01t0125800-01	=	1	1413839	1418982	2240	Coding	18.5896	14.4635	15.0798	12.211	25.2222	33.6132	15.0631	17.5531	15.2876	6.88523	29.3999	24.756	13.9374	10.7799	12.4138	13.3606	13.9852	12.2528
Os01t0125850-00	MSTRG.220	Os01g0125850	Os01t0125850-00	=	1	1413847	1418662	1909	Coding	0	0	0	0	0	0	0	0	0	0	0	0	0	0	0	0	0	0
MSTRG.221.1	MSTRG.221	Os01g0125900	Os01t0125900-01	j	1	1421693	1427650	3636	Coding	0	0	0	0	0	0	0	0	0	0	0	0	0	0	0	0	0	0
MSTRG.221.2	MSTRG.221	Os01g0125900	Os01t0125900-01	j	1	1421693	1427824	3954	Coding	0	0	0	0	0	0	0	0	0	0	0	0	0	0	0	0	0	0
MSTRG.221.3	MSTRG.221	Os01g0125900	Os01t0125900-01	j	1	1421693	1427824	3879	Coding	0	0	0	0	0	0	0	0	0	0	0	0	0	0	0	0	0	0
MSTRG.221.4	MSTRG.221	Os01g0125900	Os01t0125900-01	j	1	1421693	1427650	3708	Coding	0	0	0	0	0	0	0	0	0	0	0.0544799	0	0	0	0	0	0	0
Os01t0125900-01	MSTRG.221	Os01g0125900	Os01t0125900-01	=	1	1421693	1427650	3561	Coding	0	0	0	0	0	0	0	0	0	0	0	0	0	0	0	0	0	0
Os01t0126000-01	MSTRG.222	Os01g0126000	Os01t0126000-01	=	1	1433755	1434955	1131	Noncoding	0	0	0	0.219859	0	0	0	0	0	0	0	0	0	0	0	0.555131	0	0
Os01t0126100-01	MSTRG.223	Os01g0126100	Os01t0126100-01	=	1	1433996	1436809	2150	Coding	0.229205	0.562273	0.329603	0.346968	0.688506	1.09967	1.11302	1.13589	0.866807	0.707242	0.375835	0.50973	0.382127	0.440437	0.22493	0.486708	0.401947	0.661927
MSTRG.224.1	MSTRG.224	Os01g0126200	Os01t0126200-01	j	1	1437163	1446009	1997	Coding	0	0	0	0	0	0	0	0	0	0	0	0	0	0	0	0	0	0
Os01t0126200-01	MSTRG.224	Os01g0126200	Os01t0126200-01	=	1	1437163	1445599	2214	Coding	0	0	0	0	0	0	0	0	0	0	0	0	0.0927703	0	0	0	0	0
Os01t0126401-01	MSTRG.225	Os01g0126401	Os01t0126401-01	=	1	1445541	1449450	3910	Coding	0.0630166	0.309178	0.0604131	0.063596	0.189295	0.0930274	0.489617	0.312298	0.357475	0.166668	0.568318	0.224229	0.420242	0.30273	0.371049	0.374678	0.276274	0.519965
Os01t0126600-01	MSTRG.226	Os01g0126600	Os01t0126600-01	=	1	1446849	1450473	2278	Coding	7.35507	5.41293	4.76993	7.53186	7.47292	7.90386	8.61397	9.86301	5.31766	7.05645	10.6415	10.9688	7.93442	7.17063	6.79333	7.34976	10.1479	7.6753
Os01t0127000-01	MSTRG.227	Os01g0127000	Os01t0127000-01	=	1	1490494	1492684	2019	Coding	0	0.359253	0	0	0.122197	0.180157	0	0.120959	0	0	0.100055	0.108561	0.10173	0.117253	0.239525	0.310972	0.32102	0.302089
Os01t0127100-01	MSTRG.228	Os01g0127100	Os01t0127100-01	=	1	1490993	1492680	1688	Noncoding	0	0	0	0	0	0	0	0	0	0	0	0	0	0	0	0	0	0
Os01t0127300-01	MSTRG.229	Os01g0127300	Os01t0127300-01	=	1	1504037	1508057	1695	Coding	49.4244	27.2445	37.4879	36.8223	28.9653	25.7513	31.6243	30.1129	28.037	55.6197	46.5997	49.7851	35.141	38.548	38.6595	25.9291	26.7668	28.3069
MSTRG.230.1	MSTRG.230	Os01g0127400	Os01t0127400-00	j	1	1508213	1512646	3148	Coding	0	0	0	0	0	0	0	0	0	0	0	0	0	0	0	0	0	0
MSTRG.230.2	MSTRG.230	Os01g0127400	Os01t0127400-00	j	1	1508213	1512646	2072	Coding	0	0	0	0	0	0	0	0	0	0	0	0	0	0	0	0	0	0
Os01t0127400-00	MSTRG.230	Os01t0127400	Os01t0127400-00	=	1	1508213	1510771	1383	Coding	0	0	0	0	0	0	0	0	0	0	0	0	0	0	0	0	0	0
MSTRG.230.4	MSTRG.230	Os01g0127400	Os01t0127400-00	j	1	1508241	1512646	1667	Coding	0	0	0	0	0	0	0	0	0	0	0	0	0	0	0	0	0	0
MSTRG.230.5	MSTRG.230	Os01g0127400	Os01t0127400-00	j	1	1508262	1512646	3095	Coding	0	0	0	0	0	0	0	0	0	0	0	0	0	0	0	0	0	0
MSTRG.230.6	MSTRG.230	Os01g0127400	Os01t0127400-00	j	1	1508262	1512646	1646	Coding	0	0	0	0	0	0	0	0	0	0	0	0	0	0	0	0	0	0
Os01t0127450-00	MSTRG.230	Os01t0127450	Os01t0127450-00	=	1	1511964	1512646	573	Coding	0	0	0	0	0	0	0	0	0	0	0	0	0	0	0	0	0	0
Os01t0127500-01	MSTRG.231	Os01g0127500	Os01t0127500-01	=	1	1513138	1514432	1209	Coding	328.73	626.142	762.962	326.817	619.338	753.8	12.4697	37.7738	4.23904	212.193	1308.98	629.451	500.317	612.886	995.601	1.73105	16.4403	2.52241
MSTRG.232.1	MSTRG.232	Os01g0127500	Os01t0127500-01	x	1	1513446	1514270	688	Coding	0	0	0	0	0	0	0	0	0	0	0	0	0	0	0	0	0	0
Os01t0127600-01	MSTRG.233	Os01g0127600	Os01t0127600-01	=	1	1515837	1516714	878	Coding	0.841896	357.159	76.9449	3.68176	16.8598	2.48568	29.9807	25.0336	20.1646	0.742224	0	0	9.35733	0.539259	0.826196	34.0862	13.2876	25.9343
MSTRG.234.1	MSTRG.234	Os01g0127700	Os01t0127700-01	j	1	1518111	1521601	1655	Coding	0	0	0	0	0	0	0	0	0	0	0	0	0	0	0	0	0	0
MSTRG.234.2	MSTRG.234	Os01g0127700	Os01t0127700-01	j	1	1518247	1521559	1364	Coding	0	0	0	0	0	0	0	0	0	0	0	0	0	0	0	0	0	0
Os01t0127700-01	MSTRG.234	Os01g0127700	Os01t0127700-01	=	1	1518247	1521601	3253	Coding	3.48422	1.33784	0.435688	1.68169	1.82021	0.55908	0.147126	0.375372	0.358061	0.667766	1.1178	1.34758	0.568257	0.436646	1.04064	0.321679	0.199244	0.374988
MSTRG.235.1	MSTRG.235	Os01g0127900	Os01t0127900-01	j	1	1534135	1539601	1951	Coding	0	0	0	0	0	0	0	0	0	0	0	0	0	0	0	0	0	0
MSTRG.235.2	MSTRG.235	Os01g0127900	Os01t0127900-01	j	1	1534135	1539574	1915	Coding	0	0	0	0	0	0	0	0	0	0	0	0	0	0	0	0	0	0
Os01t0127900-01	MSTRG.235	Os01g0127900	Os01t0127900-01	=	1	1534135	1539601	1705	Coding	0	0	0	0	0	0	0	0	0	0	0	0	0	0	0	0	0	0
Os01t0128100-01	MSTRG.236	Os01g0128100	Os01t0128100-01	=	1	1562618	1566554	3169	Coding	0	0	0	0	0	0	0	0	0	0	0	0	0	0	0	0	0	0
MSTRG.236.2	MSTRG.236	Os01g0128100	Os01t0128100-01	j	1	1562673	1566306	2866	Coding	0	0	0	0	0	0	0	0	0	0	0	0	0	0	0	0	0	0
Os01t0128200-01	MSTRG.237	Os01g0128200	Os01t0128200-01	=	1	1566147	1569467	1290	Coding	0	0	0	0	0	0	0	0	0	0	0	0	0	0	0	0	0	0
MSTRG.237.2	MSTRG.237	Os01g0128200	Os01t0128200-01	j	1	1566150	1569467	1394	Coding	0	0	0	0	0	0	0	0	0	0	0	0	0	0	0	0	0	0
MSTRG.238.1	MSTRG.238	Os01g0128400	Os01t0128400-01	j	1	1567453	1576596	4783	Coding	1.18484	1.66813	0.543251	1.09176	1.65061	2.01527	0.800503	1.07225	1.0228	0.590407	1.47824	1.19147	0.944732	0.49495	0.758311	1.4877	0.993732	1.06265
Os01t0128250-01	MSTRG.238	Os01g0128250	Os01t0128250-01	=	1	1567453	1568989	1537	Noncoding	0	0	0	0	0	0	0	0	0	0	0	0	0	0	0	0	0	0
Os01t0128300-00	MSTRG.238	Os01g0128300	Os01t0128300-00	=	1	1569644	1570940	837	Coding	5.29882	3.75521	4.51547	5.05045	6.18998	4.12844	4.00263	3.50132	3.06153	1.29764	1.44811	2.35681	4.17167	3.39405	1.44445	16.5027	6.96924	5.10087
Os01t0128400-02	MSTRG.238	Os01t0128400	Os01t0128400-02	=	1	1571479	1573450	1250	Coding	0	0	0	0	0	0	0	0	0	0	0	0	0	0	0	0	0	0
Os01t0128400-01	MSTRG.238	Os01t0128400	Os01t0128400-01	=	1	1571524	1576596	2243	Coding	0	0	0	0	0	0	0	0	0	0	0	0	0	0	0	0	0	0
Os01t0128700-01	MSTRG.239	Os01g0128700	Os01t0128700-01	=	1	1597486	1598510	1025	Noncoding	9.8558	8.96346	8.29634	9.94642	7.46162	4.79069	9.33855	6.90955	9.0909	5.51008	3.7446	5.77362	14.628	16.6292	13.9183	10.0048	11.382	7.73555
MSTRG.240.1	MSTRG.240	Os01g0128800	Os01t0128800-01	j	1	1598031	1605729	3118	Coding	0.158047	0.155085	0	0	0	0.0583286	0	0	0	0.139336	0	0	0.461114	0.0759252	0.0775498	0.201364	0.0692901	0
MSTRG.240.2	MSTRG.240	Os01g0128800	Os01t0128800-01	j	1	1598268	1605729	2910	Coding	0	0	0	0	0	0	0	0	0	0	0	0	0	0	0	0	0	0
Os01t0128800-01	MSTRG.240	Os01g0128800	Os01t0128800-01	=	1	1598995	1605729	3317	Coding	0.222847	0.218671	0.0712136	0.149931	0.446273	0.383805	0.721436	0.515381	0.491613	0	0.182706	0	0.495371	0.356851	0.583178	0.441662	0.130266	0.183877
MSTRG.241.1	MSTRG.241	-	-	u	1	1620049	1621158	1110	Noncoding	0	0	0	1.56813	0.666797	2.62153	4.31172	6.16042	4.19738	0	0	0	1.66535	0	0.435676	3.20526	5.64446	3.84633
MSTRG.242.1	MSTRG.242	Os01g0129200	Os01t0129200-01	j	1	1623934	1626970	1837	Coding	6.84058	4.34331	2.82893	3.79014	5.90934	5.84118	4.16854	3.9883	4.56525	1.53724	7.80773	7.75555	4.24875	4.89707	4.08046	2.5064	5.05716	3.98423
Os01t0129200-01	MSTRG.242	Os01g0129200	Os01t0129200-01	=	1	1625159	1626574	792	Coding	0.311105	0.610549	0	1.25586	0	0.918528	1.51073	1.23342	1.17654	0	0	0.276747	1.29668	0	0.610606	1.05699	1.36393	0.5134
Os01t0129500-02	MSTRG.243	Os01g0129500	Os01t0129500-02	=	1	1641272	1644151	2268	Coding	10.2121	10.8736	11.5608	20.3928	13.0537	19.085	15.6157	16.798	16.2287	19.5387	17.725	15.7526	18.0217	15.6571	21.7492	13.7493	15.4319	11.3844
Os01t0129550-01	MSTRG.244	Os01g0129550	Os01t0129550-01	=	1	1641526	1642777	1252	Noncoding	0	0.193113	0	0	0	0	0.191134	0.195061	0	0	0	0	0	0	0.193131	0	0	0
MSTRG.245.1	MSTRG.245	Os01g0129500	Os01t0129500-02	x	1	1643820	1644133	206	Noncoding	0	0	0	0	0	0	0	0	0	0	0	0	0	0	0	0	0	0
Os01t0129800-01	MSTRG.246	Os01g0129800	Os01t0129800-01	=	1	1670475	1670997	523	Coding	20.7292	12.0195	24.3893	7.13175	10.8498	15.6484	5.94819	6.53735	14.2534	10.3836	32.0592	16.7636	9.42532	28.9695	4.62333	4.40178	9.91418	20.6027
Os01t0130000-02	MSTRG.247	Os01t0130000	Os01t0130000-02	=	1	1673503	1675043	1181	Coding	0	0	0	0	0	0	0	0	0	0	0	0	0	0	0	0	0	0
Os01t0130000-01	MSTRG.247	Os01g0130000	Os01t0130000-01	=	1	1673607	1677066	1581	Coding	3.74034	1.37634	4.33286	2.98833	1.40445	2.30068	4.23808	2.47152	3.09427	8.93079	3.70546	5.82272	4.15723	2.99475	5.35294	2.38275	2.86969	3.08624
Os01t0130100-01	MSTRG.248	Os01g0130100	Os01t0130100-01	=	1	1673866	1674692	827	Noncoding	0	0	0	0	0	0	0	0	0	0	0	0	0	0	0	0	0	0
MSTRG.249.1	MSTRG.249	Os01g0130200	Os01t0130200-00	o	1	1684784	1685965	703	Coding	30.1422	19.6036	24.5288	8.84283	20.3548	20.1789	7.14837	11.4639	6.95881	32.7536	62.0689	21.5131	3.79817	7.74523	5.50327	3.27472	2.45857	7.51915
Os01t0130200-00	MSTRG.249	Os01g0130200	Os01t0130200-00	=	1	1685427	1685810	384	Coding	0	0	0	0	0	0	0	0	0	0	0	0	0	0	0	0	0	0
Os01t0130400-01	MSTRG.250	Os01g0130400	Os01t0130400-01	=	1	1698203	1703090	3485	Coding	84.347	133.55	149.727	130.645	114.473	103.485	149.966	130.973	147.66	38.1467	47.9379	32.7675	121.586	80.5645	75.0725	104.312	113.944	120.817
Os01t0130500-01	MSTRG.251	Os01g0130500	Os01t0130500-01	=	1	1700523	1702512	1990	Coding	0.123817	0.485985	1.18701	0.99964	0.371932	0.639739	0.360754	1.59539	0.9365	0.218316	0.710593	0.44057	1.85783	0.475849	1.09357	0.736177	1.30279	1.43029
Os01t0130900-01	MSTRG.252	Os01g0130900	Os01t0130900-01	=	1	1712137	1712947	811	Coding	112.412	103.15	95.5347	146.866	104.04	133.879	105.339	140.628	109.727	56.7837	192.297	124.862	71.1659	134.86	59.9283	102.449	97.2342	198.042
Os01t0131300-01	MSTRG.253	Os01g0131300	Os01t0131300-01	=	1	1738868	1739820	953	Coding	456.593	405.161	413.687	331.112	421.978	505.339	190.335	237.042	204.355	404.133	661.995	547.384	276.516	295.36	342.022	278.021	265.467	256.639
MSTRG.254.1	MSTRG.254	Os01g0131600	Os01t0131600-01	j	1	1746416	1748414	1752	Coding	0	0	0	0	0	0	0	0	0	0	0	0	0	0	0	0	0	0
MSTRG.254.2	MSTRG.254	Os01g0131600	Os01t0131600-01	j	1	1746416	1748544	1622	Coding	0	0	0	0	0	0	0	0	0	0	0	0	0	0	0	0	0	0
Os01t0131600-01	MSTRG.254	Os01t0131600	Os01t0131600-01	=	1	1746416	1746977	386	Noncoding	0	0	0	0	0	0	0	0	0	0	0	0	0	0	0	0	0	0
Os01t0131600-02	MSTRG.254	Os01g0131600	Os01t0131600-02	=	1	1747173	1748544	1372	Coding	0	0	0	0	0	0	0	0	0	0	0	0	0	0	0	0	0	0
MSTRG.255.1	MSTRG.255	Os01g0131450	Os01t0131450-00	e	1	1746442	1748333	1892	Noncoding	0.26046	0.127789	0	0.131427	0	0	0	0.258157	0.123126	0.344436	0.427085	0.463391	0.217118	0	0	0.110615	0.114189	0.107456
Os01t0131450-00	MSTRG.255	Os01g0131450	Os01t0131450-00	=	1	1746447	1748328	1706	Noncoding	0	0	0	0	0	0	0	0	0	0	0	0	0	0	0	0	0	0
Os01t0131800-01	MSTRG.256	Os01g0131800	Os01t0131800-01	=	1	1754374	1757590	736	Coding	110.811	134.357	121.638	165.548	142.129	174.456	177.199	214.685	189.275	128.387	147.94	142.648	133.115	129.625	131.742	152.129	163.796	162.7
Os01t0131900-00	MSTRG.257	Os01g0131900	Os01t0131900-00	=	1	1757812	1758730	306	Noncoding	0	0	1.54389	4.06308	5.6438	2.37737	2.34608	2.39428	2.28387	0	0	2.14886	0	2.32093	0	1.36787	0.706034	1.9932
Os01t0132000-01	MSTRG.258	Os01g0132000	Os01t0132000-01	=	1	1760310	1761065	564	Noncoding	58.1038	479.697	350.554	27.335	48.993	63.8475	57.7036	55.4251	27.6737	27.7308	12.178	24.0947	11.6535	18.4687	27.867	33.7675	36.0077	37.8496
Os01t0132050-01	MSTRG.259	Os01g0132050	Os01t0132050-01	=	1	1764784	1770260	4323	Coding	0.113993	0.894851	0.273208	0.632724	0.684843	0.8414	0.608907	0.677909	0.323323	0.251243	0.233647	0.811228	0.332582	0.438093	0.503401	0.338883	0.549737	0.282174
Os01t0132100-00	MSTRG.260	Os01g0132100	Os01t0132100-00	=	1	1765373	1768669	3297	Coding	0	0	0	0	0	0	0	0	0	0	0	0	0	0	0	0	0	0
Os01t0132200-01	MSTRG.261	Os01g0132200	Os01t0132200-01	=	1	1771497	1772410	914	Coding	37.2019	23.8074	18.0909	34.2792	28.6124	38.8013	23.5635	19.5053	40.27	27.0936	27.1853	25.4196	45.618	35.2253	12.4339	10.9909	17.7281	14.9032
Os01t0132400-01	MSTRG.262	Os01g0132400	Os01t0132400-01	=	1	1776044	1778105	1558	Coding	1.73963	28.0884	5.76135	51.8708	25.4949	49.3777	11.2124	6.74026	16.7464	0.697125	24.7652	8.30028	22.2795	27.1987	12.1055	4.43286	7.34946	7.04656
Os01t0132500-01	MSTRG.263	Os01g0132500	Os01t0132500-01	=	1	1781075	1782386	1208	Coding	20.3969	11.0081	15.2523	22.2312	16.7472	15.507	16.442	21.4296	14.8489	6.47357	22.2413	15.967	12.412	12.7382	5.20431	10.5682	9.65771	20.3643
MSTRG.264.1	MSTRG.264	Os01g0132700	Os01t0132700-01	j	1	1787870	1791456	688	Coding	0	0	0	0	0	0	0	0	0	0	0	0	0	0	0	0	0	0
MSTRG.264.2	MSTRG.264	Os01g0132700	Os01t0132700-01	j	1	1787870	1791456	752	Coding	0	0	0	0	0	0	0	0	0	0	0	0	0	0	0	0	0	0
Os01t0132700-01	MSTRG.264	Os01g0132700	Os01t0132700-01	=	1	1787870	1791456	783	Coding	0	0	0.60336	0.317574	0	0	0	0.935697	0	0.277426	0	1.39964	0.262316	0	0.308812	0.534571	0	0
Os01t0132766-01	MSTRG.265	Os01g0132766	Os01t0132766-01	=	1	1801983	1803280	1298	Coding	10.8201	5.96062	5.45952	9.38703	6.84263	8.54699	8.4806	4.70371	9.512	12.8862	15.0964	12.8336	6.32953	12.9493	11.7361	6.28821	4.82692	6.89174
MSTRG.266.1	MSTRG.266	-	-	u	1	1809928	1810213	286	Noncoding	0	2.53613	0	0	1.72528	0.635904	0.836714	5.12343	6.51621	0.759525	1.41267	1.53275	0	2.48323	4.22728	0.731764	1.51081	0.710861
MSTRG.267.1	MSTRG.267	Os01g0132800	Os01t0132800-01	j	1	1811449	1817601	1077	Coding	0	0	0.438654	0.461765	0.229076	0.84433	0.222192	0	0	0	0.187569	0.61054	0.953544	0.219809	0.673538	0.582965	0.802401	0.566313
Os01t0132800-01	MSTRG.267	Os01g0132800	Os01t0132800-01	=	1	1813011	1817601	1156	Coding	1.06572	0.62745	0.408677	1.07552	0.853684	0.157326	0.207007	1.0563	0.201518	1.31537	0.349501	0.758421	0.355352	0.614364	0.20917	1.81042	0.560674	0.879352
MSTRG.268.1	MSTRG.268	Os01g0133100	Os01t0133100-01	j	1	1834110	1837735	3093	Coding	34.653	23.9198	23.675	44.5386	39.4042	39.6313	30.7926	32.3727	32.3108	4.14363	15.479	10.7005	20.5858	14.2362	15.948	31.9374	33.0391	28.1329
Os01t0133100-01	MSTRG.268	Os01t0133100	Os01t0133100-01	=	1	1834110	1836549	2074	Coding	0	0	0	0	0	0	0	0	0	0	0	0	0	0	0	0	0	0
Os01t0133100-02	MSTRG.268	Os01g0133100	Os01t0133100-02	=	1	1834110	1836203	2094	Coding	3.05935	1.96285	0.338417	2.96872	1.7673	1.04223	1.25707	1.86603	1.33498	0.103737	0.578829	0.418689	1.17704	0.339162	0.80831	1.9989	1.34126	1.26217
Os01t0133200-01	MSTRG.269	Os01g0133200	Os01t0133200-01	=	1	1838282	1839194	913	Coding	14.5732	64.8801	42.4308	80.0725	92.6869	154.18	127.12	149.526	203.867	2.37924	23.4537	13.684	61.1906	33.1895	35.4887	117.135	97.0198	100.651
MSTRG.270.1	MSTRG.270	Os01g0133400	Os01t0133400-01	j	1	1843803	1849102	2266	Coding	0.108736	0	0	0	0	0	0.105605	0	0	0	0	0	0	0	0	0	0	0
MSTRG.270.2	MSTRG.270	Os01g0133400	Os01t0133400-01	j	1	1843858	1849102	2244	Coding	0	0	0	0	0.109944	0	0	0	0.103812	0	0	0	0	0	0	0	0	0
Os01t0133400-01	MSTRG.270	Os01t0133400	Os01t0133400-01	=	1	1844263	1849102	1980	Coding	0	0	0	0	0	0	0	0	0	0	0	0	0	0	0	0	0	0
MSTRG.271.1	MSTRG.271	Os01g0133500	Os01t0133500-01	j	1	1849887	1858534	4067	Coding	0	0	0	0	0	0	0	0	0	0	0	0	0	0	0	0	0	0
Os01t0133500-01	MSTRG.271	Os01t0133500	Os01t0133500-01	=	1	1849887	1856251	1897	Coding	0	0	0	0	0	0	0	0	0	0	0	0	0	0	0	0	0	0
MSTRG.271.3	MSTRG.271	Os01g0133500	Os01t0133500-01	j	1	1849921	1858534	4302	Coding	0.687294	0.899219	0.878532	0.578011	1.54842	1.60646	0.222501	0.510914	0.866404	0.908888	0.892193	1.22278	0.859386	1.21064	1.29275	1.11891	0.90396	1.22872
MSTRG.271.4	MSTRG.271	Os01g0133500	Os01t0133500-01	j	1	1849921	1858534	4454	Coding	0	0	0	0	0	0	0	0	0	0	0	0	0	0	0	0	0	0
MSTRG.271.5	MSTRG.271	Os01g0133500	Os01t0133500-01	j	1	1849921	1858354	3724	Coding	0	0	0	0	0	0	0	0	0	0	0	0	0	0	0	0	0	0
MSTRG.271.6	MSTRG.271	Os01g0133500	Os01t0133500-01	j	1	1849921	1856251	2170	Coding	0	0	0	0	0	0	0	0	0	0	0	0	0	0	0	0	0	0
Os01t0133500-02	MSTRG.271	Os01t0133500	Os01t0133500-02	=	1	1849921	1855410	1712	Coding	0	0	0	0	0	0	0	0	0	0	0	0	0	0	0	0	0	0
Os01t0133600-00	MSTRG.271	Os01t0133600	Os01t0133600-00	=	1	1857083	1858534	1339	Coding	0	0	0	0	0	0	0	0	0	0	0	0	0	0	0	0	0	0
Os01t0133650-00	MSTRG.272	Os01g0133650	Os01t0133650-00	=	1	1857805	1858452	648	Noncoding	0	0	0	0	0	0	0	0	0	0	0	0	0	0	0	0	0	0
Os01t0133832-00	MSTRG.273	Os01g0133832	Os01t0133832-00	=	1	1868093	1868762	670	Noncoding	61.0471	89.1329	99.422	111.712	96.4765	88.4913	247.158	227.085	203.748	37.2848	43.4174	46.1267	123.236	108.827	73.2618	227.714	208.307	242.147
MSTRG.274.1	MSTRG.274	Os01g0133832	Os01t0133832-00	x	1	1868759	1869613	784	Coding	62.5416	74.9387	81.9523	117.987	100.071	101.141	211.524	226.773	176.796	43.7773	63.1286	59.5486	84.358	56.1641	43.1786	150.557	150.736	157.147
Os01t0133866-00	MSTRG.275	Os01g0133866	Os01t0133866-00	=	1	1869486	1870071	586	Noncoding	0	0	0	0	0	0.310356	0	0.416752	0	0	0	0	0.701001	0	0	0	0.36868	4.16327
Os01t0133900-00	MSTRG.276	Os01g0133900	Os01t0133900-00	=	1	1869773	1870408	636	Noncoding	5.42379	3.80153	4.08549	4.69171	9.69791	14.5838	10.5352	9.98371	7.32561	3.07393	7.9407	5.16943	6.78186	4.46669	4.56227	14.4788	19.3627	15.9832
Os01t0134500-01	MSTRG.277	Os01g0134500	Os01t0134500-01	=	1	1888525	1892262	1252	Coding	267.846	387.192	442.243	530.092	481.212	502.463	674.131	652.87	650.486	131.167	256.548	198.176	518.241	453.994	523.772	663.291	598.097	588.646
Os01t0134700-01	MSTRG.278	Os01g0134700	Os01t0134700-01	=	1	1902741	1904902	1603	Coding	11.9893	10.4071	5.59962	3.5678	4.77115	2.60947	3.13494	2.4376	4.65037	5.28493	6.17502	2.4612	2.56261	2.65828	3.31853	0.783348	1.88687	1.64877
MSTRG.279.1	MSTRG.279	Os01g0134800	Os01t0134800-01	o	1	1906717	1908637	1517	Coding	0	0	0	0	0	0	0	0	0	0	0	0	0	0	0	0	0	0
Os01t0134800-01	MSTRG.279	Os01g0134800	Os01t0134800-01	=	1	1906717	1908131	1415	Coding	0	0	0	0	0	0	0	0	0	0	0	0	0	0	0	0	0	0
Os01t0134850-00	MSTRG.280	Os01g0134850	Os01t0134850-00	=	1	1906985	1909022	1633	Noncoding	5.58274	0.444172	1.30186	1.21818	0.151081	0.222742	0.14654	0	0.142654	1.33022	1.85559	1.34222	0.628883	0.289938	0	0.256319	0	0.87149
MSTRG.281.1	MSTRG.281	Os01g0134850	Os01t0134850-00	x	1	1908900	1909764	283	Noncoding	7.83588	1.70867	7.51215	4.39329	2.61535	1.92794	0	2.58887	1.64632	8.44335	2.14146	0.774501	3.62886	9.2017	8.54417	2.21856	2.29025	0.718396
Os01t0134900-01	MSTRG.282	Os01g0134900	Os01t0134900-01	=	1	1912561	1915094	2003	Coding	0	0	0	0	0	0	0	0	0	0	0	0	0	0	0	0	0	0
MSTRG.282.2	MSTRG.282	Os01g0134900	Os01t0134900-01	j	1	1912635	1915088	1937	Coding	0	0	0	0	0	0	0	0	0	0	0	0	0	0	0	0	0	0
MSTRG.282.3	MSTRG.282	Os01g0134900	Os01t0134900-01	j	1	1912636	1915093	2342	Coding	0.105207	0.103235	0.605163	0.212349	0.105344	0.621242	0	0.312831	0	0.927516	0.862559	0.935883	0.5262	0.202165	0.412981	0.536169	0.0922487	0.0868088
MSTRG.282.4	MSTRG.282	Os01g0134900	Os01t0134900-01	j	1	1912724	1914918	1790	Coding	0	0	0	0	0	0	0	0	0	0	0	0	0	0	0	0	0	0
Os01t0135000-01	MSTRG.283	Os01g0135000	Os01t0135000-01	=	1	1914497	1916083	1440	Noncoding	0.171108	0	0	0	0	0.757786	0	0	0	0.3017	0.140286	0	0.285269	0	0.167917	0	0	0
MSTRG.284.1	MSTRG.284	-	-	u	1	1926747	1927592	846	Coding	26.2122	29.1505	26.2462	24.1018	30.9122	47.7244	19.8003	28.5786	28.0867	22.5954	31.7583	24.3538	18.6942	25.7442	18.0064	22.7591	20.6853	23.5508
Os01t0135700-01	MSTRG.285	Os01g0135700	Os01t0135700-01	=	1	1931016	1931904	889	Coding	611.414	168.891	165.271	285.582	183.718	102.902	41.7228	49.173	65.2482	54.0006	74.9874	38.7085	42.5111	29.2923	10.6077	94.1662	50.5486	30.8733
MSTRG.286.1	MSTRG.286	-	-	u	1	1932601	1933662	1062	Noncoding	7.65634	2.73195	3.11395	7.49259	8.36321	3.76752	2.02797	1.83967	1.75484	5.31811	5.51632	4.12775	0.77361	2.89788	1.13842	3.35013	2.03434	6.12599
Os01t0135900-02	MSTRG.287	Os01g0135900	Os01t0135900-02	=	1	1941012	1941845	834	Coding	0	0	0	0	0	0	0	0	0	0	0	0	0	0	0	0	0	0
Os01t0135900-01	MSTRG.287	Os01g0135900	Os01t0135900-01	=	1	1941012	1941851	833	Noncoding	0	0	0	0	0	0	0	0	0	0	0	0	0	0	0	0	0	0
MSTRG.288.1	MSTRG.288	Os01g0136100	Os01t0136100-01	o	1	1944276	1949574	767	Coding	0.321245	0	0	0	0	0	0	0	0	0.566426	0	0	0	0	0.315254	0.818583	0	0.530134
Os01t0136000-00	MSTRG.288	Os01g0136000	Os01t0136000-00	=	1	1944276	1944948	673	Coding	0	0	0	0	0	0	0	0	0	0	0	0	0	0	0	0	0	0
Os01t0136100-01	MSTRG.288	Os01g0136100	Os01t0136100-01	=	1	1948773	1949587	815	Coding	0.302325	0	0	0	0.302717	0	0.58724	0	0.285834	0.533066	0.247867	0.268937	0.504033	0	0	0.256791	0	1.24728
MSTRG.289.1	MSTRG.289	Os01g0136050	Os01t0136050-00	o	1	1944426	1949420	463	Noncoding	0	0.522198	0	0.537064	0	0	0	0	0	0	0	0	0	0	0	0	0	0
Os01t0136050-00	MSTRG.289	Os01g0136050	Os01t0136050-00	=	1	1944426	1944968	543	Coding	0	0	0	0	0	0	0	0	0	0	0	0	0	0.435976	0	0	0	0.374413
Os01t0136200-01	MSTRG.290	Os01g0136200	Os01t0136200-01	=	1	1951930	1952681	752	Coding	5.5701	5.46571	4.39763	5.62131	6.23348	3.38585	4.45506	3.89708	2.16846	4.04407	4.56675	3.20615	15.0221	10.0738	14.791	2.78304	3.16025	2.97389
Os01t0136300-01	MSTRG.291	Os01g0136300	Os01t0136300-01	=	1	1955181	1955914	734	Coding	15.4416	19.7638	17.7001	11.5183	15.7978	23.0433	9.12862	7.31985	12.6951	18.3486	31.0998	20.3059	14.8309	21.2868	22.7305	9.12412	11.7736	9.41745
MSTRG.292.1	MSTRG.292	Os01g0136400	Os01t0136400-01	x	1	1957494	1961291	1107	Noncoding	22.4805	21.1856	20.058	14.1514	31.6472	24.4792	14.9157	17.2077	14.9411	21.7813	24.6355	30.2937	10.9469	14.1143	15.29	18.1493	15.4179	15.6107
MSTRG.293.1	MSTRG.293	Os01g0136400	Os01t0136400-01	j	1	1957839	1977139	2244	Coding	78.7278	40.2963	56.738	8.31084	25.3971	21.6395	0.74648	1.4148	0.830497	57.3069	50.7729	152.081	16.4754	25.6357	28.1238	0.373056	1.05905	0.1812
Os01t0136400-01	MSTRG.293	Os01g0136400	Os01t0136400-01	=	1	1957847	1967451	2390	Coding	0	0	0.296505	0	0	0	0	0.102183	0	0.181778	0.0845236	0.0917087	0.257816	0.297157	0.303515	0.0875667	0.271188	0
Os01t0136450-00	MSTRG.293	Os01g0136450	Os01t0136450-00	=	1	1961587	1962403	693	Coding	6.75542	7.32659	4.09031	4.30581	6.05217	7.8731	1.72655	1.76203	2.68923	10.6575	2.62352	9.17219	2.66745	5.46574	3.14026	2.11398	2.49404	2.93371
Os01t0136500-00	MSTRG.294	Os01g0136500	Os01t0136500-00	=	1	1962884	1963627	744	Coding	0.331176	0	0.317494	0	0	0.244447	0	0	0	0.291968	0	0.589204	0	0	0	0	0.290385	0
Os01t0136502-00	MSTRG.295	Os01g0136502	Os01t0136502-00	=	1	1966504	1967491	840	Coding	0	0	0	0	0	0	0	0	0	0	0	0	0	0	0	0	0	0
Os01t0136600-01	MSTRG.296	Os01g0136600	Os01t0136600-01	=	1	1970071	1970782	712	Noncoding	0	0.339575	0	0	0	0.255433	0.336096	0	0	0	0	0	0	0	0	0.587878	0	0
Os01t0136700-01	MSTRG.297	Os01g0136700	Os01t0136700-01	=	1	1971228	1975465	4238	Coding	2.84883	1.4833	2.73114	1.81889	2.56146	2.61774	0.338792	0.403378	0.164904	1.43518	0.715	4.24093	0.872364	1.17306	0.969939	0.0987657	0.560762	0.143917
Os01t0136800-01	MSTRG.298	Os01g0136800	Os01t0136800-01	=	1	1977423	1982484	2362	Coding	0	0	0	0	0	0	0	0	0	0	0	0	0	0	0	0	0	0
MSTRG.298.2	MSTRG.298	Os01g0136800	Os01t0136800-01	j	1	1977649	1982484	2223	Coding	0	0	0	0	0	0	0	0	0	0	0	0	0	0	0	0	0	0
Os01t0136850-00	MSTRG.299	Os01g0136850	Os01t0136850-00	=	1	1977659	1982249	1855	Noncoding	0	0	0	0	0	0	0	0	0	0	0	0.118158	0	0	0	0	0	0
MSTRG.300.1	MSTRG.300	Os01g0137066	Os01t0137066-00	o	1	1982974	1987106	806	Noncoding	1.5285	2.39978	2.0515	5.86172	2.75488	6.7693	6.23487	4.54498	3.75733	2.9646	4.01015	5.16686	3.3128	4.69945	1.8	5.45282	5.36095	7.06275
Os01t0137232-00	MSTRG.300	Os01g0137232	Os01t0137232-00	=	1	1985288	1986316	1029	Noncoding	0.478902	0.704891	0.688675	0.241652	0	1.2372	0	0	0.452778	0.844409	0.588954	0.426013	0.199605	0.920252	0.234986	0	0.419915	0
MSTRG.301.1	MSTRG.301	Os01g0136900	Os01t0136900-00	e	1	1982999	1985269	2271	Coding	0.108496	0.425852	0.728097	0.766457	0.325911	0.720748	0.94835	1.07537	0.307734	0.478257	0.800574	0.289543	0.723534	0.625455	1.1712	0.368621	0.856195	0.716182
Os01t0136900-00	MSTRG.301	Os01g0136900	Os01t0136900-00	=	1	1984267	1986150	1575	Coding	0	0	0	0	0	0	0	0	0	0	0.256522	0	0	0	0	0	0	0
Os01t0137066-00	MSTRG.302	Os01g0137066	Os01t0137066-00	=	1	1984341	1985008	533	Noncoding	0	0	0	0	0	0	0	0	0	0	0	0	0	0	0	0	0	0
Os01t0137400-00	MSTRG.303	Os01g0137400	Os01t0137400-00	=	1	1988716	2003083	1934	Coding	0	0	0	0	0	0	0	0	0	0	0	0	0	0	0	0	0	0
Os01t0137125-00	MSTRG.304	Os01g0137125	Os01t0137125-00	=	1	1988797	1996845	1693	Coding	0	0	0	0	0	0	0.141347	0	0	0	0	0	0.121319	0	0	0	0	0.120086
Os01t0137150-01	MSTRG.305	Os01g0137150	Os01t0137150-01	=	1	1992244	1997867	580	Noncoding	0	0	0	0	0	0.313567	0	0	0	0	0	0	0	0	0.416897	0	0	0
Os01t0137200-00	MSTRG.306	Os01g0137200	Os01t0137200-00	=	1	1993553	1994320	768	Coding	1.92496	0.944443	1.53786	0.323777	0.963729	0.947233	0.311589	0.953972	1.2133	2.26275	1.05214	1.71237	0.267439	0.924745	0.629688	0.272506	0.562621	0.264722
Os01t0137250-00	MSTRG.307	Os01g0137250	Os01t0137250-00	=	1	1995550	1996857	1152	Coding	0	0	0	0	0	0	0	0	0	0	0	0	0	0	0	0	0	0
MSTRG.307.2	MSTRG.307	Os01g0137250	Os01t0137250-00	e	1	1995634	1997353	1720	Coding	1.57578	0.562273	1.37335	2.16855	1.14751	0.951638	2.36518	0.567946	1.35439	1.13664	1.64428	0.892027	2.03005	1.514	0.702907	2.19019	1.88413	3.30964
Os01t0137266-00	MSTRG.308	Os01g0137266	Os01t0137266-00	=	1	1998852	1999549	586	Noncoding	0	0	0	0	0	0	0	0	0	0	0	0	0	0	0	0	0	0
Os01t0137282-00	MSTRG.309	Os01g0137282	Os01t0137282-00	=	1	1998872	1999654	783	Coding	0	0	0	0	0	0	0	0	0	0	0	0	0	0	0	0	0	0
MSTRG.310.1	MSTRG.310	Os01g0137300	Os01t0137300-01	o	1	2000236	2003913	745	Noncoding	0	0.324534	0	0	0	0.732357	0	0	0	0	0.271156	0	0	0	0	0	0	0
MSTRG.310.2	MSTRG.310	Os01g0137300	Os01t0137300-01	o	1	2000506	2003913	683	Noncoding	0.360754	0.707987	1.3834	0	0.361222	2.66279	0	0	0.68215	0	0.591541	1.92548	0	0	0	0.612839	0.31632	0.595333
Os01t0137300-01	MSTRG.310	Os01g0137300	Os01t0137300-01	=	1	2000724	2003913	3190	Coding	3.78475	3.10749	1.77717	4.677	3.0936	2.96463	4.05085	2.1436	4.30856	1.77048	2.27975	5.35935	5.47286	4.30427	4.85116	5.51094	7.2467	5.67218
Os01t0137875-00	MSTRG.311	Os01g0137875	Os01t0137875-00	=	1	2036653	2038001	1236	Noncoding	0	0	0	0	0	0	0	0	0	0	0	0	0	0	0	0	0	0
Os01t0137950-01	MSTRG.312	Os01g0137950	Os01t0137950-01	=	1	2037202	2038198	916	Coding	1.88293	0.263949	0	1.08585	0	0.794186	0.783735	1.33306	1.01727	0.237144	1.76429	0.717851	0	0	1.0559	0.913906	1.41515	0.22195
MSTRG.313.1	MSTRG.313	-	-	u	1	2043313	2044981	1669	Noncoding	0	0	0	0	0	0	0	0	0	0	0	0	0	0	0	0	0	0
MSTRG.314.1	MSTRG.314	Os01g0138100	Os01t0138100-01	p	1	2043313	2044981	1669	Coding	0	0	0	0	0	0	0	0	0	0	0	0	0	0	0	0	0	0
Os01t0138100-01	MSTRG.315	Os01g0138100	Os01t0138100-01	=	1	2046146	2053048	981	Noncoding	0	0.739381	0.722371	0	1.50896	0.556173	0.48787	0.248947	0.237466	0.664294	0.205924	0.670287	1.25623	1.68924	1.23242	0.640014	1.32139	0.828975
Os01t0138232-00	MSTRG.316	Os01g0138232	Os01t0138232-00	=	1	2048615	2049566	804	Noncoding	0	0	0	0	0	0	0	0	0	0	0	0	0	0	0	0	0	0
Os01t0138300-01	MSTRG.317	Os01g0138300	Os01t0138300-01	=	1	2048717	2052514	2243	Coding	0	0	0	0	0	0	0	0	0	0.0968454	0	0	0	0	0	0	0.0963203	0
Os01t0138300-02	MSTRG.317	Os01g0138300	Os01t0138300-02	=	1	2048745	2052470	2175	Coding	0	0	0	0	0	0	0	0	0	0	0	0	0	0	0	0	0	0
Os01t0138350-00	MSTRG.318	Os01g0138350	Os01t0138350-00	=	1	2051041	2052354	1201	Noncoding	0	0	0	0	0	0	0	0	0	0	0	0	0	0	0	0	0.179889	0
MSTRG.319.1	MSTRG.319	Os01g0138500	Os01t0138500-01	j	1	2059115	2062235	1633	Coding	0.150885	0	0	0	0	0	0.439621	0	0	0	0	0	0	0	0	0	0	0
Os01t0138500-01	MSTRG.319	Os01g0138500	Os01t0138500-01	=	1	2059309	2062226	1430	Coding	0	0	0	0	0	0	0	0	0	0	0	0	0	0	0	0	0	0
MSTRG.320.1	MSTRG.320	Os01g0138600	Os01t0138600-01	j	1	2063615	2065995	1132	Coding	0	0	0	0	0	0	0	0	0	0	0	0	0	0	0	0	0	0
Os01t0138600-01	MSTRG.320	Os01g0138600	Os01t0138600-01	=	1	2063615	2065995	1656	Coding	2.23184	2.04401	2.99548	3.00314	2.68168	3.73402	4.04614	4.86664	3.23548	0.787044	1.21988	1.32357	3.10074	1.85842	1.31413	5.81346	4.69666	5.89293
Os01t0138900-01	MSTRG.321	Os01g0138900	Os01t0138900-01	=	1	2074795	2077903	1704	Coding	23.2803	39.7287	37.5671	26.9966	29.5363	28.1768	36.6534	32.6769	37.0485	15.8074	23.2361	18.7798	23.8661	28.6193	19.4405	37.9512	39.5578	49.1562
MSTRG.322.1	MSTRG.322	Os01g0139000	Os01t0139000-00	j	1	2080112	2081303	778	Coding	0	0	0	0	0	0	0	0	0	0	0	0	0	0	0	0	0	0
Os01t0139000-00	MSTRG.322	Os01g0139000	Os01t0139000-00	=	1	2080112	2081303	642	Coding	0	0	0	0	0	0	0	0	0	0	0	0	0	0	0	0	0	0
Os01t0139200-03	MSTRG.323	Os01t0139200	Os01t0139200-03	=	1	2084490	2086148	1554	Coding	0	0	0	0	0	0	0	0	0	0	0	0	0	0	0	0	0	0
Os01t0139200-01	MSTRG.323	Os01g0139200	Os01t0139200-01	=	1	2084490	2087203	2609	Coding	0	0	0.0905387	0	0	0	0	0	0	0	0	0.336043	0.0787249	0.0907377	0.185358	0	0	0
Os01t0139200-02	MSTRG.323	Os01t0139200	Os01t0139200-02	=	1	2084492	2087172	2576	Coding	0	0	0	0	0	0	0	0	0	0	0	0	0	0	0	0	0	0
Os01t0139700-01	MSTRG.324	Os01g0139700	Os01t0139700-01	=	1	2102113	2102672	560	Noncoding	47.959	49.6507	49.774	40.4073	63.8815	49.0396	39.3136	40.1213	31.1992	32.9715	39.3201	36.7916	32.2761	41.4286	37.5654	46.3416	39.3513	38.846
Os01t0139900-01	MSTRG.325	Os01g0139900	Os01t0139900-01	=	1	2108961	2109677	717	Noncoding	0.343647	1.01162	0	0	0	0.507304	0	0.681218	0	0	0.281745	0	0	0	0	0.583778	0	0
MSTRG.325.2	MSTRG.325	Os01g0139900	Os01t0139900-01	o	1	2108970	2109773	661	Noncoding	0	0	0.357361	0	0	0	0	0	0	0.32863	0	0	0	0	0	0.316618	0	0
MSTRG.326.1	MSTRG.326	-	-	u	1	2111875	2112620	746	Noncoding	1.98173	1.94459	2.84978	2.6666	0.661434	1.46275	2.887	1.63684	2.49817	1.45593	2.16634	0.293812	0.825979	0	0	1.12217	1.73764	2.18023
Os01t0140100-01	MSTRG.327	Os01g0140100	Os01t0140100-01	=	1	2120489	2122320	1832	Coding	92.5326	78.6569	87.5493	79.8102	84.1685	60.4574	44.6729	48.9233	96.7676	18.7344	79.7239	61.8548	26.2347	45.4862	10.8229	20.2202	30.7795	80.7898
MSTRG.328.1	MSTRG.328	Os01g0140100	Os01t0140100-01	x	1	2120515	2121898	424	Noncoding	0	0	0	0	0	0	0	0	0	0	0	0	0	0	0	0	0	0
MSTRG.328.2	MSTRG.328	Os01g0140100	Os01t0140100-01	x	1	2120515	2121378	393	Noncoding	0	0	0	0	0	0	0	0	0	0	0	0	0	0	0	0	0	0
MSTRG.328.3	MSTRG.328	Os01g0140100	Os01t0140100-01	x	1	2120967	2121827	273	Noncoding	0	0	0	0	0	0	0	0	0	0	0	0	0	0	0	0	0	0
MSTRG.328.4	MSTRG.328	Os01g0140100	Os01t0140100-01	x	1	2121006	2121953	599	Noncoding	0	0	0	0	0	0	0	0	0	0	0	0	0	0	0	0	0	0
MSTRG.328.5	MSTRG.328	Os01g0140100	Os01t0140100-01	x	1	2121140	2121900	599	Noncoding	0	0	0	0	0	0	0	0	0	0	0	0	0	0	0	0	0	0
Os01t0140400-01	MSTRG.329	Os01g0140400	Os01t0140400-01	=	1	2131013	2137291	3635	Coding	0.271136	0.133028	0.129967	0.342036	0.33936	0.100065	0.263329	0.201554	0.384519	0.418314	0.27787	0.241193	0.282522	0.586138	0.53216	0.345449	0.416045	0.223721
MSTRG.329.2	MSTRG.329	Os01g0140400	Os01t0140400-02	j	1	2131433	2136991	2187	Coding	0	0	0	0	0	0	0	0	0	0	0	0	0	0	0	0	0	0
Os01t0140400-02	MSTRG.329	Os01g0140400	Os01t0140400-02	=	1	2131433	2137293	2497	Coding	0	0	0	0	0	0	0	0	0	0	0	0	0	0	0	0	0	0
MSTRG.330.1	MSTRG.330	Os01g0140500	Os01t0140500-01	o	1	2137790	2138929	611	Coding	279.463	335.56	308.897	343.892	376.331	432.198	436.694	630.327	513.948	280.152	324.673	340.076	316.326	232.085	196.289	402.47	310.456	417.593
Os01t0140500-01	MSTRG.330	Os01g0140500	Os01t0140500-01	=	1	2137800	2138539	499	Coding	0	0.969048	0	0.498317	0.988837	1.45786	0.47956	1.46824	0.933685	0	0.404832	0	0.82322	0.948837	0	0.419408	0.432959	0.814855
Os01t0141100-01	MSTRG.331	Os01g0141100	Os01t0141100-01	=	1	2215662	2222812	1753	Coding	32.3279	12.413	10.1062	16.1707	7.59988	2.69742	7.6445	4.87598	13.8205	6.93928	14.6352	9.62758	4.10084	24.3082	2.20696	3.82037	6.53192	118.064
Os01t0141100-02	MSTRG.331	Os01g0141100	Os01t0141100-02	=	1	2215676	2222199	1160	Coding	0	0	0	0	0	0	0	0	0	0	0	0	0	0	0	0	0	0
Os01t0141150-00	MSTRG.332	Os01g0141150	Os01t0141150-00	=	1	2216130	2222523	1114	Noncoding	1.76944	0	0	0.892856	1.3288	0.816287	0.429623	0	0.836461	0.38999	0.544016	0	0.184375	0	0.868223	0.75147	0.387875	0.547503
Os01t0141600-01	MSTRG.333	Os01g0141600	Os01t0141600-01	=	1	2245732	2250435	1631	Coding	0	0	0	0	0	0	0	0	0	0	0	0	0	0	0	0	0	0
MSTRG.333.2	MSTRG.333	Os01g0141600	Os01t0141600-01	j	1	2245796	2250840	1925	Coding	0	0	0.245419	0	0	0	0	0	0	0	0	0	0	0	0	0	0	0
MSTRG.333.3	MSTRG.333	Os01g0141600	Os01t0141600-01	j	1	2245796	2250810	1889	Coding	0	0	0	0	0	0	0	0	0	0	0	0	0	0	0	0	0	0
MSTRG.333.4	MSTRG.333	Os01g0141600	Os01t0141600-01	j	1	2245796	2250812	1999	Coding	0	0	0	0	0	0	0	0	0	0	0	0	0	0	0	0	0	0
MSTRG.334.1	MSTRG.334	Os01g0141700	Os01t0141700-01	j	1	2250838	2258222	4284	Coding	0	0	0	0	0	0	0	0	0	0	0	0	0	0	0	0	0	0
MSTRG.334.2	MSTRG.334	Os01g0141700	Os01t0141700-01	j	1	2250838	2258205	4204	Coding	0	0	0	0	0	0	0	0	0	0	0	0	0	0	0	0	0	0
MSTRG.334.3	MSTRG.334	Os01g0141700	Os01t0141700-01	j	1	2250838	2258199	4251	Coding	0	0	0	0	0	0	0	0	0	0	0	0	0	0	0	0	0	0
MSTRG.334.4	MSTRG.334	Os01g0141700	Os01t0141700-01	j	1	2250838	2258189	4268	Coding	0	0	0	0	0	0	0	0	0	0	0	0	0	0	0	0	0	0
Os01t0141700-01	MSTRG.334	Os01t0141700	Os01t0141700-01	=	1	2250838	2255073	2091	Coding	0	0	0	0	0	0	0	0	0	0	0	0	0	0	0	0	0	0
MSTRG.334.6	MSTRG.334	-	-	u	1	2255360	2258193	2744	Coding	0	0	0	0	0	0	0	0.0890003	0	0	0	0	0.0748518	0	0	0	0	0.222274
MSTRG.334.7	MSTRG.334	-	-	u	1	2255360	2258193	1751	Coding	0	0	0	0	0	0	0	0	0	0	0	0	0	0	0	0	0	0
MSTRG.334.8	MSTRG.334	-	-	u	1	2255360	2258193	1772	Coding	0	0	0	0	0	0	0	0	0	0	0	0	0	0	0	0	0	0
Os01t0141900-01	MSTRG.335	Os01g0141900	Os01t0141900-01	=	1	2261501	2266230	2556	Coding	1.92797	3.5945	2.3104	3.30769	2.22005	2.9173	4.21303	4.68178	4.01017	3.6544	2.84523	5.23091	7.47323	7.50216	2.55423	11.0538	9.88945	11.4539
MSTRG.335.2	MSTRG.335	Os01g0141900	Os01t0141900-01	j	1	2262099	2266189	2476	Coding	0.199027	0.488242	0.572412	0.903854	1.19571	0.807979	1.73966	1.08497	0.56451	0.350928	0.163176	0.354093	0.746583	0.764894	0.976576	0.929778	0.69805	0.738997
MSTRG.335.3	MSTRG.335	Os01g0141900	Os01t0141900-01	j	1	2262873	2266230	2066	Coding	0.357786	1.52135	0.914677	0.72215	0.597083	0.352117	0	0.118208	0	1.68228	0.391116	2.75836	0.994159	1.26045	4.44744	0	0	0
Os01t0142100-01	MSTRG.336	Os01g0142100	Os01t0142100-01	=	1	2266281	2271051	2054	Coding	0	0	0	0	0	0	0	0	0.113415	0	0	0	0	0	0	0	0	0
MSTRG.336.2	MSTRG.336	Os01g0142100	Os01t0142100-01	j	1	2266353	2271051	2218	Coding	0	0	0	0	0	0	0	0	0	0	0	0	0	0	0	0	0	0
MSTRG.336.3	MSTRG.336	Os01g0142100	Os01t0142100-01	j	1	2266353	2271034	2220	Coding	0	0.108909	0.106403	0	0	0.0819228	0	0	0	0.0978488	0.0909961	0	0	0	0	0.0942723	0	0
Os01t0142100-02	MSTRG.336	Os01t0142100	Os01t0142100-02	=	1	2266353	2268842	1198	Coding	0	0	0	0	0	0	0	0	0	0	0	0	0	0	0	0	0	0
MSTRG.337.1	MSTRG.337	Os01g0142200	Os01t0142200-01	j	1	2271163	2273724	1325	Coding	1.48767	1.09484	0.713103	0.938341	0.3724	1.64711	2.34785	1.47452	1.40652	0.983657	0.304923	0.165422	0.620055	0.178668	0.729963	1.42156	1.79359	0.767193
Os01t0142200-01	MSTRG.337	Os01g0142200	Os01t0142200-01	=	1	2271163	2273724	1024	Coding	0	0	0	0	0	0	0	0	0	0	0	0	0	0	0	0	0	0
MSTRG.338.1	MSTRG.338	Os01g0142300	Os01t0142300-03	j	1	2275067	2278860	1698	Coding	0	0	0	0	0	0	0	0	0	0	0	0	0	0	0	0	0	0
Os01t0142300-03	MSTRG.338	Os01g0142300	Os01t0142300-03	=	1	2275067	2278872	1891	Coding	0	0	0	0	0.260936	0.0961759	0	0.129147	0	0	0	0	0.108616	0.12519	0	0	0	0
Os01t0142300-01	MSTRG.338	Os01t0142300	Os01t0142300-01	=	1	2275239	2278757	1604	Coding	0	0	0	0	0	0	0	0	0	0	0	0	0	0	0	0	0	0
MSTRG.338.4	MSTRG.338	Os01g0142300	Os01t0142300-03	j	1	2275313	2278757	1869	Coding	0.263665	0.129362	0.126386	0.133045	0	0	0	0.130667	0	0	0.216171	0	0.21979	0.126664	0.129374	0.111977	0.231189	0
Os01t0142300-02	MSTRG.338	Os01t0142300	Os01t0142300-02	=	1	2275313	2278860	1633	Coding	0	0	0	0	0	0	0	0	0	0	0	0	0	0	0	0	0	0
Os01t0142500-01	MSTRG.339	Os01g0142500	Os01t0142500-01	=	1	2281913	2284775	1794	Coding	99.5743	88.1396	90.8521	79.6988	81.9632	75.6265	83.3683	81.2695	77.0022	150.023	111.253	120.954	85.1798	96.7261	107.691	58.0957	61.6587	60.2892
MSTRG.340.1	MSTRG.340	Os01g0142800	Os01t0142800-01	j	1	2292220	2298108	2064	Coding	0	0	0	0	0	0	0	0	0	0	0	0	0	0	0	0	0	0
MSTRG.340.2	MSTRG.340	Os01g0142800	Os01t0142800-01	j	1	2292234	2298108	2054	Coding	0	0	0	0	0	0	0	0	0	0	0	0	0	0	0	0	0	0
Os01t0142600-01	MSTRG.340	Os01g0142600	Os01t0142600-01	=	1	2292239	2294340	2102	Coding	0	0.230045	0.112376	0.236594	0.352114	0.432609	0	0.232366	0.22165	0.206683	0.0961044	0.208548	0.488566	0.112624	0.920267	0.199129	0	0.0967204
Os01t0142800-01	MSTRG.340	Os01g0142800	Os01t0142800-01	=	1	2294904	2298329	2306	Coding	10.1507	8.80716	11.063	7.33257	6.20531	3.39131	7.05656	4.2362	3.13165	7.72437	5.34375	4.84752	13.4494	13.4485	13.8411	5.08236	6.93297	6.78863
Os01t0142800-02	MSTRG.340	Os01g0142800	Os01t0142800-02	=	1	2295007	2298095	3089	Coding	1.43578	1.64368	1.75881	1.20748	2.39606	1.58966	1.39443	0.948722	1.28204	1.75805	1.83112	2.48347	3.65705	2.75897	3.13111	1.15178	0.699406	0.592346
Os01t0142800-03	MSTRG.340	Os01g0142800	Os01t0142800-03	=	1	2295940	2298108	1984	Coding	0	0	0	0	0	0	0	0	0	0	0	0	0	0	0	0	0	0
MSTRG.341.1	MSTRG.341	Os01g0142875	Os01t0142875-00	o	1	2296017	2296472	302	Noncoding	0	0	0	0	0	0	0	0	0	0	0	0	0	0	0	0	0	0
Os01t0142875-00	MSTRG.341	Os01g0142875	Os01t0142875-00	=	1	2296049	2297950	1712	Coding	0	0	0	0	0	0	0	0	0	0	0	0	0	0	0	0	0	0
MSTRG.342.1	MSTRG.342	-	-	u	1	2313234	2313515	282	Noncoding	0	0	0	0	0	0	6.78866	3.46407	2.47824	0	0	0	0	0	0	5.19501	0.766122	0.720944
MSTRG.343.1	MSTRG.343	-	-	u	1	2314242	2314562	321	Noncoding	0	0	0	0.774643	0	0	8.20032	4.5648	0	0	0	0	0	0	0	4.56384	3.36521	3.80012
MSTRG.344.1	MSTRG.344	-	-	u	1	2314913	2315429	517	Noncoding	0	0	0	0.961936	0	1.05533	4.62863	2.36186	4.50589	0	0	0	0.397279	0	0	5.66728	2.92519	2.35945
MSTRG.345.1	MSTRG.345	-	-	u	1	2318974	2319932	959	Noncoding	0	0	0	1.81504	0.257263	1.7068	2.99437	5.60247	1.7004	0	0	0	0.214174	0	0.252138	3.49171	2.7034	1.90798
MSTRG.346.1	MSTRG.346	-	-	u	1	2324333	2324917	585	Noncoding	0	0	0	0.425061	0	3.41975	6.95403	4.59211	6.3714	0	0	0	0.702199	0	0	5.00852	2.58517	4.51792
MSTRG.347.1	MSTRG.347	-	-	u	1	2325561	2326045	485	Noncoding	0	0	0	0.512702	0	3.37488	5.42743	5.0354	2.88191	0	0	0	1.27047	0	0	3.0206	3.56365	1.67675
MSTRG.348.1	MSTRG.348	-	-	u	1	2327787	2328239	453	Noncoding	0	0	0	1.09784	0.544624	0.802952	3.16954	5.3911	1.54274	0	0	0	0	0	0	3.69597	3.81539	4.0392
MSTRG.349.1	MSTRG.349	-	-	u	1	2329242	2330097	856	Coding	0.287845	3.3894	1.65572	3.1954	4.89971	10.6232	9.22536	11.9826	16.8729	0	0.235995	0	5.99864	1.93591	2.54229	10.0241	9.84324	9.02528
MSTRG.350.1	MSTRG.350	-	-	u	1	2331553	2332424	872	Noncoding	0	0	0	0.285161	0	0.208565	6.03739	3.92091	2.6715	0	0	0	0.235543	0	0	6.00013	2.22984	3.73039
Os01t0142950-01	MSTRG.351	Os01g0142950	Os01t0142950-01	=	1	2338166	2342048	3883	Coding	0	0	0	0	0	0	0	0	0	0	0	0	0	0	0	0	0.0556391	0
MSTRG.352.1	MSTRG.352	-	-	u	1	2342173	2342514	342	Noncoding	0	0	0	0	0	3.19068	3.49854	2.85634	2.04346	0	0	0	0	0	0	1.83583	5.05372	4.7557
MSTRG.353.1	MSTRG.353	-	-	u	1	2343659	2345160	1502	Coding	0	0	0	1.15887	0	1.81626	5.57624	4.87783	2.79173	0	0	0	0.136747	0	0	2.50807	2.58911	3.24857
MSTRG.354.1	MSTRG.354	-	-	u	1	2345496	2346187	692	Noncoding	0	0	0	0.359336	0	1.05126	5.87876	5.99955	2.69311	0	0	0	0	0	0	2.11704	4.05868	2.35036
MSTRG.355.1	MSTRG.355	Os01g0143100	Os01t0143100-01	p	1	2346925	2348450	1526	Coding	0	0	0	1.14064	0	1.07262	4.86128	3.84089	2.74782	0	0	0	0.134596	0	0	3.15435	2.26523	3.86362
MSTRG.356.1	MSTRG.356	Os01g0143100	Os01t0143100-01	p	1	2348936	2349556	621	Noncoding	0	0	0	1.20126	0	1.17146	2.69743	4.3259	3.00102	0	0	0	0.330746	0	0	4.71817	3.13111	2.2917
MSTRG.357.1	MSTRG.357	Os01g0143100	Os01t0143100-01	j	1	2350069	2353502	1534	Coding	0	0	0.307973	0	0.160831	0	0	0	0	0	0	0	0	0	0.315254	0.136431	0.140839	0
Os01t0143100-01	MSTRG.357	Os01g0143100	Os01t0143100-01	=	1	2350069	2353502	1349	Coding	0	0	0	0	0	0	0	0	0	0	0	0	0	0	0	0	0	0
MSTRG.358.1	MSTRG.358	Os01g0143300	Os01t0143300-01	j	1	2357871	2360437	956	Coding	0	0	0	0	0	0	0	0	0	0	0	0	0	0	0	0	0	0
Os01t0143300-01	MSTRG.358	Os01g0143300	Os01t0143300-01	=	1	2357871	2360437	1075	Coding	0	0	0	0	0	0	0	0	0	0	0	0	0	0	0	0	0	0
Os01t0143350-00	MSTRG.359	Os01g0143350	Os01t0143350-00	=	1	2358098	2360393	808	Noncoding	0	0	0	0	0	0	0.296164	0.302249	0	0.268842	0	0.542534	0.2542	0.585977	0.299258	0	0	0
MSTRG.360.1	MSTRG.360	-	-	u	1	2364319	2366137	1819	Coding	0.812738	0.265836	0	0.546807	1.22069	1.69971	2.1049	2.14814	2.04908	0.477678	0.555281	1.20497	1.01624	1.95218	1.46223	2.64626	2.37544	2.90597
Os01t0143700-00	MSTRG.361	Os01g0143700	Os01t0143700-00	=	1	2372323	2374066	780	Coding	0	0	0	0	0	0	0	0	0	0	0	0	0	0	0	0	0	0
Os01t0143750-00	MSTRG.362	Os01g0143750	Os01t0143750-00	=	1	2372336	2374091	763	Noncoding	0	0	0	0	0	0	0	0	0	0	0	0	0	0	0	0	0	0
Os01t0143800-01	MSTRG.363	Os01g0143800	Os01t0143800-01	=	1	2374541	2376761	1102	Coding	0	0	0	0.225645	0	0	0	0	0	0	0	0.198896	0	0.214823	0	0	0	0
Os01t0143800-03	MSTRG.363	Os01t0143800	Os01t0143800-03	=	1	2374572	2376733	1043	Coding	0	0	0	0	0	0	0	0	0	0	0	0	0	0	0	0	0	0
Os01t0143900-01	MSTRG.364	Os01g0143900	Os01t0143900-01	=	1	2377369	2377984	616	Noncoding	42.7991	24.3347	29.1435	7.26605	18.4235	11.5144	1.94237	0.792912	3.40355	250.02	130.848	78.9915	24.007	38.0467	48.2815	0	1.4029	2.3103
Os01t0144000-01	MSTRG.365	Os01g0144000	Os01t0144000-01	=	1	2378825	2382584	1398	Coding	0.176248	0	0	0	0	0	0	0.17469	0	0	0.1445	0	0.146919	0	0.172961	0.149703	0.15454	0
MSTRG.365.2	MSTRG.365	Os01g0144000	Os01t0144000-01	j	1	2378948	2382584	1783	Coding	3.45478	5.96647	3.31205	5.8574	6.91853	7.24211	4.69743	5.47878	5.22612	3.28943	5.21174	6.26942	7.60289	7.30253	8.00124	7.3948	6.54319	7.29759
Os01t0144100-01	MSTRG.366	Os01g0144100	Os01t0144100-01	=	1	2383611	2385593	873	Coding	49.6741	39.3269	48.7042	24.2109	26.5649	26.6657	19.462	22.0998	26.1507	93.0606	45.5856	54.9842	46.1135	45.0149	55.1182	34.5212	31.6769	30.0418
Os01t0144200-01	MSTRG.367	Os01g0144200	Os01t0144200-01	=	1	2386373	2388597	1056	Coding	14.233	15.3401	12.0792	17.896	25.9331	29.7948	20.3949	27.5206	22.2807	18.5134	28.5035	25.945	22.1731	24.4357	25.1875	27.9442	21.8911	26.9535
Os01t0144300-01	MSTRG.368	Os01g0144300	Os01t0144300-01	=	1	2388605	2390483	1430	Coding	0.344608	0.169075	0.495557	0.347777	1.03517	0.635904	0.836714	0.683124	0.977431	0.30381	0.8476	0.919652	0.287263	0.827744	0.676364	1.17082	0.453244	0.995205
MSTRG.368.2	MSTRG.368	Os01g0144300	Os01t0144300-01	e	1	2389025	2390171	1147	Coding	0	0	0	0	0	0	0	0	0	0	0	0	0	0	0	0	0	0
MSTRG.369.1	MSTRG.369	Os01g0144300	Os01t0144300-01	x	1	2390022	2390417	283	Noncoding	0	1.70867	0.834683	0	0	0	0	0.862957	0	0	0	0.774501	0	0	0	0	0	0
ENSRNA049450896-T1	MSTRG.370	tRNA-Leu	ENSRNA049450896-T1	=	1	2391023	2391103	81	#N/A	0	0	0	0	0	0	0	0	0	0	0	2.70597	0	0	0	0	0	0
MSTRG.371.1	MSTRG.371	Os01g0144340	Os01t0144340-00	j	1	2391464	2397232	2250	Coding	0	0	0	0	0	0	0	0	0	0	0	0	0	0	0	0	0	0
Os01t0144340-00	MSTRG.371	Os01g0144340	Os01t0144340-00	=	1	2391464	2397295	2300	Coding	0	0	0	0	0	0	0	0	0	0	0	0	0	0	0	0	0	0
Os01t0144380-01	MSTRG.372	Os01g0144380	Os01t0144380-01	=	1	2393483	2398292	4810	Coding	0.563481	0.150797	0.343765	0.982234	0.564213	0.794021	0.348254	0.5585	0.678038	0.406449	0.377984	0.683525	0.768624	1.08278	1.15622	1.30531	1.48223	1.26802
MSTRG.373.1	MSTRG.373	Os01g0144500	Os01t0144500-00	j	1	2400945	2403204	1166	Coding	3.16975	0.829425	2.8362	4.05193	3.38545	1.71574	0	0	0	3.53968	5.7173	5.4514	1.58537	1.42122	5.18439	0	0	0
Os01t0144500-00	MSTRG.373	Os01g0144500	Os01t0144500-00	=	1	2400945	2402336	735	Coding	0	0	0	0	0	0	0	0	0	0	0	0	0	0	0	0	0	0
MSTRG.374.1	MSTRG.374	Os01g0144600	Os01t0144600-01	j	1	2403191	2406009	1133	Coding	0	0	0	0	0	0	0	0	0	0	0	0	0	0	0	0	0	0
MSTRG.374.2	MSTRG.374	Os01g0144600	Os01t0144600-01	j	1	2403230	2405916	996	Coding	0	0	0	0	0	0	0	0	0	0	0	0	0	0	0	0	0	0
Os01t0144600-01	MSTRG.374	Os01g0144600	Os01t0144600-01	=	1	2403276	2405947	986	Coding	0	0	0	0	0	0	0	0	0	0	0	0	0	0	0	0	0	0
Os01t0144700-01	MSTRG.375	Os01g0144700	Os01t0144700-01	=	1	2406475	2408051	604	Noncoding	120.75	136.1	113.806	128.447	185.036	194.816	169.57	175.48	194.771	80.56	124.083	87.4558	115.959	91.7151	118.898	135.827	124.119	140.025
Os01t0144800-01	MSTRG.376	Os01g0144800	Os01t0144800-01	=	1	2414271	2415072	802	Coding	3.07226	6.93377	7.06879	1.8603	4.92199	7.2566	2.38704	1.21804	3.77607	7.04218	13.8536	9.83867	6.91474	6.19879	8.1404	2.08763	2.15508	2.28149
MSTRG.377.1	MSTRG.377	Os01g0144900	Os01t0144900-01	o	1	2416038	2418883	832	Noncoding	0	0	0	0	0	0	0	0	0	0	0	0	0	0	0	0	0	0
MSTRG.377.2	MSTRG.377	Os01g0144900	Os01t0144900-01	o	1	2416038	2418880	1562	Coding	0	0	0	0	0	0	0	0	0	0	0	0	0	0	0	0	0	0
MSTRG.377.3	MSTRG.377	Os01g0144900	Os01t0144900-01	o	1	2416045	2418880	1121	Noncoding	0	0	0	0	0	0	0	0	0	0	0	0	0	0	0	0	0	0
Os01t0144900-01	MSTRG.377	Os01g0144900	Os01t0144900-01	=	1	2416643	2418825	2183	Coding	2.03166	1.2183	1.73131	3.64504	3.95557	2.66596	3.17898	2.57306	2.4544	3.38325	3.14631	3.11255	4.61029	4.22934	3.65525	4.12242	5.04735	4.09779
MSTRG.378.1	MSTRG.378	Os01g0144900	Os01t0144900-01	x	1	2417541	2418035	285	Noncoding	0	0	0	0	0	0	0	0	0	0	0	0	0	0	0	0	0	0
Os01t0145200-01	MSTRG.379	Os01g0145200	Os01t0145200-01	=	1	2434793	2438772	1120	Coding	2.63995	1.29524	2.31997	2.22018	0.881124	4.54672	0.427322	2.18051	0.623985	1.9395	5.05028	3.5226	1.83387	1.05685	2.59072	1.86861	3.27928	2.90437
MSTRG.379.2	MSTRG.379	Os01g0145200	Os01t0145200-01	j	1	2435942	2456284	530	Noncoding	12.0873	10.036	12.925	12.1984	19.0855	15.7848	15.8028	22.5785	17.5815	22.1323	20.5823	15.7151	9.30083	16.0801	12.7743	16.9797	16.713	14.5767
Os01t0145600-01	MSTRG.379	Os01g0145600	Os01t0145600-01	=	1	2453742	2456495	898	Coding	0	0	0	0	0	0	0	0	0	0.241898	0	0	0	0	0	0	0.240586	0.226399
MSTRG.380.1	MSTRG.380	Os01g0145200	Os01t0145200-01	x	1	2437427	2455545	232	Noncoding	1.06205	3.12643	4.07268	1.07181	3.19028	3.13567	7.22027	2.10532	0	2.80893	0	2.83427	11.5091	3.06123	1.04224	3.60835	0.931235	0
MSTRG.381.1	MSTRG.381	Os01g0145200	Os01t0145200-01	x	1	2438291	2491319	258	Noncoding	3.82008	9.37122	3.66225	1.9276	0.956259	4.2295	1.85504	1.89315	9.02924	1.68391	0	0.849549	2.38829	1.83515	0.93721	0	4.18695	0
MSTRG.382.1	MSTRG.382	-	-	u	1	2474601	2474918	318	Noncoding	2.32448	6.84276	0.742816	6.25561	11.6375	12.0102	3.76258	12.2876	13.9187	0.683095	0.635256	4.8248	1.93767	5.21114	3.04151	4.60689	6.79391	6.39328
Os01t0146101-01	MSTRG.383	Os01g0146101	Os01t0146101-01	=	1	2488413	2491357	853	Noncoding	0	0	0	0	0	0	0	0	0	0	0	0	0	0	0	0	0	0
Os01t0146200-01	MSTRG.384	Os01g0146200	Os01t0146200-01	=	1	2500280	2501248	969	Coding	3.30561	2.74464	6.82562	5.13231	2.29147	2.43993	5.18607	10.5852	5.76977	0.672521	2.50169	0.452392	4.23928	1.95447	1.99629	2.1598	3.12141	2.0981
Os01t0146801-00	MSTRG.385	Os01g0146801	Os01t0146801-00	=	1	2541950	2542484	496	Coding	0	0	0	0	0	0	0.48246	0.984745	0.469666	0	0	0	0	0	0	0.843889	0.435578	0.819783
MSTRG.386.1	MSTRG.386	-	-	u	1	2542602	2542881	280	Noncoding	8.79982	5.18095	12.6544	20.4257	8.81124	3.89719	11.965	17.4441	15.8076	10.8612	4.32882	23.484	5.86838	3.38192	7.77215	14.9489	15.4319	3.63047
Os01t0147200-01	MSTRG.387	Os01g0147200	Os01t0147200-01	=	1	2560897	2565321	2130	Coding	0	0	0	0	0	0	0.112348	0.114656	0	0	0	0	0	0	0	0.0982556	0	0
MSTRG.387.2	MSTRG.387	Os01g0147200	Os01t0147200-01	j	1	2560917	2565321	1887	Coding	0	0	0	0	0	0	0	0	0	0	0	0	0	0	0	0	0	0
MSTRG.387.3	MSTRG.387	Os01g0147200	Os01t0147200-01	j	1	2560917	2561480	349	Noncoding	0	0	0	0	0	0	0	0	0	0	0	0	0	0	0	0	0	0
Os01t0147200-02	MSTRG.387	Os01g0147200	Os01t0147200-02	=	1	2560917	2562589	1572	Coding	0.15674	0.153802	0	0.316362	0.156943	0.46277	0	0	0	0.276367	0	0	0	0.903568	0	0.665663	0	0.387989
Os01t0147250-01	MSTRG.388	Os01g0147250	Os01t0147250-01	=	1	2566663	2569855	3193	Coding	4.78437	1.89303	1.99744	2.3363	2.00895	1.76571	2.02352	1.75916	1.75099	0.47622	2.72048	1.51019	1.92978	2.81739	0.908738	1.9008	1.6239	6.2399
MSTRG.389.1	MSTRG.389	Os01g0147300	Os01t0147300-01	j	1	2566986	2570029	1669	Coding	0	0	0	0	0	0	0	0	0	0	0	0	0	0	0	0	0	0
Os01t0147300-01	MSTRG.389	Os01t0147300	Os01t0147300-01	=	1	2568051	2570029	1294	Coding	0	0	0	0	0	0	0	0	0	0	0	0	0	0	0	0	0	0
MSTRG.390.1	MSTRG.390	Os01g0147400	Os01t0147400-00	o	1	2569944	2571156	1097	Coding	0	0.440798	0.215328	0.453346	0.674698	0.331575	0	0.445245	0.212356	0.198017	0	0.599409	0	0.431604	0.220419	0.572337	0	0
Os01t0147400-00	MSTRG.390	Os01g0147400	Os01t0147400-00	=	1	2570072	2571010	723	Coding	0	0	0	0	0	0	0	0	0	0	0	0	0	0	0	0	0	0
MSTRG.391.1	MSTRG.391	Os01g0147600	Os01t0147600-00	j	1	2572127	2577415	946	Coding	2.86506	5.36715	2.99639	6.04565	6.51995	3.4605	5.81808	4.90499	5.41754	3.44436	9.18234	5.0973	2.60541	2.50248	3.06723	3.5397	4.56758	3.22367
Os01t0147600-00	MSTRG.391	Os01t0147600	Os01t0147600-00	=	1	2573049	2577415	780	Coding	0	0	0	0	0	0	0	0	0	0	0	0	0	0	0	0	0	0
MSTRG.391.3	MSTRG.391	Os01g0147600	Os01t0147600-00	j	1	2575172	2578337	1345	Coding	0	0	0	0	0	0	0	0.181574	0	0	0	0	0	0	0.179777	0	0	0
Os01t0147650-00	MSTRG.391	Os01g0147650	Os01t0147650-00	=	1	2575172	2575564	393	Noncoding	0	0	0	0	0	0	0	0	0	0	0	0	0	0	0	0	0	0
MSTRG.391.5	MSTRG.391	Os01g0147600	Os01t0147600-00	j	1	2575241	2578223	1114	Noncoding	0	0	0	0	0	0	0	0	0	0	0	0	0	0	0	0	0	0
Os01t0147700-01	MSTRG.392	Os01g0147700	Os01t0147700-01	=	1	2579565	2583575	2554	Coding	6.36729	4.25998	6.19672	7.88625	4.73337	4.13014	9.83811	8.79716	11.4014	4.93305	1.9774	2.23131	6.83572	7.8788	6.24855	9.99714	9.64342	10.1892
MSTRG.392.2	MSTRG.392	Os01g0147700	Os01t0147700-01	j	1	2579773	2583575	2164	Coding	0	0	0	0	0	0	0	0	0	0	0	0	0	0	0	0	0	0
MSTRG.393.1	MSTRG.393	Os01g0147800	Os01t0147800-01	j	1	2584986	2588899	2103	Coding	0	0	0.112323	0.118241	0	0	0	0	0	0.103293	0	0	0	0	0	0.0995171	0	0
MSTRG.393.2	MSTRG.393	Os01g0147800	Os01t0147800-01	j	1	2584986	2588783	2391	Coding	0.309153	1.0112	1.08673	1.03998	0.412739	0.304255	1.10092	1.5321	0.779437	1.18106	0.0844882	0.733363	1.20264	0.792086	0.910164	1.57554	1.44573	0.340119
Os01t0147800-01	MSTRG.393	Os01g0147800	Os01t0147800-01	=	1	2584986	2587547	1796	Coding	0	0	0	0	0	0	0	0	0	0	0	0	0	0	0	0	0	0
Os01t0147850-00	MSTRG.394	Os01g0147850	Os01t0147850-00	=	1	2585294	2585668	375	Noncoding	0	0	0	0	0	0	0	0	0	0	0	0	0	0	0	0	0	0
Os01t0147900-01	MSTRG.395	Os01g0147900	Os01t0147900-01	=	1	2589835	2593568	1052	Coding	3.51324	0.919306	2.02085	1.41822	4.45587	2.76606	1.36483	1.16073	0.664319	1.85838	3.07242	1.6668	2.73337	1.3502	0.919392	0.994698	1.2322	0.966284
Os01t0147950-00	MSTRG.396	Os01g0147950	Os01t0147950-00	=	1	2589897	2593567	988	Noncoding	0	0	0	0	0	0	0	0	0	0	0	0	0	0	0	0	0	0
MSTRG.397.1	MSTRG.397	Os01g0148050	Os01t0148050-01	j	1	2599346	2612731	7037	Coding	1.85575	1.51175	2.2826	3.14492	1.22709	0.67196	2.92452	2.2558	2.51592	2.83994	0.315777	1.27704	5.37052	4.44067	5.53216	7.82177	5.74118	5.66264
MSTRG.397.2	MSTRG.397	Os01g0148050	Os01t0148050-01	j	1	2599732	2612731	6634	Coding	0	0	0	0	0	0	0	0	0	0	0	0	0	0	0	0	0	0
Os01t0148000-00	MSTRG.397	Os01g0148000	Os01t0148000-00	=	1	2599732	2603593	2524	Coding	0	0	0	0	0	0	0	0	0	0	0	0	0	0	0	0	0	0
MSTRG.397.4	MSTRG.397	Os01g0148050	Os01t0148050-01	j	1	2605614	2612731	3203	Coding	0	0	0	0	0	0	0	0	0	0	0	0	0	0	0	0	0	0
Os01t0148050-01	MSTRG.397	Os01t0148050	Os01t0148050-01	=	1	2605614	2612731	3219	Coding	0	0	0	0	0	0	0	0	0	0	0	0	0	0	0	0	0	0
MSTRG.398.1	MSTRG.398	Os01g0148100	Os01t0148100-01	j	1	2613672	2623167	2174	Coding	0	0	0	0	0	0	0	0	0	0	0	0	0	0	0	0	0	0
MSTRG.398.2	MSTRG.398	Os01g0148100	Os01t0148100-01	j	1	2613672	2623167	1820	Coding	0	0	0	0	0	0	0	0	0	0	0	0	0	0	0	0	0	0
Os01t0148100-01	MSTRG.398	Os01g0148100	Os01t0148100-01	=	1	2613672	2623190	2264	Coding	0	0	0	0	0	0	0	0	0	0	0	0	0	0	0	0	0	0
MSTRG.398.4	MSTRG.398	Os01g0148100	Os01t0148100-01	j	1	2613684	2623167	1786	Coding	0	0	0	0	0	0	0	0	0	0	0	0	0	0	0	0	0	0
MSTRG.398.5	MSTRG.398	Os01g0148100	Os01t0148100-01	j	1	2613684	2619357	3431	Coding	0.861772	1.19796	0.137695	2.39166	1.8696	1.16616	2.30163	0.782974	0.746866	0.949684	0.883174	1.78873	2.3347	1.65597	2.39615	3.2329	1.70016	1.89618
MSTRG.398.6	MSTRG.398	Os01g0148100	Os01t0148100-01	j	1	2613685	2619358	2779	Coding	0	0	0	0	0	0	0	0	0	0	0	0	0	0	0	0	0	0
MSTRG.398.7	MSTRG.398	Os01g0148100	Os01t0148100-01	j	1	2613693	2619389	1677	Coding	0	0	0	0	0	0	0	0	0	0	0	0	0	0	0	0	0	0
MSTRG.399.1	MSTRG.399	Os01g0148100	Os01t0148100-01	x	1	2614543	2615192	285	Noncoding	0	0	0	0	0	0	0	0	0	0	0	0	0	0	0	0	0	0
MSTRG.400.1	MSTRG.400	Os01g0148400	Os01t0148400-01	j	1	2632618	2637829	2355	Coding	0	0	0	0	0	0	0	0	0	0	0	0	0	0	0	0	0	0
MSTRG.400.2	MSTRG.400	Os01g0148400	Os01t0148400-01	j	1	2632618	2637829	3432	Coding	1.72304	1.69075	1.5142	2.31851	3.09112	2.70259	4.81111	2.91751	3.66537	3.73433	2.17786	2.81005	5.02711	5.24238	3.31137	8.29332	5.16195	4.50212
Os01t0148400-01	MSTRG.400	Os01g0148400	Os01t0148400-01	=	1	2632618	2637829	2281	Coding	0	0	0	0	0	0	0	0	0	0	0	0	0	0	0	0	0	0
Os01t0148500-01	MSTRG.401	Os01g0148500	Os01t0148500-01	=	1	2641000	2644665	1540	Coding	1.43997	0.470995	1.07371	0.968807	0.480613	0.590483	0.466169	0.475747	0.151269	2.11582	2.7547	5.55076	0.266745	0.922343	1.41312	0.271798	0.14029	0.132017
Os01t0148700-01	MSTRG.402	Os01g0148700	Os01t0148700-01	=	1	2652648	2655564	1478	Coding	0	0	0	0	0	0	0.161908	0.165235	0	0	0	0	0	0	0.1636	0	0	0
Os01t0148700-02	MSTRG.402	Os01t0148700	Os01t0148700-02	=	1	2652686	2655523	1399	Coding	0	0	0	0	0	0	0	0	0	0	0	0	0	0	0	0	0	0
Os01t0149200-01	MSTRG.403	Os01g0149200	Os01t0149200-01	=	1	2665085	2668967	3883	Coding	0.571093	0.373594	0.364999	0.256153	0.0635371	0.608883	0	0.125788	0.0599934	0.391597	0.676319	0.733811	0.370269	0.243868	0.809529	0	0	0.052358
MSTRG.403.2	MSTRG.403	Os01g0149350	Os01t0149350-00	j	1	2665121	2674068	5336	Coding	0.046176	0	0	0	0	0	0	0	0	0	0	0	0	0	0	0	0	0
MSTRG.403.3	MSTRG.403	Os01g0149200	Os01t0149200-01	o	1	2665257	2668961	457	Noncoding	0	0	0	0	0	0	0	0	0	0	0	0	0	0	0	0	0	0
Os01t0149350-00	MSTRG.403	Os01t0149350	Os01t0149350-00	=	1	2669251	2674068	4464	Coding	0	0	0	0	0	0	0	0	0	0	0	0	0	0	0	0	0	0
MSTRG.404.1	MSTRG.404	Os01g0151200	Os01t0151200-01	o	1	2674414	2872826	821	Coding	0	0	0	0	0	0	0	0	0	0	0	0	0	0	0	0	0	0
MSTRG.404.2	MSTRG.404	Os01g0151200	Os01t0151200-01	o	1	2674414	2872826	878	Coding	0	0	0	0	0	0	0	0	0	0	0	0	0	0	0	0	0	0
MSTRG.404.3	MSTRG.404	Os01g0151200	Os01t0151200-01	o	1	2674414	2872826	926	Coding	0	0	0	0	0	0	0	0	0	0	0	0	0	0	0	0	0	0.219553
MSTRG.404.4	MSTRG.404	Os01g0151200	Os01t0151200-01	o	1	2674414	2872826	896	Coding	0	0	0	0	0	0	0	0	0	0	0	0	0	0	0	0	0	0
Os01t0149400-00	MSTRG.404	Os01g0149400	Os01t0149400-00	=	1	2674414	2674683	270	Noncoding	0	0	0	0	0	0	0	0	0	0	0	0	0	0	0	0	0	0
MSTRG.404.6	MSTRG.404	Os01g0149750	Os01t0149750-00	o	1	2674414	2691957	3560	Coding	3.32218	2.98826	5.50727	5.51803	5.47485	8.53148	10.0829	17.4245	10.0772	3.23396	8.39823	6.8341	4.55789	5.45288	5.84124	10.6406	9.58858	9.4229
Os01t0149600-01	MSTRG.404	Os01g0149600	Os01t0149600-01	=	1	2686729	2687456	728	Coding	1.35382	0.664224	0.324472	1.36627	0.338894	1.2491	2.62967	4.36101	2.87993	0.59677	1.66493	1.20431	1.41067	2.92667	0.996429	2.58731	1.7806	1.95487
Os01t0149750-00	MSTRG.404	Os01g0149750	Os01t0149750-00	=	1	2688638	2691961	3162	Coding	0	0	0	0	0	0	0	0	0	0	0	0	0	0	0	0	0	0
Os01t0153300-00	MSTRG.404	Os01g0153300	Os01t0153300-00	=	1	2872115	2872826	712	Coding	229.784	268.264	334.417	504.306	338.54	392.857	1215.99	1267.39	868.344	345.667	290.533	370.642	505.406	303.566	317.193	858.889	901.508	910.309
MSTRG.405.1	MSTRG.405	Os01g0149500	Os01t0149500-01	o	1	2674528	2687391	541	Noncoding	3.18811	3.57527	3.49302	5.51557	4.10431	6.38725	12.8276	20.3138	11.1956	4.81828	10.0819	1.62058	4.55586	4.37587	5.81035	3.09478	4.39281	10.8981
MSTRG.405.2	MSTRG.405	Os01g0149900	Os01t0149900-01	o	1	2674528	2872665	423	Noncoding	0	0	0	0	0	0	0	0	0	0	0	0	0	0	0	0	0	0
MSTRG.405.3	MSTRG.405	Os01g0149500	Os01t0149500-01	o	1	2674528	2687386	536	Noncoding	0	0	0	0	0	0	0	0	0	0	0	0	0	0	0	0	0	0.379303
MSTRG.405.4	MSTRG.405	Os01g0149900	Os01t0149900-01	o	1	2674681	2872665	488	Coding	0	0.990891	1.45214	1.0191	1.01113	1.11804	0	2.00178	0.477366	0.890263	1.24187	0.898294	1.68355	1.45534	0.990984	1.71545	1.77087	0.416611
MSTRG.405.5	MSTRG.405	Os01g0149900	Os01t0149900-01	o	1	2687009	2872665	265	Noncoding	0	0	0	0	0	0	0	0	0	0	0	0	0	0	0	0	0	0
Os01t0149500-01	MSTRG.406	Os01g0149500	Os01t0149500-01	=	1	2681220	2686364	4937	Coding	0.848433	1.27329	0.526305	2.36723	1.69907	1.95241	3.1506	2.8196	1.98179	1.36398	1.06386	2.04222	1.99694	1.63034	1.42034	3.94237	3.80718	3.50031
Os01t0149700-00	MSTRG.407	Os01g0149700	Os01t0149700-00	=	1	2688460	2692024	3403	Coding	0.362026	0.0710483	0.347069	0.511497	0.217498	0.480993	0.562563	0.574121	0.958378	0.382999	0.0593627	0.257636	0.18107	0.208699	0.213165	0.3075	0.253948	0.716919
Os01t0149800-01	MSTRG.408	Os01g0149800	Os01t0149800-01	=	1	2693231	2695079	654	Noncoding	1288.11	240.299	311.342	33.8391	112.417	42.5473	15.3679	16.0571	21.0158	1217.98	1638.64	2427.44	70.0347	364.514	280.621	9.60021	14.5352	9.01511
MSTRG.409.1	MSTRG.409	Os01g0149900	Os01t0149900-01	j	1	2699043	2704599	2850	Coding	0	0	0	0	0	0	0	0	0	0	0	0	0	0	0	0	0	0
MSTRG.409.2	MSTRG.409	Os01g0149900	Os01t0149900-01	j	1	2699043	2704544	2966	Coding	0.249219	0	0	0.083837	0	0.0613178	0.0806811	0	0	0.0732381	0.068109	0	0.346246	0.0798162	0	0	0.218523	0.137091
Os01t0149900-01	MSTRG.409	Os01g0149900	Os01t0149900-01	=	1	2699128	2703491	2793	Coding	0.352875	0	0.253722	0.26709	0	0.0651159	0.0856786	0	0	0.233324	0.144655	0.235428	0.294154	0.25428	0.346294	0	0.0773528	0
Os01t0150000-01	MSTRG.410	Os01g0150000	Os01t0150000-01	=	1	2707624	2711422	3499	Coding	3.30968	4.00774	4.99569	5.18783	5.92285	4.72994	2.39369	1.95429	2.92941	5.09071	5.427	8.89514	7.57238	7.64533	8.01624	1.55513	2.03759	1.4526
Os01t0150000-02	MSTRG.410	Os01g0150000	Os01t0150000-02	=	1	2707709	2711400	1204	Coding	0	0	0	0	0	0	0	0	0	0	0	0	0	0	0	0	0	0
MSTRG.411.1	MSTRG.411	Os01g0150100	Os01t0150100-01	j	1	2712367	2717425	1313	Coding	0	0	0	0	0	0	0	0	0	0	0	0	0	0	0	0	0	0
MSTRG.411.2	MSTRG.411	Os01g0150100	Os01t0150100-01	j	1	2712367	2717425	1275	Coding	0	0	0	0	0	0	0	0	0	0	0	0	0	0	0	0	0	0
Os01t0150100-01	MSTRG.411	Os01g0150100	Os01t0150100-01	=	1	2713300	2717425	2020	Coding	0.365933	0.718151	0.350815	1.96959	1.46563	1.35051	1.42159	2.29709	0.807268	0.32261	1.30007	1.5191	2.13528	1.99232	0.598515	2.38294	0.962583	2.81811
MSTRG.411.4	MSTRG.411	Os01g0150100	Os01t0150100-01	j	1	2713399	2717425	1324	Coding	0	0	0	0	0	0	0	0	0	0	0	0	0	0	0	0	0	0
MSTRG.411.5	MSTRG.411	Os01g0150100	Os01t0150100-01	j	1	2713399	2717425	1332	Coding	0	0	0	0	0	0	0	0	0	0	0	0	0	0	0	0	0	0
MSTRG.411.6	MSTRG.411	Os01g0150100	Os01t0150100-01	j	1	2713399	2717425	1314	Coding	0	0	0	0	0	0	0	0	0	0	0	0	0	0	0	0	0	0
MSTRG.411.7	MSTRG.411	Os01g0150100	Os01t0150100-01	j	1	2713404	2717425	1297	Coding	0	0	0	0	0	0	0	0	0	0	0	0	0	0	0	0	0	0
MSTRG.411.8	MSTRG.411	Os01g0150100	Os01t0150100-01	j	1	2713404	2717425	1289	Coding	0	0	0	0	0	0	0	0	0	0	0	0	0	0	0	0	0	0
MSTRG.411.9	MSTRG.411	Os01g0150100	Os01t0150100-01	j	1	2713404	2717425	1317	Coding	0	0	0	0	0	0	0	0	0	0	0	0	0	0	0	0	0	0
MSTRG.411.10	MSTRG.411	Os01g0150100	Os01t0150100-01	j	1	2714662	2717425	1057	Coding	0	0	0	0	0	0	0	0	0	0	0	0	0	0	0	0	0	0
MSTRG.412.1	MSTRG.412	Os01g0150200	Os01t0150200-01	j	1	2717836	2721699	1039	Coding	0	0	0	0	0	0	0	0	0	0	0	0	0	0	0	0	0	0
Os01t0150200-01	MSTRG.412	Os01g0150200	Os01t0150200-01	=	1	2717836	2721076	1162	Coding	0	0	0	0	0	0	0	0	0	0	0	0	0	0	0	0	0	0
Os01t0150200-02	MSTRG.412	Os01t0150200	Os01t0150200-02	=	1	2718042	2721203	1083	Coding	0	0	0	0	0	0	0	0	0	0	0	0	0	0	0	0	0	0
MSTRG.413.1	MSTRG.413	Os01g0150400	Os01t0150400-00	j	1	2722440	2725558	1804	Coding	3.55115	1.07218	2.35692	0.137838	1.09408	0.705699	0.13265	0.406126	0.774793	21.313	8.62244	6.80393	1.36625	1.83719	2.2786	0.580057	0	0.45079
Os01t0150400-00	MSTRG.413	Os01g0150400	Os01t0150400-00	=	1	2722605	2726163	636	Coding	0	0.380153	0	1.17293	0	0	0	0.383989	0	1.02464	0	0	0.322946	0	0	0	0	0
MSTRG.413.3	MSTRG.413	Os01g0150800	Os01t0150800-01	o	1	2723386	2746290	486	Noncoding	0	0	0	0	0	0	0	0	0	0	0	0	0	0	0	0	0	0
MSTRG.413.4	MSTRG.413	Os01g0150800	Os01t0150800-01	j	1	2741655	2747551	5111	Coding	0.433879	0.425748	0.508388	0.632476	0.772341	0.640508	1.17052	1.24235	0.820422	0.63752	0.513823	0.771925	0.763544	1.01901	0.567717	1.22844	1.3104	1.03423
MSTRG.413.5	MSTRG.413	Os01g0150800	Os01t0150800-01	j	1	2741665	2746289	3156	Noncoding	0	0	0	0	0	0	0	0	0	0	0	0	0	0	0	0	0	0
Os01t0150800-01	MSTRG.413	Os01g0150800	Os01t0150800-01	=	1	2742507	2747439	1264	Coding	0	0	0	0	0	0	0	0	0	0	0	0	0	0	0	0	0	0
Os01t0150500-00	MSTRG.414	Os01g0150500	Os01t0150500-00	=	1	2727751	2736707	666	Coding	0.739925	0.363029	0.709355	0	0.740885	1.36538	1.43724	1.83346	0.699563	3.26163	1.5166	2.30373	0.308398	0.355458	1.45225	1.88545	0.973182	0.305265
Os01t0150700-00	MSTRG.415	Os01g0150700	Os01t0150700-00	=	1	2731396	2736842	1520	Coding	0.162102	0.477192	0	0.654369	0	0.239301	0.157434	0.160669	0	0.142911	0.132902	0.2884	0	0.311493	0	0	0.284272	0
Os01t0150900-01	MSTRG.416	Os01g0150900	Os01t0150900-01	=	1	2752144	2761554	492	Noncoding	0.500803	0	0.480113	0	0	0	0	0	0	6.62269	3.28474	4.00946	0	0	0.491464	0	0	0
Os01t0150950-00	MSTRG.417	Os01g0150950	Os01t0150950-00	=	1	2753663	2755342	1548	Coding	0.31834	0.624748	0.76297	1.60633	0.478129	0.587431	1.23669	1.89315	1.35439	0.140326	0.260997	1.41592	0.265366	1.52929	0	2.83913	1.39565	0.919343
Os01t0151100-01	MSTRG.418	Os01g0151100	Os01t0151100-01	=	1	2765779	2768602	2505	Coding	79.8694	75.284	81.8503	78.1221	73.6697	74.5625	75.3724	73.8013	71.3277	122.443	106.207	98.7858	84.6991	87.8895	99.7124	57.3966	64.6846	62.5745
Os01t0151200-01	MSTRG.419	Os01g0151200	Os01t0151200-01	=	1	2770142	2774161	1990	Coding	0.247633	0.242992	0.237402	0.374865	0	0.365565	0	0.122722	0.117063	0.327474	0.101513	0.220285	0	0.951697	0	0.315504	0.217132	0.715147
MSTRG.419.2	MSTRG.419	Os01g0151200	Os01t0151200-01	j	1	2770282	2774161	1853	Coding	0	0	0	0	0	0	0	0	0	0	0	0	0	0	0	0	0	0
MSTRG.419.3	MSTRG.419	Os01g0151200	Os01t0151200-01	j	1	2770282	2774609	2375	Coding	0	0	0	0	0	0	0	0	0	0	0	0	0	0	0	0	0	0
Os01t0151200-02	MSTRG.419	Os01g0151200	Os01t0151200-02	=	1	2771564	2774100	1067	Coding	0	0	0	0	0	0	0	0	0	0	0	0	0	0	0	0	0	0
Os01t0151200-03	MSTRG.419	Os01t0151200	Os01t0151200-03	=	1	2772941	2774609	1279	Coding	0	0	0	0	0	0	0	0	0	0	0	0	0	0	0	0	0	0
MSTRG.420.1	MSTRG.420	Os01g0151400	Os01t0151400-01	j	1	2776895	2781693	2466	Coding	0	0	0	0	0	0	0	0	0	0	0	0	0	0	0	0	0	0
Os01t0151400-01	MSTRG.420	Os01g0151400	Os01t0151400-01	=	1	2776973	2781723	2393	Coding	0	0	0	0	0	0	0	0	0	0	0	0	0	0	0	0	0	0
MSTRG.420.3	MSTRG.420	Os01g0151400	Os01t0151400-01	j	1	2776976	2781654	2350	Coding	0	0	0	0	0	0	0	0	0	0	0	0	0	0	0	0	0	0
MSTRG.421.1	MSTRG.421	Os01g0151500	Os01t0151500-00	j	1	2783042	2790851	2425	Coding	0.508031	0.0997021	0.876676	0	0.203476	0.674976	0	0	0	2.329	1.74938	0.813465	0	0.39049	0.299134	0.0863029	0	0
Os01t0151500-00	MSTRG.421	Os01g0151500	Os01t0151500-00	=	1	2783189	2790377	1797	Coding	0	0	0	0	0	0	0	0	0	0	0	0	0	0	0	0	0	0
Os01t0151600-01	MSTRG.422	Os01g0151600	Os01t0151600-01	=	1	2791418	2795857	1639	Coding	2.25499	3.39285	2.30595	1.36543	2.7095	0.887705	3.06608	0.894021	2.84264	1.98802	0.246506	0.936111	2.38101	2.88877	4.5734	3.06457	1.84542	3.59724
MSTRG.422.2	MSTRG.422	Os01g0151600	Os01t0151600-01	j	1	2791985	2795704	1565	Coding	0	0	0	0.158888	0.157645	0.23242	0	0	0	0	0	0	0.131242	0.151268	0	0.267456	0.690244	0
MSTRG.423.1	MSTRG.423	Os01g0151700	Os01t0151700-01	j	1	2800516	2803701	1294	Coding	0	0	0	0	0	0	0	0	0	0	0	0	0	0	0	0	0	0
Os01t0151700-01	MSTRG.423	Os01g0151700	Os01t0151700-01	=	1	2800516	2803701	1428	Coding	0	0	0	0	0	0.127359	0	0	0	0	0.141465	0	0.143833	0	0.338656	0	0	0.142371
Os01t0151750-00	MSTRG.424	Os01g0151750	Os01t0151750-00	=	1	2801825	2802125	301	Noncoding	0	1.6065	0.784769	0	0	1.20843	0	0	0	0.721675	0.671134	0	0.68237	1.57299	0.803323	1.39059	0.717762	0
Os01t0151900-01	MSTRG.425	Os01g0151900	Os01t0151900-01	=	1	2805586	2808152	2360	Coding	8.66559	5.01996	5.30484	9.90427	5.95879	7.55217	10.3426	11.59	9.27869	6.99536	5.30708	6.96559	7.13655	6.62055	8.60645	11.5284	9.06297	8.52852
Os01t0152000-01	MSTRG.426	Os01g0152000	Os01t0152000-01	=	1	2810313	2815017	4485	Coding	1.15369	1.50942	1.26403	1.1643	1.43023	1.25706	1.17383	1.08904	1.71405	1.93734	1.80166	1.71046	1.0533	1.31959	1.24	0.513295	1.20427	1.26925
Os01t0152050-00	MSTRG.427	Os01g0152050	Os01t0152050-00	=	1	2811498	2819553	3056	Coding	0	0	0	0	0	0	0	0	0	0	0	0	0	0	0	0	0	0
Os01t0152100-00	MSTRG.428	Os01g0152100	Os01t0152100-00	=	1	2815148	2816554	1407	Coding	0.350242	0.343678	1.00731	0.883655	1.22744	1.16334	2.89133	1.21501	1.32455	1.85266	2.01006	3.89452	1.4598	1.51429	0.68742	1.18996	1.38196	0.433489
Os01t0152200-00	MSTRG.429	Os01g0152200	Os01t0152200-00	=	1	2817650	2818897	1248	Coding	0	0	0	0	0	0	0	0	0	0	0	0	0	0	0	0	0	0
MSTRG.430.1	MSTRG.430	Os01g0152500	Os01t0152500-00	o	1	2820074	2858128	872	Coding	0	0	0	0	0	0	0	0	0	0	0	0	0	0	0	0	0	0
Os01t0152300-00	MSTRG.430	Os01g0152300	Os01t0152300-00	=	1	2820074	2820744	671	Coding	0	0	0	0	0	0	0	0	0	0	0	0	0	0	0	0	0	0
MSTRG.430.3	MSTRG.430	Os01g0152500	Os01t0152500-00	o	1	2820235	2858128	531	Coding	0	0	0	0	0	0	0	0	0	0	0	0	0	0	0	0	0	0
MSTRG.430.4	MSTRG.430	Os01g0152500	Os01t0152500-00	o	1	2820245	2858128	608	Noncoding	0	0	0	0	0	0	0	0	0	0	0	0	0	0	0	0	0	0
MSTRG.430.5	MSTRG.430	Os01g0152500	Os01t0152500-00	o	1	2820245	2858128	578	Noncoding	0	0	0	0	0	0	0	0	0	0	0	0	0	0	0	0	0	0
MSTRG.430.6	MSTRG.430	Os01g0152500	Os01t0152500-00	o	1	2820247	2858128	696	Noncoding	0	0	0	0	0	0	0	0	0	0.624208	0.290246	0.314919	2.65595	2.72109	1.38966	1.50348	1.24165	2.33685
MSTRG.430.7	MSTRG.430	Os01g0152500	Os01t0152500-00	o	1	2820260	2858128	755	Noncoding	0	0	0	0	0	0	0	0	0	0	0	0	0	0	0	0	0	0
MSTRG.430.8	MSTRG.430	Os01g0152500	Os01t0152500-00	o	1	2820260	2858128	985	Coding	0	0	0	0	0	0	0	0	0	0	0	0	0	0	0	0	0	0
MSTRG.430.9	MSTRG.430	Os01g0152500	Os01t0152500-00	o	1	2820260	2858128	596	Noncoding	0	0	0	0	0	0	0	0	0	0	0	0	0	0	0	0	0	0
MSTRG.430.10	MSTRG.430	Os01g0152500	Os01t0152500-00	o	1	2820270	2858128	586	Noncoding	0	0	0	0	0	0	0	0	0	0	0	0	0	0	0	0	0	0
MSTRG.430.11	MSTRG.430	Os01g0152500	Os01t0152500-00	o	1	2820270	2858128	676	Noncoding	0	0	0	0	0	0	0	0	0	0	0	0	0	0	0	0	0	0
MSTRG.430.12	MSTRG.430	Os01g0152500	Os01t0152500-00	o	1	2820313	2858128	723	Noncoding	0	0	0	0	0	0	0	0	0	0	0	0	0	0	0	0	0	0
MSTRG.430.13	MSTRG.430	Os01g0152500	Os01t0152500-00	o	1	2820324	2838574	575	Noncoding	0	0	0	0	0	0	0	0	0	0	0	0	0	0	0	0	0	0
MSTRG.430.14	MSTRG.430	Os01g0152500	Os01t0152500-00	o	1	2820335	2858128	791	Noncoding	0	0	0	0	0	0	0	0	0	0	0	0	0	0	0	0	0	0
MSTRG.430.15	MSTRG.430	Os01g0152500	Os01t0152500-00	o	1	2820335	2858128	851	Noncoding	0	0	0	0	0	0	0	0	0	0	0	0	0	0	0	0	0	0
MSTRG.430.16	MSTRG.430	Os01g0152500	Os01t0152500-00	o	1	2820358	2858128	982	Coding	0	0	0	0	0	0	0	0	0	0	0	0	0	0	0	0	0	0
MSTRG.430.17	MSTRG.430	Os01g0152850	Os01t0152850-00	o	1	2837892	2858128	742	Coding	0	0	0	0	0	0	0	0	0	0	0	0	0	0	0	0	0	0
MSTRG.430.18	MSTRG.430	Os01g0152850	Os01t0152850-00	o	1	2837892	2858128	748	Coding	0	0	0	0	0	0	0	0	0	0	0	0	0	0	0	0	0	0
MSTRG.430.19	MSTRG.430	Os01g0152850	Os01t0152850-00	o	1	2837892	2858128	772	Coding	0	0	0	0	0	0	0	0	0	0	0	0	0	0	0	0	0	0
MSTRG.430.20	MSTRG.430	Os01g0152850	Os01t0152850-00	o	1	2837892	2858128	844	Coding	0	0	0	0	0	0	0	0	0	0	0	0	0	0	0	0	0	0
MSTRG.430.21	MSTRG.430	Os01g0152850	Os01t0152850-00	o	1	2837892	2858128	760	Coding	0	0	0	0	0	0	0	0	0	0	0	0	0	0	0	0	0	0
MSTRG.430.22	MSTRG.430	Os01g0152850	Os01t0152850-00	o	1	2837892	2858128	802	Coding	0	0	0	0	0	0	0	0	0	0	0	0	0	0	0	0	0	0
MSTRG.430.23	MSTRG.430	Os01g0152850	Os01t0152850-00	o	1	2837892	2858128	757	Coding	0	0	0	0	0	0	0	0	0	0	0	0	0	0	0	0	0	0
MSTRG.430.24	MSTRG.430	Os01g0152850	Os01t0152850-00	o	1	2837892	2858128	931	Coding	0	0	0	0	0	0	0	0	0	0	0	0	0	0	0	0	0	0
MSTRG.430.25	MSTRG.430	Os01g0152850	Os01t0152850-00	o	1	2837892	2858128	772	Coding	0	0	0	0	0	0	0	0	0	0	0	0	0	0	0	0	0	0
MSTRG.430.26	MSTRG.430	Os01g0152850	Os01t0152850-00	o	1	2837892	2858128	1191	Coding	0	0	0	0	0	0	0	0	0	0	0	0	0	0	0	0	0	0
MSTRG.430.27	MSTRG.430	Os01g0152850	Os01t0152850-00	o	1	2837892	2858128	1086	Coding	0	0	0.21751	0	0	0	0	0	0	0.400045	0.186014	0.403653	0.189128	0	0.222652	0	0.994689	0.187206
MSTRG.430.28	MSTRG.430	Os01g0152850	Os01t0152850-00	o	1	2837892	2858128	916	Coding	0	0	0	0	0	0	0	0	0	0	0	0	0	0	0	0	0	0
Os01t0152700-01	MSTRG.430	Os01g0152700	Os01t0152700-01	=	1	2837892	2838171	280	Noncoding	0	0	0	0	0	0	0	0	0	0	0	0	0	0	0	0	0	0
MSTRG.430.30	MSTRG.430	Os01g0153050	Os01t0153050-00	o	1	2843549	2858128	1543	Coding	0.479057	0.313386	1.53088	1.45038	1.43904	1.17867	1.70596	1.58274	1.2078	0.563122	0.654606	0.568202	0.931791	1.07397	1.25366	7.32428	5.18063	3.68929
Os01t0152900-00	MSTRG.430	Os01g0152900	Os01t0152900-00	=	1	2844503	2845212	710	Coding	1.38814	1.70266	2.99428	2.45158	1.73743	4.86691	4.7186	15.1346	9.18693	6.42494	5.12142	9.26129	23.7215	14.3375	14.6442	34.7825	31.342	37.2251
MSTRG.430.32	MSTRG.430	Os01g0153100	Os01t0153100-00	o	1	2856014	2858128	1991	Coding	0	0	0	0	0.371745	0	0.360573	0.12266	0.234007	0	0.101462	0	0.206322	0	0	0.210231	0	0
MSTRG.430.33	MSTRG.430	Os01g0153100	Os01t0153100-00	o	1	2856014	2858128	1974	Coding	0	0	0	0	0	0	0	0	0	0	0	0	0	0	0	0	0	0
Os01t0153100-00	MSTRG.430	Os01g0153100	Os01t0153100-00	=	1	2857382	2858128	747	Coding	0	0	0	0	0	0	0	0	0	0	0	0	0	0	0	0	0	0
MSTRG.431.1	MSTRG.431	Os01g0152951	Os01t0152951-00	o	1	2820230	2857930	467	Noncoding	0	0	0	0	0	0	0	0	0	0	0	0	0	0	0	0	0	0
MSTRG.431.2	MSTRG.431	Os01g0152600	Os01t0152600-00	o	1	2820230	2838621	581	Noncoding	0	0.41614	0	0	0	0	0	0	0	0	0.347696	0.377253	1.06055	0	0.832358	0	0	1.04977
MSTRG.431.3	MSTRG.431	Os01g0152951	Os01t0152951-00	o	1	2820230	2857851	259	Noncoding	0	0	0	0	0	0	0	0	0	0	0	0	0	0	0	0	0	0
MSTRG.431.4	MSTRG.431	Os01g0152951	Os01t0152951-00	o	1	2820239	2857879	420	Noncoding	0	0	0	0	0	0	0	0	0	0	0	0	0	0	0	0	0	0
MSTRG.431.5	MSTRG.431	Os01g0152951	Os01t0152951-00	o	1	2837985	2858059	523	Noncoding	0	0	0	0	0	0	0	0	0	0	0	0	0	0	0	0	0	0
MSTRG.431.6	MSTRG.431	Os01g0152951	Os01t0152951-00	o	1	2837985	2857933	397	Noncoding	0	0	0	0	0	0	0	0	0	0	0	0	0	0	0	0	0	0
Os01t0152500-00	MSTRG.432	Os01g0152500	Os01t0152500-00	=	1	2826116	2828930	2295	Coding	0	0	0	0.108349	0	0.0792456	0	0	0.101505	0	0	0	0	0	0	0	0	0
Os01t0152600-00	MSTRG.433	Os01g0152600	Os01t0152600-00	=	1	2830325	2833623	3153	Coding	6.17355	11.1189	7.86635	11.5931	9.23322	10.671	8.87984	10.9987	8.79213	6.40719	6.21475	10.7055	8.20792	7.6584	8.58916	9.89007	10.2781	10.3168
Os01t0152675-00	MSTRG.434	Os01g0152675	Os01t0152675-00	=	1	2835247	2835730	484	Noncoding	0	0	0	0.513761	1.52922	0	0.494422	0	0.481311	0.44881	0	0	0.848733	0.489121	0	0.864812	0.446377	0
Os01t0152687-00	MSTRG.435	Os01g0152687	Os01t0152687-00	=	1	2835281	2836233	812	Coding	0	0	0.872717	1.22493	1.82302	0	0.884114	1.5038	0.573779	0.535035	0.497565	0.269931	0.252947	0.291545	1.48892	0.515479	1.86247	2.00302
Os01t0152800-01	MSTRG.436	Os01g0152800	Os01t0152800-01	=	1	2839934	2843512	3428	Coding	0.287509	0.564242	0.206723	1.01553	0.863646	0.583592	0.698076	0.926143	0.475694	0.253471	0.176789	0.511514	0.119833	0.414355	0.282147	1.52629	1.13443	1.36407
Os01t0152850-00	MSTRG.437	Os01g0152850	Os01t0152850-00	=	1	2840037	2843293	3106	Coding	0	0	0	0.0800581	0	0.058554	0	0	0	0	0	0	0	0	0	0	0	0
Os01t0152950-00	MSTRG.438	Os01g0152950	Os01t0152950-00	=	1	2847554	2848849	1296	Coding	51.3323	48.3182	58.1425	56.9847	46.0686	54.308	62.2255	58.4161	55.9019	67.0445	69.3635	69.5097	51.8238	44.7531	58.0246	44.7313	44.1762	45.336
Os01t0152951-00	MSTRG.439	Os01g0152951	Os01t0152951-00	=	1	2849160	2851689	483	Coding	3.57094	4.50517	1.95623	5.14825	6.64036	9.03695	1.98178	8.59562	3.37615	4.04766	6.27365	4.99176	2.97672	4.41121	3.50435	11.2658	5.36761	10.5231
Os01t0153000-00	MSTRG.440	Os01g0153000	Os01t0153000-00	=	1	2851954	2855225	3129	Coding	0	0	0.0754923	0.238409	0.315391	0.290618	0.0764782	0.156099	0.1489	0	0.258244	0	0.196926	0	0.154554	0.0668854	0.138093	0.12995
Os01t0153050-00	MSTRG.441	Os01g0153050	Os01t0153050-00	=	1	2851988	2855214	3084	Coding	0	0	0	0	0	0	0	0	0	0	0	0	0	0	0	0	0	0
Os01t0153150-01	MSTRG.442	Os01g0153150	Os01t0153150-01	=	1	2859098	2864539	5442	Coding	0.996084	0.799705	1.12856	1.87341	1.5414	1.70439	1.09932	1.79505	1.2842	0.798325	1.29923	2.2152	1.24549	1.69656	1.2441	2.46127	1.94529	1.9053
Os01t0153200-00	MSTRG.443	Os01g0153200	Os01t0153200-00	=	1	2862774	2863569	345	Coding	0	0	0	0	0	0	0	0	0	0	0	0	0	0	0	0	0	0
Os01t0153250-00	MSTRG.444	Os01g0153250	Os01t0153250-00	=	1	2864276	2867341	3066	Coding	0.642909	0.867434	0.693391	0.811025	0.965615	1.72022	1.01465	1.03549	0.607839	1.41699	0.395326	1.28679	1.54079	0.772129	0.63092	2.38909	1.76163	1.65775
Os01t0153275-00	MSTRG.445	Os01g0153275	Os01t0153275-00	=	1	2864726	2867411	2686	Coding	0	0.090014	0	0	0	0.0677098	0	0	0.0867291	0	0	0	0	0.176273	0	0.0779168	0	0
MSTRG.446.1	MSTRG.446	Os01g0153400	Os01t0153400-01	j	1	2873623	2882523	2231	Coding	0	0	0	0	0	0	0	0	0	0	0	0	0	0	0	0	0	0
MSTRG.446.2	MSTRG.446	Os01g0153400	Os01t0153400-01	j	1	2873623	2882422	2126	Coding	0	0	0	0	0	0	0	0	0	0	0	0	0	0	0	0	0	0
MSTRG.446.3	MSTRG.446	Os01g0153400	Os01t0153400-01	j	1	2873623	2882422	2134	Coding	0	0	0	0	0	0	0	0	0	0	0	0	0	0	0	0	0	0
MSTRG.446.4	MSTRG.446	Os01g0153400	Os01t0153400-01	j	1	2873627	2882422	2126	Coding	0	0	0	0	0	0	0	0	0	0	0	0	0	0	0	0	0	0
MSTRG.446.5	MSTRG.446	Os01g0153400	Os01t0153400-01	j	1	2873639	2882422	2204	Coding	0	0	0	0	0	0	0	0	0	0	0	0	0	0	0	0	0	0.0922442
Os01t0153400-01	MSTRG.446	Os01t0153400	Os01t0153400-01	=	1	2877647	2882523	1331	Coding	0	0	0	0	0	0	0	0	0	0	0	0	0	0	0	0	0	0
Os01t0153600-00	MSTRG.447	Os01g0153600	Os01t0153600-00	=	1	2887060	2888434	927	Coding	1.59479	0.782451	0.764451	0	0.79843	0	0	0	0	10.5449	4.35839	7.80266	0	0.255377	0.782525	0	0	0
Os01t0153625-00	MSTRG.448	Os01g0153625	Os01t0153625-00	=	1	2887717	2888430	714	Noncoding	0	0	0	0	0	0	0	0	0	0	0	0	0	0	0	0	0	0
MSTRG.449.1	MSTRG.449	Os01g0153700	Os01t0153700-01	o	1	2892920	2895548	2347	Coding	20.2617	24.9298	20.0285	27.1227	19.5522	19.4499	30.588	24.9732	26.4022	23.7864	16.6119	26.2423	24.6787	22.7959	23.1807	25.1462	29.4567	25.554
Os01t0153700-01	MSTRG.449	Os01g0153700	Os01t0153700-01	=	1	2892920	2894707	1788	Coding	0	0	0	0	0	0.101716	0.267674	0.136587	0.130288	0	0	0	0	0	0	0	0	0.113706
Os01t0154300-00	MSTRG.450	Os01g0154300	Os01t0154300-00	=	1	2922561	2924802	297	Coding	0	0	0	0	0	0	0	0	0	0	0	0	0	0	0	0	0	0
MSTRG.450.2	MSTRG.450	Os01g0154300	Os01t0154300-00	j	1	2922647	2925035	1105	Coding	0	0	0	0	0	0	0	0	0	0	0	0	0	0	0	0	0	0
MSTRG.450.3	MSTRG.450	Os01g0154300	Os01t0154300-00	j	1	2922647	2925035	1073	Coding	0	0	0	0	0	0	0	0	0	0	0	0	0	0	0	0	0	0
Os01t0154500-01	MSTRG.451	Os01g0154500	Os01t0154500-01	=	1	2925935	2928765	1359	Coding	0	0.177908	0	0.548919	0.544624	1.20443	1.58477	0.53911	0.514248	0.159841	0.891883	1.12898	0.604543	0.522593	0.177925	0.153999	0.794873	0.747999
Os01t0154550-01	MSTRG.452	Os01g0154550	Os01t0154550-01	=	1	2926706	2927875	1170	Noncoding	0	0	0	0	0	0	0	0.208732	0	0.185662	0	0	0	0	0	0.536627	0.36931	0.521298
Os01t0154600-01	MSTRG.453	Os01g0154600	Os01t0154600-01	=	1	2930802	2932886	1035	Coding	3.33288	4.20483	2.5105	4.80503	5.00581	3.86581	4.39295	4.95512	2.926	5.03708	2.9277	3.60012	4.5643	3.65967	2.33623	2.22428	3.54859	2.94647
Os01t0155400-01	MSTRG.454	Os01g0155400	Os01t0155400-01	=	1	2971130	2977009	1578	Coding	0	0	0	0	0	0	0	0	0	0	0	0	0	0	0	0	0	0
MSTRG.454.2	MSTRG.454	Os01g0155400	Os01t0155400-01	j	1	2971140	2980700	2698	Coding	0	0	0	0	0	0	0	0	0	0	0	0	0	0	0	0	0	0
MSTRG.454.3	MSTRG.454	Os01g0155400	Os01t0155400-01	j	1	2971155	2980700	2678	Coding	0	0	0	0	0	0	0	0	0	0	0	0	0	0	0	0	0	0
Os01t0155500-01	MSTRG.455	Os01g0155500	Os01t0155500-01	=	1	2982542	2986094	3037	Coding	0.324524	0.159221	0.0777792	0.163754	0	0.299422	0.078795	0.0804138	0.0767054	0.572208	0.266067	0.360856	0.270521	0.0779502	0.159236	0	0.0711381	0
MSTRG.456.1	MSTRG.456	Os01g0155600	Os01t0155600-01	j	1	2986329	2989246	1573	Coding	0	0	0	0	0	0	0	0	0	0	0	0	0	0	0	0	0	0
MSTRG.456.2	MSTRG.456	Os01g0155600	Os01t0155600-01	j	1	2986329	2989246	1563	Coding	0	0	0	0	0	0	0	0	0	0	0	0	0	0	0	0	0	0
Os01t0155600-02	MSTRG.456	Os01g0155600	Os01t0155600-02	=	1	2986329	2989246	1332	Coding	0	0	0	0	0	0	0	0	0	0	0	0	0	0	0	0	0	0
Os01t0155600-01	MSTRG.456	Os01g0155600	Os01t0155600-01	=	1	2986329	2989280	1376	Coding	0	0.17571	0	0.180713	0.179299	0	0	0.177483	0	0	0	0.318581	0	0	0	0.152096	0.157011	0
Os01t0156300-01	MSTRG.457	Os01g0156300	Os01t0156300-01	=	1	3013915	3014751	837	Coding	37.6805	65.2828	51.6457	61.1996	66.3212	89.0874	43.4572	23.9257	50.6544	28.2885	56.235	35.876	62.0842	36.486	29.1778	12.7521	27.877	19.189
MSTRG.458.1	MSTRG.458	-	-	u	1	3015591	3016669	1079	Coding	0	0	0	0	0	0	0	0	0	0	0	0	0	0	0	0	0	0
MSTRG.459.1	MSTRG.459	-	-	u	1	3015591	3016669	1079	Coding	0	0	0	0	0	0	0	0	0	0	0	0	0	0	0	0	0	0
MSTRG.460.1	MSTRG.460	-	-	u	1	3017928	3020391	1602	Coding	0	0	0	0	0	0	0	0	0	0	0	0	0	0	0	0	0	0
MSTRG.460.2	MSTRG.460	-	-	u	1	3017956	3020391	1490	Coding	0	0	0	0	0	0	0	0	0	0	0	0	0	0	0	0	0	0
MSTRG.461.1	MSTRG.461	-	-	u	1	3024687	3024939	253	Noncoding	1.94779	0	0	0	0	1.4377	0	0	0	5.15156	5.58925	6.93071	0	0	1.91146	0	0	0
MSTRG.462.1	MSTRG.462	-	-	u	1	3025614	3028145	2434	Coding	0.911074	1.192	0.388193	1.3281	1.72315	2.39104	0.68821	0.301007	0.861376	0.0892458	0.995948	1.62092	0.759466	1.75071	0.596056	0.0859838	0.798857	1.00233
MSTRG.463.1	MSTRG.463	-	-	u	1	3026704	3028141	1438	Coding	0	0	0	0	0	0	0	0	0	0	0	0	0	0	0	0	0	0
MSTRG.464.1	MSTRG.464	-	-	u	1	3030172	3031281	1110	Coding	0	2.39599	0.63842	5.15242	4.66758	9.99458	3.23379	1.10008	3.77764	0	4.36781	1.38224	7.03148	3.83894	2.83189	0.754178	4.86591	2.01475
Os01t0157200-01	MSTRG.465	Os01g0157200	Os01t0157200-01	=	1	3031479	3033009	1531	Coding	0.643749	10.107	11.5716	65.2916	32.8738	66.5228	34.3867	32.7005	33.3227	0.993187	14.2503	8.44666	30.1852	16.0813	7.8968	8.88536	19.756	11.6858
MSTRG.466.1	MSTRG.466	Os01g0157200	Os01t0157200-01	p	1	3034082	3034930	849	Noncoding	0	2.56301	1.11291	5.85772	2.90595	10.7108	5.63723	2.30122	1.92071	0.255859	3.33117	2.58167	7.49964	3.90375	1.99364	1.23254	2.29025	3.35252
Os01t0157400-00	MSTRG.467	Os01g0157400	Os01t0157400-00	=	1	3035059	3035716	658	Coding	0	2.5721	0.71798	3.77903	3.74946	7.1863	1.45471	0.7423	3.18631	0	1.84205	0.333106	1.87289	0.719558	0	0	0.328338	3.08976
Os01t0157500-00	MSTRG.468	Os01g0157500	Os01t0157500-00	=	1	3036690	3037397	708	Coding	0.696031	14.6842	4.00365	19.6681	15.3326	25.4308	9.80185	11.038	11.1871	0	9.98644	5.57247	17.9864	15.0467	1.02458	4.72959	9.15451	7.7532
Os01t0157600-01	MSTRG.469	Os01g0157600	Os01t0157600-01	=	1	3037689	3038708	1020	Coding	0.241564	15.1704	6.71593	32.4234	25.8809	49.0332	19.9417	15.3234	20.3264	0	10.8928	3.86795	22.1503	13.9256	7.34883	8.00205	11.8614	10.9626
Os01t0157700-00	MSTRG.470	Os01g0157700	Os01t0157700-00	=	1	3039286	3039984	699	Coding	1.05749	0.345891	1.0138	0.711475	1.41182	0.780552	1.02704	0.34938	0.333268	0	0	0	0.293839	0	0.345923	0	0.927238	0.290853
MSTRG.471.1	MSTRG.471	Os01g0157800	Os01t0157800-01	j	1	3041480	3044346	693	Coding	0	0	0	0	0	0	0	0	0	0	0	0	0	0	0	0	0	0
Os01t0157800-01	MSTRG.471	Os01g0157800	Os01t0157800-01	=	1	3041480	3044346	709	Coding	0	0	0	0	0	0	0	0	0	0	0.854773	0	0	0	0	0	0	0
MSTRG.472.1	MSTRG.472	Os01g0157900	Os01t0157900-01	j	1	3044427	3047164	1230	Coding	0	0	0	0	0	0	0	0	0	0	0	0	0	0	0	0	0	0
Os01t0157900-01	MSTRG.472	Os01g0157900	Os01t0157900-01	=	1	3044488	3047128	1133	Coding	0	0	0	0	0	0	0	0	0	0	0	0	0	0	0	0	0	0
Os01t0158000-01	MSTRG.473	Os01g0158000	Os01t0158000-01	=	1	3047432	3052194	1864	Coding	0	0	0	0	0	0	0	0	0	0	0	0	0	0	0	0	0	0
MSTRG.473.2	MSTRG.473	Os01g0158000	Os01t0158000-01	j	1	3047456	3052121	1891	Coding	0	0	0	0	0	0	0	0	0	0	0	0	0	0	0	0	0	0
MSTRG.473.3	MSTRG.473	Os01g0158000	Os01t0158000-01	j	1	3047456	3052121	2198	Coding	0.1121	0	0.64481	1.24443	1.01021	0.579199	0.762103	0.555543	0.635908	1.48242	0.735255	1.09692	0.280337	1.07705	0.220018	2.47561	2.5556	2.3124
Os01t0158000-02	MSTRG.473	Os01t0158000	Os01t0158000-02	=	1	3047456	3052121	1767	Coding	0	0	0	0	0	0	0	0	0	0	0	0	0	0	0	0	0	0
MSTRG.473.5	MSTRG.473	Os01g0158000	Os01t0158000-01	j	1	3048786	3052121	1510	Coding	0.163175	0	0	0.164676	0	0	0	0	0.154274	0	0	0.145155	0	0	0	0.415797	0.143077	0.13464
Os01t0158100-01	MSTRG.474	Os01g0158100	Os01t0158100-01	=	1	3052241	3053151	911	Coding	22.1783	10.8813	15.039	16.3772	14.0825	11.1796	3.41482	8.57842	14.5756	15.2605	16.1875	13.4734	4.50918	9.61491	6.90099	7.81084	9.24897	16.9608
MSTRG.475.1	MSTRG.475	Os01g0158200	Os01t0158200-01	j	1	3054481	3057198	1723	Coding	0	0	0	0	0	0	0	0	0	0	0	0	0	0	0	0	0	0
Os01t0158200-01	MSTRG.475	Os01g0158200	Os01t0158200-01	=	1	3054481	3057198	1749	Coding	0	0	0	0	0	0	0	0	0	0	0	0	0	0	0	0	0	0
MSTRG.476.1	MSTRG.476	Os01g0158500	Os01t0158500-01	j	1	3060894	3065227	1297	Coding	0	0	0	0.383439	0	0	0	0	0	0	0	0	0	0	0	0	0	0
Os01t0158500-01	MSTRG.476	Os01g0158500	Os01t0158500-01	=	1	3060978	3066135	2130	Coding	0	0	0.110899	0.116742	0	0.341537	0	0	0.218737	0.101983	0	0	0.0964288	0	0.227042	0.0982556	0	0
Os01t0158533-00	MSTRG.477	Os01g0158533	Os01t0158533-00	=	1	3061751	3065924	1736	Coding	0	0	0	0	0	0	0	0	0	0	0	0	0	0	0	0	0	0
MSTRG.478.1	MSTRG.478	Os01g0158566	Os01t0158566-00	o	1	3067332	3076663	509	Noncoding	0.484077	1.42501	0	0	0.484705	1.07192	0	0.479797	0.457671	0.426767	0.793758	0.861233	0.807047	0	0	0	0	0.399423
Os01t0158566-00	MSTRG.478	Os01g0158566	Os01t0158566-00	=	1	3067332	3067968	637	Noncoding	3.48125	1.51823	0	3.51326	1.93654	4.28262	1.87834	6.13417	1.82853	2.38708	8.87962	5.5054	1.61219	1.8582	2.27755	2.29983	1.01749	1.27665
Os01t0158600-01	MSTRG.479	Os01g0158600	Os01t0158600-01	=	1	3067950	3071237	3288	Coding	4.49626	5.2944	6.68127	5.06699	3.82678	3.98253	6.76853	6.01629	4.88864	6.07805	5.59095	7.73276	4.56013	6.19197	5.95676	6.87431	6.1108	5.93595
MSTRG.480.1	MSTRG.480	Os01g0158800	Os01t0158800-00	j	1	3078788	3084835	1518	Coding	0.162316	0.637095	0.15561	0	0	0.119808	0.157642	0.160881	0.460384	0	0	0.14439	0.135305	0	0	0.137869	0	0.13393
MSTRG.480.2	MSTRG.480	Os01g0158800	Os01t0158800-00	j	1	3079063	3084634	1019	Coding	0	0	0	0	0	0	0	0	0	0	0	0	0	0	0	0	0	0
Os01t0158800-00	MSTRG.480	Os01g0158800	Os01t0158800-00	=	1	3079533	3084696	722	Coding	0	0	0	0	0	0	0	0	0	0	0	0	0	0	0	0	0	0
Os01t0158900-01	MSTRG.481	Os01g0158900	Os01t0158900-01	=	1	3085452	3090887	3179	Coding	25.0348	20.0784	21.4741	37.7801	22.1182	18.6503	37.7882	35.9526	36.4197	24.8725	15.7593	26.9584	29.0742	24.3511	26.1652	46.9392	39.0773	45.3426
Os01t0158900-02	MSTRG.481	Os01t0158900	Os01t0158900-02	=	1	3085626	3087814	1243	Coding	0	0	0	0	0	0	0	0	0	0	0	0	0	0	0	0	0	0
MSTRG.482.1	MSTRG.482	Os01g0159000	Os01t0159000-01	o	1	3091419	3092684	1189	Coding	0	0	0	0	0	0	0	0	0	0	0	0	0	0	0	0	0	0
Os01t0159000-01	MSTRG.482	Os01g0159000	Os01t0159000-01	=	1	3091435	3092698	1264	Coding	0	0	0	0	0	0	0	0	0	0	0	0	0	0	0	0	0	0
MSTRG.483.1	MSTRG.483	-	-	u	1	3094345	3095353	943	Noncoding	6.27092	14.6143	9.26826	23.2048	13.0814	26.8078	14.9721	19.6824	16.0573	5.75886	12.2107	18.1297	26.5726	19.0794	15.1285	18.4206	17.6411	22.4219
Os01t0159200-01	MSTRG.484	Os01g0159200	Os01t0159200-01	=	1	3097415	3098160	746	Coding	17.5053	7.45427	4.433	6.33317	28.4416	27.7923	2.24545	1.96421	6.5577	123.754	54.1585	20.273	9.63642	33.0032	28.1992	0.280542	0.289607	1.36264
MSTRG.485.1	MSTRG.485	Os01g0159250	Os01t0159250-00	o	1	3097546	3098600	729	Coding	0.33799	0	0	0	0	0.498954	0	0	0	0.595951	0	0	0.281747	0	0	0	0	0
MSTRG.485.2	MSTRG.485	Os01g0159250	Os01t0159250-00	o	1	3097606	3098520	714	Noncoding	0	0	0	0	0	0	0	0	0	0	0	0	0	0	0	0	0	0
Os01t0159250-00	MSTRG.485	Os01g0159250	Os01t0159250-00	=	1	3097610	3098332	390	Noncoding	0	0	0	0	0	0	0	0	0	0	0	0	0	0	0	0	0	0
MSTRG.485.4	MSTRG.485	Os01g0159250	Os01t0159250-00	o	1	3097895	3098552	541	Coding	0	0	0	0	0	0	0	0	0	0	0	0	0	0	0	0	0	0
MSTRG.486.1	MSTRG.486	Os01g0159300	Os01t0159300-01	j	1	3099601	3105226	2545	Coding	0.677707	0.95001	0.185631	0.390822	0.387764	0.285845	0.188055	0.191919	0	0.938887	0.476255	0	0.242114	0.186039	0.28503	0.0822336	0.169781	0.159769
Os01t0159300-01	MSTRG.486	Os01g0159300	Os01t0159300-01	=	1	3100294	3105226	2000	Coding	0	0	0	0	0	0.0909343	0	0	0	0	0	0	0	0	0	0	0	0
Os01t0159400-01	MSTRG.487	Os01g0159400	Os01t0159400-01	=	1	3108117	3113940	1978	Coding	0	0	0	0	0	0	0	0	0	0	0	0	0	0	0	0	0	0
MSTRG.487.2	MSTRG.487	Os01g0159400	Os01t0159400-01	j	1	3108220	3113940	1903	Coding	0	0	0	0	0	0	0	0	0	0	0	0	0	0	0	0	0	0
MSTRG.488.1	MSTRG.488	Os01g0159800	Os01t0159800-01	j	1	3129056	3130649	1080	Coding	0	0	0	0	0	0	0	0	0	0	0	0	0	0	0	0	0	0
Os01t0159800-01	MSTRG.488	Os01g0159800	Os01t0159800-01	=	1	3129056	3130649	1473	Coding	1.50547	1.6414	0.801817	1.18169	1.50742	1.23468	0.487373	0.497387	0.316299	1.17977	0.822857	0.892806	0.697194	0.80358	1.31324	0	0.146671	0.276044
MSTRG.488.3	MSTRG.488	Os01g0159800	Os01t0159800-01	j	1	3129106	3130649	1102	Coding	0	0	0	0	0	0	0	0	0	0	0	0	0	0	0	0	0	0
Os01t0159800-02	MSTRG.488	Os01g0159800	Os01t0159800-02	=	1	3129106	3130722	1224	Coding	0	0	0	0	0	0	0	0	0	0	0	0	0	0	0	0	0	0
Os01t0160100-01	MSTRG.489	Os01g0160100	Os01t0160100-01	=	1	3136320	3140217	2095	Coding	0	0.115407	0.225504	0.356077	0.353291	0	0	0.116571	0.111195	0.207374	0	0	0.294119	0	0	0.199794	0.309374	0
Os01t0160150-00	MSTRG.490	Os01g0160150	Os01t0160150-00	=	1	3136504	3140130	1913	Coding	0	0	0	0	0	0	0	0	0	0	0	0	0	0.247501	0	0	0	0
MSTRG.491.1	MSTRG.491	-	-	u	1	3150725	3151718	994	Noncoding	0.495765	0	0	0.250161	0	0	0.240745	0.737073	0.234361	0	0.406462	0	0.206633	0	0	0.842191	0.217351	0.6136
MSTRG.491.2	MSTRG.491	-	-	u	1	3150725	3151917	973	Coding	0	0	0	0	0	0	0	0	0	0	0	0	0.211093	0	0	0	0	1.67158
Os01t0161000-00	MSTRG.492	Os01g0161000	Os01t0161000-00	=	1	3201220	3204252	2007	Coding	0.122768	0	0	0	0	0	0	0	0	0	0	0	0.204677	0.117955	0	0.208555	0.107646	0
Os01t0161200-01	MSTRG.493	Os01g0161200	Os01t0161200-01	=	1	3222100	3226518	3102	Coding	0.079431	0.0779425	0	0.0801613	0.0795341	0.0586295	0.154288	0.0787288	0	0	0	0.141318	0.0662132	0	0	0.134935	0	0
MSTRG.493.2	MSTRG.493	Os01g0161200	Os01t0161200-01	j	1	3224701	3226580	853	Coding	0	0	0	0	0	0	0	0	0.2731	0	0	0	0	0	0	0	0	0
Os01t0161300-00	MSTRG.494	Os01g0161300	Os01t0161300-00	=	1	3222303	3225613	3045	Coding	0.0809179	0	0.465449	0.163324	0.56716	0.238908	0.628704	0	0.153008	0.142676	0.066342	0.647834	0.134905	0.155491	0.555862	0.343653	0.851415	0.600905
MSTRG.495.1	MSTRG.495	-	-	u	1	3228915	3229311	397	Noncoding	2.48257	1.21802	2.38	5.63714	4.35013	1.37432	1.80831	0	0	0.547164	0.508845	0	3.10418	2.98155	1.21814	1.58149	0.544198	0
MSTRG.496.1	MSTRG.496	-	-	u	1	3238046	3242375	1044	Noncoding	0.236011	0	0	0	0	0	0	0	0	0	0	0	0	0	0	0.200464	0	0.778951
MSTRG.497.1	MSTRG.497	-	-	u	1	3238048	3239186	1139	Coding	0	0.424543	0.414777	0.436629	1.29964	0.479022	0.420194	0.64324	0.204525	0.572145	0.532076	0.769741	0.540983	0.207844	0.849166	0.91872	0.379362	0.535486
MSTRG.498.1	MSTRG.498	Os01g0162001	Os01t0162001-00	e	1	3241901	3244440	2540	Coding	1.55209	1.14226	1.11598	1.37057	1.74837	2.36286	1.41319	1.73067	1.00886	0.59865	0.954385	1.46698	1.37468	1.02523	1.42795	1.8951	1.6161	1.28067
MSTRG.498.2	MSTRG.498	Os01g0162001	Os01t0162001-00	o	1	3242417	3244449	732	Noncoding	0	0	0	0	0	0	0	0	0	0	0	0	0	0	0	0	0	0
Os01t0162001-00	MSTRG.498	Os01g0162001	Os01t0162001-00	=	1	3243674	3244422	732	Noncoding	0	0	0	0	0	0	0	0	0	0	0	0	0	0	0	0	0	0
Os01t0162500-01	MSTRG.499	Os01g0162500	Os01t0162500-01	=	1	3259516	3262661	3146	Coding	9.71169	7.99264	9.31046	8.37826	10.6654	12.2556	10.497	11.7994	12.2919	11.8072	14.3835	15.7456	10.3807	11.3627	10.6835	8.84769	10.3697	9.17657
MSTRG.500.1	MSTRG.500	Os01g0162500	Os01t0162500-01	x	1	3260616	3263609	651	Noncoding	0.378487	1.11418	1.4514	0.381967	1.13693	2.51431	1.47036	1.50056	3.57841	1.33471	0.930928	0.673376	4.73257	5.81837	2.97143	3.85778	2.65495	2.18609
MSTRG.500.2	MSTRG.500	Os01g0162500	Os01t0162500-01	x	1	3262182	3263599	405	Noncoding	0	0	0.583248	0	0	0	0	0	0	0.536356	0	0	0	0	0	0	1.60034	0
MSTRG.501.1	MSTRG.501	Os01g0162701	Os01t0162701-01	o	1	3272418	3278294	2392	Coding	0	0	0	0	0	0	0	0	0	0	0	0	0	0	0	0	0	0
MSTRG.501.2	MSTRG.501	Os01g0162701	Os01t0162701-01	o	1	3272418	3278279	2263	Coding	0	0	0	0	0	0	0	0	0	0	0	0	0	0	0	0	0	0
Os01t0162701-01	MSTRG.501	Os01g0162701	Os01t0162701-01	=	1	3272800	3274386	1587	Coding	0.310517	0.152349	0	0	0.621839	0	0.150788	0	0	0.273755	0	0.138112	0.129422	0	0.152363	0.131874	0	0
Os01t0162800-00	MSTRG.502	Os01g0162800	Os01t0162800-00	=	1	3272839	3276375	3099	Coding	1.0336	1.79441	2.28669	1.04311	1.11456	1.7019	1.2355	0.94566	0.451025	1.19161	1.10816	0.990182	0.994159	0.458344	0.702227	2.16105	1.95202	1.37768
MSTRG.503.1	MSTRG.503	Os01g0162900	Os01t0162900-01	j	1	3282977	3287473	2168	Coding	1.47746	0.780647	0.544777	0.573479	1.25178	0.838878	1.43492	1.68969	1.50432	0.70137	0.931787	1.31429	1.42108	0.982755	1.44991	1.448	2.29201	1.87552
Os01t0162900-01	MSTRG.503	Os01g0162900	Os01t0162900-01	=	1	3282977	3284997	1929	Coding	0	0	0	0	0	0	0	0	0	0	0	0	0	0	0	0	0	0
Os01t0163000-01	MSTRG.504	Os01g0163000	Os01t0163000-01	=	1	3283266	3286357	3092	Coding	0.876567	0.703751	0.458374	1.52799	0.877704	0.470553	1.23829	0.947801	0.904092	1.12406	1.11067	1.20509	0.797128	1.07189	0.469211	1.69214	0.908345	0.789028
MSTRG.505.1	MSTRG.505	Os01g0164400	Os01t0164400-01	j	1	3322763	3328328	2385	Coding	0	0	0.0990421	0.31278	0.103444	0.0762552	0.200671	0.102397	0.0976748	0	0	0	0.172238	0.0992599	0.202767	0.263251	0.0905855	0.255731
MSTRG.505.2	MSTRG.505	Os01g0164400	Os01t0164400-01	j	1	3323212	3329619	1513	Coding	0	0	0	0	0	0	0	0	0	0	0	0	0	0	0	0	0	0
MSTRG.505.3	MSTRG.505	Os01g0164400	Os01t0164400-01	j	1	3324235	3328316	1468	Coding	0	0	0	0	0	0	0	0	0	0	0	0	0	0	0	0	0	0
Os01t0164400-01	MSTRG.505	Os01g0164400	Os01t0164400-01	=	1	3324235	3327122	1041	Coding	0	0	0	0	0	0.174706	0	0	0	0	0	0	0	0	0	0	0	0
MSTRG.505.5	MSTRG.505	Os01g0164400	Os01t0164400-01	j	1	3324593	3329557	873	Noncoding	0	0	0	0	0	0	0.274113	0	0	0	0	0.25107	0	0	0	0	0	0
MSTRG.505.6	MSTRG.505	Os01g0164400	Os01t0164400-01	j	1	3324596	3328240	1150	Coding	0	0	0	0	0	0	0	0	0	0	0	0	0	0	0	0	0	0
MSTRG.506.1	MSTRG.506	Os01g0164500	Os01t0164500-01	j	1	3328572	3331963	2605	Coding	0.945854	1.02094	0.634744	0.477275	0.662957	0.628337	1.10234	1.68749	0.268278	1.25081	0.542833	0.757257	1.26153	0.817894	0.556929	1.76747	1.4099	1.71698
MSTRG.506.2	MSTRG.506	Os01g0164500	Os01t0164500-01	j	1	3328572	3331963	2114	Coding	0	0	0	0	0	0	0	0	0	0	0	0	0	0	0	0	0	0
Os01t0164500-01	MSTRG.506	Os01g0164500	Os01t0164500-01	=	1	3328572	3331963	2140	Coding	0	0	0	0	0	0	0	0	0	0	0	0	0	0	0	0	0	0
Os01t0164600-01	MSTRG.507	Os01g0164600	Os01t0164600-01	=	1	3332952	3336035	1359	Coding	0	0	0	0	0	0	0	0	0	0	0	0	0	0	0	0	0	0
MSTRG.507.2	MSTRG.507	Os01g0164600	Os01t0164600-01	j	1	3333024	3336035	1309	Coding	0	0	0	0	0	0	0	0	0	0	0	0	0	0	0	0	0	0
MSTRG.507.3	MSTRG.507	Os01g0164600	Os01t0164600-01	j	1	3333031	3336035	1667	Coding	0.443422	0.435112	0.283402	1.49166	0.591997	0.327298	0.574206	0.586003	0.139745	1.5637	1.21183	1.57781	1.35532	2.13019	2.03071	1.12991	2.07363	1.82939
Os01t0164650-00	MSTRG.508	Os01g0164650	Os01t0164650-00	=	1	3334870	3335479	610	Noncoding	0	0	0	0	0	0.298145	0	0	0	0	0	0	0.33671	0	0	0	0	0
MSTRG.509.1	MSTRG.509	Os01g0164700	Os01t0164700-01	j	1	3336250	3343220	1485	Coding	0	0	0	0	0	0	0	0	0	0	0	0	0	0	0	0	0	0
Os01t0164700-01	MSTRG.509	Os01g0164700	Os01t0164700-01	=	1	3336250	3343220	2219	Coding	0.88831	1.30749	0.958061	1.34472	0.667097	0.737638	1.83331	0.7704	1.67971	2.34943	2.00282	1.77797	3.23964	2.45376	1.74349	2.16924	1.94724	1.37431
MSTRG.510.1	MSTRG.510	Os01g0164900	Os01t0164900-01	j	1	3343531	3355066	5384	Coding	0	0	0	0	0	0	0	0	0	0	0	0	0	0	0	0	0	0
MSTRG.510.2	MSTRG.510	Os01g0164900	Os01t0164900-01	j	1	3343531	3355066	5370	Coding	0	0	0	0	0	0	0	0	0	0	0	0	0	0	0	0	0	0
MSTRG.510.3	MSTRG.510	Os01g0164900	Os01t0164900-01	j	1	3343531	3356412	5750	Coding	0	0	0	0.259472	0.0858138	0.0632587	0.0416174	0.0424725	0	0.0377781	0.14053	0.228713	0.0714412	0.32937	0	0.0727946	0.0375733	0
Os01t0164800-01	MSTRG.510	Os01t0164800	Os01t0164800-01	=	1	3343531	3346705	1352	Coding	0	0	0	0	0	0	0	0	0	0	0	0	0	0	0	0	0	0
MSTRG.510.5	MSTRG.510	Os01g0164900	Os01t0164900-01	j	1	3343550	3356251	6549	Coding	0.150493	0.110755	0.180345	0.607507	0.113016	0.194393	0	0	0	0	0.370154	0.334683	0.439076	0.325334	0.147687	0	0.0659785	0
Os01t0164900-01	MSTRG.510	Os01g0164900	Os01t0164900-01	=	1	3351926	3355066	1528	Coding	0	0	0	0	0	0	0	0	0	0	0	0	0	0	0	0	0	0
Os01t0165000-01	MSTRG.511	Os01t0165000	Os01t0165000-01	=	1	3356383	3358426	1428	Coding	0	0.169312	0	0	0	0	0	0	0.163133	0	0	0.61396	0.143833	0	0	0	0.151293	0.284743
MSTRG.511.2	MSTRG.511	Os01g0165000	Os01t0165000-02	j	1	3356461	3358426	1385	Coding	0	0	0.341105	0	0	0	0	0.17633	0	0	0.145857	0	0	0.170928	0	0	0	0.293583
MSTRG.511.3	MSTRG.511	Os01g0165000	Os01t0165000-02	j	1	3356461	3358426	1250	Coding	0	0	0	0	0	0	0	0	0	0	0	0	0	0	0	0	0	0
Os01t0165000-02	MSTRG.511	Os01g0165000	Os01t0165000-02	=	1	3356461	3361204	3638	Coding	0.609553	0.996884	0.58437	1.43537	1.62758	1.49974	1.38134	1.27546	1.53681	1.13449	1.99901	1.56646	1.52436	1.4316	1.59516	1.32313	1.54404	1.17357
Os01t0165100-02	MSTRG.512	Os01g0165100	Os01t0165100-02	=	1	3358534	3360674	1695	Coding	0.290732	0	0	0	0.145554	0.107297	0	0	0.274872	0	0	0	0	0.419	0	0	0	0
MSTRG.513.1	MSTRG.513	Os01g0165200	Os01t0165200-01	j	1	3362001	3367658	2728	Coding	0	0	0	0	0	0	0	0	0	0	0	0	0	0	0	0	0	0
Os01t0165200-02	MSTRG.513	Os01t0165200	Os01t0165200-02	=	1	3362001	3364942	1454	Coding	0	0	0	0	0	0	0	0	0	0	0	0	0	0	0	0	0	0
MSTRG.513.3	MSTRG.513	Os01g0165200	Os01t0165200-01	j	1	3362062	3367658	2777	Coding	0	0	0	0	0	0	0	0	0	0	0	0	0	0	0	0	0	0
Os01t0165200-01	MSTRG.513	Os01g0165200	Os01t0165200-01	=	1	3362062	3367658	2660	Coding	0	0	0	0	0	0	0	0	0	0	0	0	0	0	0	0	0	0
Os01t0165600-00	MSTRG.514	Os01g0165600	Os01t0165600-00	=	1	3376592	3377212	621	Coding	3.57094	3.89336	3.80379	6.40671	11.9186	4.39296	1.54139	0.786528	4.12641	4.89717	3.9036	3.52953	4.2997	1.90608	1.16812	0	0.695802	0
MSTRG.515.1	MSTRG.515	Os01g0165600	Os01t0165600-00	p	1	3378901	3379755	855	Coding	1.44091	1.97946	1.1051	1.16332	0.865666	1.91441	1.6793	0.285634	1.90723	1.01625	2.59898	1.79449	2.16204	3.59948	0.848422	5.3851	3.03223	3.80456
MSTRG.516.1	MSTRG.516	Os01g0165800	Os01t0165800-01	j	1	3386766	3390803	2577	Coding	0	0	0	0	0	0	0	0	0	0	0	0	0	0	0	0	0	0
Os01t0165800-01	MSTRG.516	Os01g0165800	Os01t0165800-01	=	1	3386766	3390803	2479	Coding	0	0	0	0	0	0	0	0	0	0	0	0	0	0	0	0	0	0
MSTRG.517.1	MSTRG.517	Os01g0166100	Os01t0166100-01	j	1	3397441	3400487	1479	Coding	0	0	0	0	0	0	0	0	0	0	0	0	0	0	0	0	0	0
Os01t0166100-01	MSTRG.517	Os01g0166100	Os01t0166100-01	=	1	3397441	3400487	1364	Coding	0	0	0	0	0	0	0	0	0	0	0	0	0	0	0	0	0	0
MSTRG.517.3	MSTRG.517	Os01g0166100	Os01t0166100-01	j	1	3397716	3400487	1212	Coding	0	0	0	0	0	0	0	0	0	0	0	0	0	0	0	0	0	0
Os01t0166200-01	MSTRG.518	Os01g0166200	Os01t0166200-01	=	1	3401204	3402049	846	Coding	0	0	0	0	0	0	0	0	0	0	0	0	0	0	0	0	0	0.240315
MSTRG.518.2	MSTRG.518	Os01g0166200	Os01t0166200-01	o	1	3401457	3402073	510	Noncoding	0	0	0	0	0	0	0	0	0	0	0	0	0	0.928372	0	0	0	0.39864
MSTRG.519.1	MSTRG.519	Os01g0166300	Os01t0166300-00	j	1	3401659	3403488	850	Coding	0	0	0	0	0	0	0	0	0	0	0	0	0	0	0	0	0	0
MSTRG.519.2	MSTRG.519	Os01g0166300	Os01t0166300-00	j	1	3401659	3403959	1326	Coding	1.11491	1.82336	0.712565	3.18795	2.97695	2.46881	4.87263	7.5512	5.44614	2.62111	1.9805	4.29772	2.16856	3.74919	2.7353	5.83976	3.91034	5.67295
Os01t0166300-00	MSTRG.519	Os01t0166300	Os01t0166300-00	=	1	3402088	3403488	669	Coding	0	0	0	0	0	0	0	0	0	0	0	0	0	0	0	0	0	0
MSTRG.520.1	MSTRG.520	Os01g0166400	Os01t0166400-02	j	1	3405466	3407642	1414	Coding	0	0	0	0	0	0	0	0	0	0	0	0	0	0	0	0	0	0
MSTRG.520.2	MSTRG.520	Os01g0166400	Os01t0166400-02	j	1	3405466	3407642	1121	Coding	0	0	0	0	0	0	0	0	0	0	0	0	0	0	0	0	0	0
MSTRG.520.3	MSTRG.520	Os01g0166400	Os01t0166400-02	j	1	3405466	3407642	1357	Coding	0	0	0	0	0	0	0	0	0	0	0	0	0	0	0	0	0	0
MSTRG.520.4	MSTRG.520	Os01g0166400	Os01t0166400-02	j	1	3405466	3407642	1411	Coding	0	0	0	0	0	0	0	0	0	0	0	0	0	0	0	0	0	0
Os01t0166400-02	MSTRG.520	Os01g0166400	Os01t0166400-02	=	1	3405466	3407642	1064	Coding	0	0	0	0	0	0	0	0	0	0	0	0	0	0	0	0	0	0
Os01t0166400-01	MSTRG.520	Os01g0166400	Os01t0166400-01	=	1	3405466	3408694	2629	Coding	1.12466	0.643759	0.1797	0.662086	0.750749	1.66027	2.00251	0.928934	0.708876	0.247879	0.537877	0.166743	0.39063	1.08057	0.459871	1.99015	0.575247	0.850654
Os01t0166500-02	MSTRG.521	Os01g0166500	Os01t0166500-02	=	1	3414866	3415943	1078	Coding	199.996	217.106	181.873	87.6539	143.726	164.492	94.5658	84.2752	147.163	62.8701	144.669	113.455	92.9795	78.6188	80.9739	39.799	51.1056	43.9428
MSTRG.522.1	MSTRG.522	Os01g0166500	Os01t0166500-02	x	1	3415173	3415580	272	Noncoding	0	0	0	0	0	0	0	0	0	0	0	0	0	0	0	0	0	0
MSTRG.523.1	MSTRG.523	Os01g0166700	Os01t0166700-01	j	1	3422373	3425500	1451	Coding	0.16981	0.333256	0	0.514115	0.340062	0.376021	0.494763	0	0.481642	0.44912	0.417667	0.604228	0.424659	1.30522	1.16651	1.00964	0.744474	0.280229
Os01t0166700-01	MSTRG.523	Os01g0166700	Os01t0166700-01	=	1	3422373	3425500	1300	Coding	0	0	0	0	0	0	0	0	0	0	0	0	0	0	0	0	0	0
Os01t0166800-01	MSTRG.524	Os01g0166800	Os01t0166800-01	=	1	3425794	3429573	2028	Coding	16.5235	19.9097	28.071	62.2877	27.6155	46.4536	154.932	170.277	96.9495	18.4234	18.8265	29.7217	40.6128	37.1211	35.5308	129.203	140.302	151.978
MSTRG.525.1	MSTRG.525	-	-	u	1	3430285	3431145	861	Noncoding	9.44371	3.93134	10.151	4.62087	6.01743	10.9839	6.11453	7.94201	7.03463	8.07338	10.0888	16.8015	7.63367	7.14878	8.70593	6.806	7.0259	6.84771
MSTRG.526.1	MSTRG.526	Os01g0167100	Os01t0167100-01	j	1	3431594	3434254	2196	Coding	0	0	0	0	0	0	0	0	0	0	0	0	0	0	0	0	0	0
MSTRG.526.2	MSTRG.526	Os01g0167100	Os01t0167100-01	j	1	3431594	3434016	1620	Coding	0	0	0	0	0	0	0	0	0	0	0	0	0	0	0	0	0	0
Os01t0167100-01	MSTRG.526	Os01g0167100	Os01t0167100-01	=	1	3431609	3433317	1233	Noncoding	0	0	0	0	0	0	0	0	0	0	0	0	0	0	0	0	0	0
MSTRG.526.4	MSTRG.526	Os01g0167100	Os01t0167100-01	j	1	3431611	3433663	1498	Coding	0	0	0	0	0	0	0	0	0	0	0	0	0	0	0	0	0	0
MSTRG.526.5	MSTRG.526	Os01g0167100	Os01t0167100-01	j	1	3431611	3433740	1230	Coding	0	0	0	0	0	0	0	0	0	0	0	0	0	0	0	0	0	0
MSTRG.526.6	MSTRG.526	Os01g0167100	Os01t0167100-01	j	1	3431611	3434254	2093	Coding	0	0	0	0	0	0	0	0	0	0	0	0	0	0	0	0	0	0
Os01t0167100-02	MSTRG.526	Os01g0167100	Os01t0167100-02	=	1	3431611	3432469	859	Noncoding	0.573679	1.12586	0.824966	3.47372	2.01048	1.27033	1.95006	0.568607	1.62716	1.51728	3.29239	1.78613	0.478215	0.82678	1.40745	1.9491	1.76056	2.60346
MSTRG.526.8	MSTRG.526	Os01g0167100	Os01t0167100-01	j	1	3431624	3433725	1622	Coding	0	0	0	0	0	0	0	0	0	0	0	0	0	0	0	0	0	0
Os01t0167500-01	MSTRG.527	Os01g0167500	Os01t0167500-01	=	1	3446940	3450180	1692	Coding	0	0	0	0	0	0	0	0	0	0	0	0	0	0	0	0	0	0
MSTRG.527.2	MSTRG.527	Os01g0167500	Os01t0167500-01	j	1	3446945	3450180	1941	Coding	2.4119	3.11408	1.70377	4.22761	4.19453	2.06137	2.71232	0.754921	3.60053	1.90253	2.91413	3.50062	3.17455	5.24451	5.85503	1.61735	3.3392	2.1996
MSTRG.528.1	MSTRG.528	Os01g0167600	Os01t0167600-00	j	1	3454882	3456346	1274	Coding	0	0	0	0	0	0	0	0	0	0	0	0	0	0	0	0	0	0
Os01t0167600-00	MSTRG.528	Os01g0167600	Os01t0167600-00	=	1	3454882	3456059	1065	Coding	0	0	0	0	0	0	0	0	0	0	0	0	0	0	0	0	0	0
MSTRG.529.1	MSTRG.529	Os01g0167700	Os01t0167700-01	j	1	3455756	3463043	3033	Coding	0	0	0	0	0	0	0	0	0	0	0	0	0	0	0	0	0	0
MSTRG.529.2	MSTRG.529	Os01g0167700	Os01t0167700-01	j	1	3455786	3462942	2964	Coding	0	0	0	0	0	0	0	0	0	0	0	0	0	0	0	0	0	0
MSTRG.529.3	MSTRG.529	Os01g0167700	Os01t0167700-01	j	1	3455942	3463129	2926	Coding	0	0	0	0	0	0	0	0	0	0	0	0	0	0	0	0	0	0
MSTRG.529.4	MSTRG.529	Os01g0167700	Os01t0167700-01	j	1	3455961	3464999	3693	Coding	0	0	0	0	0	0	0	0	0	0	0	0	0	0	0	0	0	0
MSTRG.529.5	MSTRG.529	Os01g0167700	Os01t0167700-01	j	1	3455961	3464999	3588	Coding	0	0	0	0	0	0	0	0	0	0	0	0	0	0	0	0	0	0
Os01t0167700-01	MSTRG.529	Os01g0167700	Os01t0167700-01	=	1	3456869	3464952	3765	Coding	0	0	0.0627398	0.396272	0	0.0966102	0.190678	0.454055	0.371242	0	0.0536551	0	0	0	0.0642231	0.444695	0.516446	0.53999
MSTRG.530.1	MSTRG.530	Os01g0167800	Os01t0167800-01	j	1	3465634	3472105	5208	Coding	0	0	0	0	0	0	0	0.0468926	0	0	0	0	0	0	0	0.0401852	0	0
Os01t0167750-00	MSTRG.530	Os01g0167750	Os01t0167750-00	=	1	3465634	3467560	1927	Coding	0	0	0	0	0	0	0	0	0	0	0	0	0	0	0	0	0	0
Os01t0167800-01	MSTRG.530	Os01g0167800	Os01t0167800-01	=	1	3467858	3472105	3072	Coding	0	0	0	0	0	0	0	0	0	0	0	0	0	0	0	0	0	0
MSTRG.531.1	MSTRG.531	Os01g0167900	Os01t0167900-01	j	1	3473846	3477599	2524	Coding	4.6858	7.95069	6.64473	4.23629	9.77475	6.19679	3.69759	3.19301	3.78412	3.44254	6.80308	8.33662	10.3348	10.88	8.33463	4.31172	4.96462	5.31625
Os01t0167900-01	MSTRG.531	Os01g0167900	Os01t0167900-01	=	1	3473846	3477048	1852	Coding	29.8016	43.6035	40.4321	12.621	13.7212	11.1949	15.247	10.6812	15.0942	11.3773	16.0344	11.835	33.2711	36.5584	31.7265	10.7354	16.0985	15.1492
MSTRG.532.1	MSTRG.532	Os01g0168100	Os01t0168100-01	j	1	3479396	3484579	2292	Coding	7.52515	1.79329	0.927547	2.06132	2.79868	0.555445	1.46169	1.38517	1.32129	1.42162	0.705101	0.860669	1.43381	0.41315	1.37147	1.91753	2.35653	2.39497
Os01t0168100-02	MSTRG.532	Os01g0168100	Os01t0168100-02	=	1	3479396	3480825	1430	Coding	0	0	0	0	0	0	0	0	0	0	0	0	0	0	0	0	0	0
Os01t0168100-01	MSTRG.532	Os01g0168100	Os01t0168100-01	=	1	3479423	3484579	2182	Coding	0	0	0	0	0	0	0	0	0	0	0	0	0	0	0	0	0	0
MSTRG.533.1	MSTRG.533	Os01g0168200	Os01t0168200-01	j	1	3489348	3496559	1854	Coding	0	0	0	0	0	0	0	0	0	0	0	0	0	0	0	0	0	0
Os01t0168200-01	MSTRG.533	Os01g0168200	Os01t0168200-01	=	1	3489348	3491991	938	Coding	0	0	0	0	0	0	0	0	0	0	0	0	0	0	0	0	0	0
Os01t0168300-01	MSTRG.533	Os01g0168300	Os01t0168300-01	=	1	3493411	3496559	1280	Coding	26.372	17	16.6089	22.9234	29.6829	27.9907	18.6953	21.7506	20.0195	26.3045	32.5112	30.8227	19.0952	22.0089	21.3464	23.2175	22.6174	19.3776
Os01t0168350-00	MSTRG.534	Os01g0168350	Os01t0168350-00	=	1	3495948	3496585	638	Noncoding	0	0	0	0.38975	0	0.285061	0	0	0	0.680954	0.316632	1.03064	0	0	0	0	0	0
Os01t0168400-01	MSTRG.535	Os01g0168400	Os01t0168400-01	=	1	3501094	3504775	1928	Coding	0.255596	0.125403	0	0	0	0.282991	0.496474	0.506674	0.362481	0.901346	0.104778	0.682107	0.745723	0.859514	0.125415	0.2171	0.224115	0.105449
Os01t0168450-00	MSTRG.536	Os01g0168450	Os01t0168450-00	=	1	3501187	3504618	1686	Coding	0	0	0.140104	0	0	0.10787	0	0	0.13817	0.25768	0	0	0	0	0	0	0	0
MSTRG.537.1	MSTRG.537	Os01g0168500	Os01t0168500-01	j	1	3505759	3510343	1874	Coding	0.262962	0.129017	0.504195	0.928828	0	0.194097	0	0.521274	0.124309	0.927318	0.323391	0.350881	0.548008	0	0.645144	0.111678	0.115286	0.325464
Os01t0168500-01	MSTRG.537	Os01g0168500	Os01t0168500-01	=	1	3505759	3510343	1729	Coding	0	0	0	0	0	0	0	0	0	0	0	0	0	0	0	0	0	0
MSTRG.538.1	MSTRG.538	Os01g0168600	Os01t0168600-01	j	1	3511764	3515900	2253	Coding	0	0	0	0	0	0	0	0	0	0.0964156	0	0.0972853	0	0	0	0	0	0.090238
MSTRG.538.2	MSTRG.538	Os01g0168600	Os01t0168600-01	j	1	3511816	3515884	2102	Coding	0	0	0	0	0	0	0	0	0	0	0	0	0	0	0	0	0	0
MSTRG.538.3	MSTRG.538	Os01g0168600	Os01t0168600-01	j	1	3511826	3515884	2098	Coding	0	0	0	0	0	0	0	0	0	0	0	0	0	0	0	0	0	0
MSTRG.538.4	MSTRG.538	Os01g0168600	Os01t0168600-01	j	1	3511944	3515883	1973	Coding	0	0	0	0	0	0	0	0	0	0	0	0	0	0	0	0	0	0
MSTRG.538.5	MSTRG.538	Os01g0168600	Os01t0168600-01	j	1	3511944	3515884	2439	Coding	0	0	0	0	0	0	0.0981141	0	0.286537	0.267189	0.165651	0.269599	0.0842121	0	0.099139	0	0.17716	0
Os01t0168600-01	MSTRG.538	Os01g0168600	Os01t0168600-01	=	1	3511944	3515900	2168	Coding	0	0	0	0	0	0	0	0	0	0	0	0	0	0	0	0	0	0
ENSRNA049450913-T1	MSTRG.539	tRNA-Cys	ENSRNA049450913-T1	=	1	3516689	3516760	72	#N/A	0	0	0	0	0	0	0	0	0	0	0	0	0	0	0	0	0	0
MSTRG.540.1	MSTRG.540	Os01g0168800	Os01t0168800-01	j	1	3516766	3519245	1406	Coding	0	0	0	0	0	0	0	0	0	0	0	0	0	0	0	0	0	0
Os01t0168800-01	MSTRG.540	Os01g0168800	Os01t0168800-01	=	1	3516766	3519077	1313	Coding	0	0	0	0	0	0	0	0	0	0	0	0	0	0	0	0	0	0
Os01t0168850-01	MSTRG.541	Os01g0168850	Os01t0168850-01	=	1	3518372	3519175	804	Coding	0	0	0	0	0	0	0	0	0	0	0	0	0	0	0	0	0	0
MSTRG.541.2	MSTRG.541	Os01g0168850	Os01t0168850-01	o	1	3518378	3519226	597	Noncoding	0	0	0	0	0	0	0	0	0	0	0	0	0	0	0	0	0	0
MSTRG.542.1	MSTRG.542	Os01g0169400	Os01t0169400-01	j	1	3551051	3553146	1437	Coding	0	0	0	0	0	0	0	0	0	0	0	0	0	0	0	0	0	0
Os01t0169400-01	MSTRG.542	Os01g0169400	Os01t0169400-01	=	1	3551051	3553146	1324	Coding	0	0	0	0	0	0	0	0	0	0	0	0	0	0	0	0	0	0
MSTRG.543.1	MSTRG.543	Os01g0169500	Os01t0169500-01	j	1	3559761	3574240	5699	Coding	0	0	0	0	0	0	0	0	0	0	0	0	0	0	0	0	0	0
Os01t0169500-02	MSTRG.543	Os01t0169500	Os01t0169500-02	=	1	3559761	3568072	3480	Coding	0	0	0	0	0	0	0	0	0	0	0	0	0	0	0	0	0	0
MSTRG.543.3	MSTRG.543	Os01g0169500	Os01t0169500-01	j	1	3559811	3574240	5792	Coding	0	0	0	0	0	0	0	0	0	0	0	0	0	0	0	0	0	0
MSTRG.543.4	MSTRG.543	Os01g0169500	Os01t0169500-01	j	1	3559811	3574240	5646	Coding	0	0	0	0	0	0	0	0	0	0	0	0	0	0	0	0	0	0
MSTRG.543.5	MSTRG.543	Os01g0169500	Os01t0169500-01	j	1	3559811	3574240	5620	Coding	0	0	0	0	0	0	0	0	0	0	0	0	0	0	0	0	0	0
MSTRG.543.6	MSTRG.543	Os01g0169500	Os01t0169500-01	j	1	3559811	3574240	5521	Coding	0	0	0	0	0	0	0	0	0	0	0	0	0	0	0	0	0	0
Os01t0169500-01	MSTRG.543	Os01g0169500	Os01t0169500-01	=	1	3559811	3574278	5731	Coding	0	0	0	0	0	0	0	0	0	0	0	0	0	0	0	0	0	0
MSTRG.544.1	MSTRG.544	Os01g0169800	Os01t0169800-01	j	1	3577473	3582231	2317	Coding	0	0	0	0	0	0	0	0	0	0	0	0	0	0	0	0	0	0
Os01t0169800-01	MSTRG.544	Os01t0169800	Os01t0169800-01	=	1	3577473	3581859	2040	Coding	0	0	0	0	0	0	0	0	0	0	0	0	0	0	0	0	0	0
MSTRG.544.3	MSTRG.544	Os01g0169800	Os01t0169800-01	j	1	3577845	3582228	1939	Coding	0	0	0	0	0	0	0	0	0	0	0	0	0	0	0	0	0	0
MSTRG.544.4	MSTRG.544	Os01g0169800	Os01t0169800-01	j	1	3577845	3582227	1625	Coding	0	0	0	0	0	0	0	0	0	0	0	0	0	0	0	0	0	0
MSTRG.545.1	MSTRG.545	Os01g0169900	Os01t0169900-01	j	1	3591827	3596116	3082	Coding	0.399732	1.33362	0.766435	0.806815	0.560351	0.531089	1.00938	1.03012	0.83144	3.31263	1.90082	2.34687	3.732	2.61161	2.51058	1.15439	1.61229	1.64914
Os01t0169900-01	MSTRG.545	Os01g0169900	Os01t0169900-01	=	1	3591827	3596152	2231	Coding	0	0	0	0	0	0	0	0	0	0	0	0	0	0	0	0	0	0
Os01t0170000-01	MSTRG.546	Os01g0170000	Os01t0170000-01	=	1	3598451	3599668	1218	Coding	0	0	0	0	0	0	0	0	0.19126	0	0	0	0	0	0.397045	0	0	0
Os01t0170051-00	MSTRG.547	Os01g0170051	Os01t0170051-00	=	1	3598662	3601908	2390	Coding	0.618565	3.43951	0.593009	0.104042	0.103228	0.228287	1.00126	0.102183	0.0974705	1.18155	0.169047	1.0088	0.0859386	0.396209	0.101172	1.22593	0.361584	0.850654
MSTRG.548.1	MSTRG.548	Os01g0170100	Os01t0170100-01	j	1	3609580	3616115	2277	Coding	5.41052	4.56585	6.84682	6.98914	4.87579	6.54951	10.1942	9.76009	7.57076	6.67795	3.9036	8.85591	10.1028	6.86188	9.02636	9.6508	12.6193	9.10726
Os01t0170100-01	MSTRG.548	Os01t0170100	Os01t0170100-01	=	1	3611353	3615657	1147	Coding	0	0	0	0	0	0	0	0	0	0	0	0	0	0	0	0	0	0
MSTRG.549.1	MSTRG.549	Os01g0170100	Os01t0170100-01	p	1	3616914	3617418	505	Noncoding	3.90329	4.78767	2.80652	3.44678	1.95418	2.88109	0.473862	0.967195	2.30648	7.74265	4.80027	2.60416	3.66048	5.62538	5.74575	3.3154	2.56689	1.61035
Os01t0170300-01	MSTRG.550	Os01g0170300	Os01t0170300-01	=	1	3621211	3625338	4008	Coding	78.3816	82.1609	123.824	94.4885	114.186	117.979	88.4241	81.4665	73.2923	65.3624	109.372	205.02	49.9135	47.8431	74.3258	61.5635	57.4076	65.2832
MSTRG.551.1	MSTRG.551	Os01g0170300	Os01t0170300-01	x	1	3623009	3623445	293	Noncoding	0	0	0	0	0	0	0	0	0	0	0	0	0	0	0	0	0	0
Os01t0170500-01	MSTRG.552	Os01g0170500	Os01t0170500-01	=	1	3633290	3639159	1943	Coding	67.0834	67.5683	58.9627	121.067	93.8354	144.334	193.854	187.656	175.525	79.4887	94.5076	88.4406	172.095	145.72	174.101	109.974	110.636	110.181
MSTRG.553.1	MSTRG.553	Os01g0170500	Os01t0170500-01	x	1	3633795	3634124	303	Noncoding	0	0	0	0	0	0	0	0	0	0	0	0	0	0	0	0	0	0
MSTRG.554.1	MSTRG.554	-	-	u	1	3639814	3641307	1045	Noncoding	0	0.231366	0.452087	0.237953	0.472181	2.08844	1.83196	3.2718	3.34384	0.41574	0.193312	0.41949	0.196549	0	0	3.00408	2.8944	4.28013
MSTRG.555.1	MSTRG.555	-	-	u	1	3639900	3640289	390	Noncoding	0	0	0	0	0	0	0	0	0	0	0	0	0	0	0	0	0	0
MSTRG.556.1	MSTRG.556	Os01g0170600	Os01t0170600-02	j	1	3645508	3650630	2656	Coding	0	0	0	0	0	0	0	0	0	0	0	0	0	0	0	0	0	0
Os01t0170600-01	MSTRG.556	Os01t0170600	Os01t0170600-01	=	1	3645508	3648396	1196	Coding	0	0	0	0	0	0	0	0	0	0	0	0	0	0	0	0	0	0
Os01t0170600-02	MSTRG.556	Os01g0170600	Os01t0170600-02	=	1	3645512	3650691	2802	Coding	0	0	0	0	0	0	0	0	0	0	0	0	0	0	0	0	0	0
MSTRG.556.4	MSTRG.556	Os01g0170600	Os01t0170600-02	j	1	3645513	3650592	2109	Coding	0	0	0	0	0	0	0	0	0	0	0	0	0	0	0	0	0	0
MSTRG.557.1	MSTRG.557	-	-	u	1	3658845	3659171	327	Noncoding	0	3.6969	3.61186	0.760429	5.28136	2.78087	0.731805	1.49368	0	2.65718	6.79549	5.36229	2.51246	2.17188	0.73945	0	0.660693	1.86519
MSTRG.558.1	MSTRG.558	Os01g0170800	Os01t0170800-01	j	1	3661123	3664697	2731	Coding	2.88709	4.42654	3.45976	4.91676	3.52321	3.92906	4.38118	4.82889	3.1561	2.54529	3.25467	4.65495	2.70749	1.04021	1.50516	5.44094	4.50921	4.31774
Os01t0170800-01	MSTRG.558	Os01g0170800	Os01t0170800-01	=	1	3661688	3664199	1793	Coding	0	0	0	0	0	0.101433	0	0	0	0	0	0	0	0	0	0	0	0.113389
Os01t0170900-01	MSTRG.559	Os01g0170900	Os01t0170900-01	=	1	3665042	3666044	1003	Noncoding	29.7246	30.855	27.319	17.6021	23.3678	23.5722	12.1678	13.6352	23.458	16.4597	36.2533	35.4016	16.5871	21.9505	7.71446	11.8935	10.77	13.7835
MSTRG.560.1	MSTRG.560	Os01g0171000	Os01t0171000-02	j	1	3667476	3673008	2415	Coding	0	0	0	0	0	0	0	0	0	0	0	0	0	0	0	0	0	0
Os01t0171000-01	MSTRG.560	Os01g0171000	Os01t0171000-01	=	1	3667476	3673008	2420	Coding	0	0	0	0	0	0	0	0	0	0	0	0	0	0	0	0	0	0
Os01t0171000-02	MSTRG.560	Os01g0171000	Os01t0171000-02	=	1	3667525	3672784	1903	Coding	0	0	0	0	0	0	0	0	0	0	0	0	0	0	0	0	0	0
MSTRG.561.1	MSTRG.561	-	-	u	1	3692128	3692801	674	Noncoding	2.19343	1.07616	2.45328	0	0	0.53967	0	0	0	7.73499	9.29132	10.0812	0.304738	2.10743	0.717508	0	0	0
MSTRG.562.1	MSTRG.562	Os01g0171800	Os01t0171800-01	p	1	3694786	3695404	619	Noncoding	1.59221	0.390594	1.14482	0	0	0	0	0	0	11.2297	2.28446	11.331	0	1.14734	0.39063	0	0	0
MSTRG.563.1	MSTRG.563	Os01g0171800	Os01t0171800-01	j	1	3696155	3699718	1586	Coding	0	0	0	0	0	0	0	0	0	0	0	0	0	0	0	0	0	0
Os01t0171800-01	MSTRG.563	Os01g0171800	Os01t0171800-01	=	1	3696155	3699718	1576	Coding	0	0	0	0	0	0	0	0	0	0	0	0	0	0	0	0	0	0
MSTRG.564.1	MSTRG.564	Os01g0172000	Os01t0172000-01	j	1	3705268	3709047	1848	Coding	0.933314	1.30832	1.53387	1.48012	2.13606	1.86986	1.5539	1.05722	1.63875	2.11582	3.17009	2.25351	2.5563	3.45879	4.4487	1.69874	2.57198	1.65021
Os01t0172000-01	MSTRG.564	Os01g0172000	Os01t0172000-01	=	1	3705424	3708989	1644	Coding	1.49875	0.294133	1.29315	0.90752	1.05049	0.77438	2.62008	2.22826	0.850198	1.58558	2.08893	2.66647	1.74909	1.29599	1.32372	1.14572	1.18274	0.989325
Os01t0172100-01	MSTRG.565	Os01g0172100	Os01t0172100-01	=	1	3711212	3713653	1652	Coding	29.2333	24.5875	15.8716	8.42917	9.10993	6.71549	2.17282	1.62614	5.78156	62.9845	45.0001	52.9384	9.57342	17.6261	16.3932	2.40702	2.35402	3.3228
MSTRG.566.1	MSTRG.566	Os01g0172200	Os01t0172200-01	j	1	3713740	3718709	2785	Coding	0	0	0	0	0	0	0	0	0	0	0	0	0	0	0	0	0	0
MSTRG.566.2	MSTRG.566	Os01g0172200	Os01t0172200-01	j	1	3713740	3718709	2788	Coding	0	0	0	0	0	0	0	0	0	0	0	0	0	0	0	0	0	0
MSTRG.566.3	MSTRG.566	Os01g0172200	Os01t0172200-01	j	1	3713740	3718631	2765	Coding	0	0	0	0.0899314	0	0	0.173092	0.176649	0	0.0785621	0	0	0.0742833	0	0	0	0	0.0735285
Os01t0172200-01	MSTRG.566	Os01g0172200	Os01t0172200-01	=	1	3713740	3718631	2863	Coding	0.258185	0.084449	0	0.521119	0.172347	0.317619	0.167168	0.341204	0.325469	0	0.0705593	0.153115	0.0717406	0.248063	0.337828	0.292399	0.301846	0.284046
MSTRG.567.1	MSTRG.567	Os01g0172300	Os01t0172300-01	j	1	3720138	3723145	1038	Noncoding	0	0	0	0	0	0	0	0	0	0	0	0	0	0	0	0	0	0
MSTRG.567.2	MSTRG.567	Os01g0172300	Os01t0172300-01	j	1	3720138	3723145	1664	Coding	2.51726	1.59829	1.27761	2.5404	4.89278	2.07663	3.16383	2.05471	1.67996	2.34978	2.79222	1.71237	1.4812	3.55671	1.88906	2.51544	1.94753	3.05448
Os01t0172300-01	MSTRG.567	Os01g0172300	Os01t0172300-01	=	1	3720138	3723145	1033	Coding	0	0	0	0	0	0	0	0	0	0	0	0	0	0	0	0	0	0
Os01t0172400-05	MSTRG.568	Os01t0172400	Os01t0172400-05	=	1	3724667	3726228	1084	Coding	0	0	0.435822	0	0	0	0	0	0	0	0	0	0	0	0	0	0	0
Os01t0172400-03	MSTRG.568	Os01g0172400	Os01t0172400-03	=	1	3724684	3728551	2850	Coding	0	0	0	0	0	0	0	0	0.163477	0.228657	0	0	0	0	0.0848422	0.0734332	0	0
Os01t0172400-02	MSTRG.568	Os01g0172400	Os01t0172400-02	=	1	3724710	3728731	2831	Coding	0	0	0	0	0	0	0	0	0	0	0	0	0	0	0	0	0	0
Os01t0172400-04	MSTRG.568	Os01t0172400	Os01t0172400-04	=	1	3725174	3727006	1355	Coding	0	0	0	0	0	0	0	0	0	0	0	0	0	0	0	0	0	0
Os01t0172400-01	MSTRG.568	Os01t0172400	Os01t0172400-01	=	1	3725174	3728791	2427	Coding	3.35024	2.68974	5.64503	3.4835	2.84632	1.72352	6.01455	3.92437	4.60726	3.66963	1.91441	0.812795	4.7392	3.7066	4.58294	4.48405	5.43009	3.93712
Os01t0172600-01	MSTRG.569	Os01g0172600	Os01t0172600-01	=	1	3732525	3734022	777	Coding	1.58555	0	0.304009	1.28011	0.635044	0.702196	0.61596	0.314307	0.599625	3.35482	0.519978	0.56418	0.528683	0.609356	0.933591	0.269349	0.834156	0.261655
Os01t0172701-00	MSTRG.570	Os01g0172701	Os01t0172701-00	=	1	3732983	3733967	985	Noncoding	0	0	0	0	0	0	0	0	0	0	0.205088	0	0	0	0	0	0	0
Os01t0172800-01	MSTRG.571	Os01g0172800	Os01t0172800-01	=	1	3735961	3736782	822	Coding	64.7461	88.24	67.2438	29.9482	38.4179	28.9839	16.8849	16.6376	31.1739	113.633	85.5231	64.2619	27.4857	33.9838	21.4737	15.5308	17.8725	13.6032
Os01t0172900-00	MSTRG.572	Os01g0172900	Os01t0172900-00	=	1	3737752	3740685	888	Coding	0.277472	0.544544	0.532017	0.560046	0.555664	1.43365	0.269482	0.275019	1.04934	0.733866	0.682471	0.740486	0	1.59956	0.272297	0.707042	0.243296	0.686845
Os01t0173000-01	MSTRG.573	Os01g0173000	Os01t0173000-01	=	1	3737904	3742067	3651	Coding	2.56451	1.25822	2.07036	2.45187	2.70298	1.19552	1.44196	1.80604	1.21231	1.84441	1.8259	2.16122	1.57519	2.13976	1.8544	2.00629	1.77524	2.39446
MSTRG.574.1	MSTRG.574	Os01g0173100	Os01t0173100-01	j	1	3742778	3744461	594	Coding	0	0	0	0	0	0	0	0	0	0	0	0	0	0	0	0	0	0
MSTRG.574.2	MSTRG.574	Os01g0173100	Os01t0173100-01	j	1	3742778	3744461	632	Coding	0	0	0	0	0	0	0	0	0	0	0	0	0	0	0	0	0	0
MSTRG.574.3	MSTRG.574	Os01g0173100	Os01t0173100-01	j	1	3742778	3744461	599	Coding	0	0	0	0	0	0	0	0	0	0	0	0	0	0	0	0	0	0
Os01t0173100-01	MSTRG.574	Os01g0173100	Os01t0173100-01	=	1	3742778	3744461	704	Coding	0	0	0	0	0	0	0	0	0	0	0	0	0	0	0	0	0	0
MSTRG.574.5	MSTRG.574	Os01g0173100	Os01t0173100-01	j	1	3742890	3744461	457	Coding	0	0	0	0	0	0	0	0	0	0	0	0	0	0	0	0	0	0
MSTRG.574.6	MSTRG.574	Os01g0173100	Os01t0173100-01	j	1	3742900	3744461	449	Coding	0	0	0	0	0	0	0	0	0	0	0	0	0	0	0	0	0	0
Os01t0173600-00	MSTRG.575	Os01g0173600	Os01t0173600-00	=	1	3779634	3782002	1019	Coding	0	29.4214	8.57701	0	0.242115	0	0	0.71899	0	0	0	0	0	0	0	0.205382	0.636054	0.598546
Os01t0173900-01	MSTRG.576	Os01g0173900	Os01t0173900-01	=	1	3804672	3810720	5017	Coding	9.18395	11.4696	12.1474	13.5309	7.27801	10.6939	18.0298	16.8425	10.5867	15.9335	8.65706	15.3346	10.4805	11.6551	11.8563	22.1507	18.517	20.0996
Os01t0173950-00	MSTRG.577	Os01g0173950	Os01t0173950-00	=	1	3809533	3810254	658	Noncoding	0	0	0	0	0	0	0	0	0	0	0	0	0	0	0	0	0	0
Os01t0174000-00	MSTRG.578	Os01g0174000	Os01t0174000-00	=	1	3811287	3812735	1047	Coding	17.6501	19.8595	22.7868	28.7373	28.5124	20.1497	32.2267	35.4546	26.4771	13.0708	19.1014	22.8186	15.1053	21.2541	18.9375	32.9818	24.5554	24.2725
MSTRG.579.1	MSTRG.579	Os01g0174100	Os01t0174100-01	p	1	3815697	3817882	2186	Coding	3.26874	2.98627	1.18864	2.73003	2.48295	2.41271	5.25454	3.35156	4.26266	4.37231	2.49511	4.11095	6.85897	7.25582	7.30046	4.97841	3.85444	2.5111
Os01t0174100-01	MSTRG.580	Os01g0174100	Os01t0174100-01	=	1	3818050	3818753	704	Noncoding	2.09996	5.15151	3.35533	8.83027	6.65849	8.00842	13.2567	7.63178	10.5888	10.4909	5.16506	8.71754	14.5876	10.4244	12.0213	10.4048	6.75145	7.79726
MSTRG.581.1	MSTRG.581	Os01g0174200	Os01t0174200-01	p	1	3818761	3819014	254	Noncoding	3.88024	4.7594	3.71993	14.6847	2.91395	15.0364	26.3796	21.1526	11.9229	5.9865	9.54385	17.2586	15.3641	19.5726	24.7512	9.0635	25.5173	19.21
Os01t0174200-01	MSTRG.582	Os01g0174200	Os01t0174200-01	=	1	3819099	3819782	684	Noncoding	0	0	0	0	0	0.26589	0.349854	0	0	0	0	0.320444	0.300283	0	0	0.305971	0	0
Os01t0174300-01	MSTRG.583	Os01g0174300	Os01t0174300-01	=	1	3820177	3824512	1401	Coding	0	0.172575	0.168605	0.177488	0	0	0	0.174316	0.332554	0	0	0.156448	0.29321	0.506927	0	0	0.308418	0.145115
Os01t0174300-02	MSTRG.583	Os01t0174300	Os01t0174300-02	=	1	3820189	3824433	1310	Coding	0	0	0	0	0	0	0	0	0	0	0	0	0	0	0	0	0	0
Os01t0174400-01	MSTRG.584	Os01g0174400	Os01t0174400-01	=	1	3825669	3829404	3068	Noncoding	0.481868	0.394031	0.0769933	0.729447	0.643324	0.474234	0.62399	0.0796013	0.455582	0.637229	0.526757	0.35721	1.0042	1.8519	1.02458	1.84181	1.19713	0.5964
Os01t0174500-01	MSTRG.585	Os01g0174500	Os01t0174500-01	=	1	3827045	3830326	1183	Coding	0	0	0	0	0	0	0	0	0	0	0	0	0	0	0	0	0	0
MSTRG.585.2	MSTRG.585	Os01g0174500	Os01t0174500-01	j	1	3827072	3830272	1085	Coding	0	0	0	0	0	0	0	0	0	0	0	0	0	0	0	0	0	0
MSTRG.585.3	MSTRG.585	Os01g0174500	Os01t0174500-01	j	1	3827072	3830272	1163	Coding	0	0	0	0	0	0	0	0	0	0	0	0	0	0	0	0	0	0
Os01t0174500-02	MSTRG.585	Os01t0174500	Os01t0174500-02	=	1	3827072	3827847	635	Coding	0	0	0	0	0	0	0	0	0	0	0	0	0	0	0	0	0	0
MSTRG.586.1	MSTRG.586	Os01g0174700	Os01t0174700-01	j	1	3835129	3842685	3767	Coding	5.29811	5.19883	4.51487	7.72319	5.50147	8.25578	6.7337	7.90933	7.97747	8.07311	6.48882	10.9388	8.88747	8.79821	6.4189	9.55586	10.897	9.98451
Os01t0174700-01	MSTRG.586	Os01g0174700	Os01t0174700-01	=	1	3835129	3837642	1974	Coding	0.12482	0.244962	0.119663	0	0	0	0	0.123717	0	0	0	0.111035	0	0	0	0.106021	0.218892	0
Os01t0174700-03	MSTRG.586	Os01g0174700	Os01t0174700-03	=	1	3835421	3836808	1388	Coding	0	0	0	0.17915	0.355497	0	0.172407	0.527846	0.167835	0	0	0	0	0.170558	0.348415	0.452344	0	0
MSTRG.586.4	MSTRG.586	Os01g0174700	Os01t0174700-01	j	1	3835549	3842673	2376	Coding	0	0	0	0	0	0	0	0	0	0	0	0	0	0	0	0	0	0
MSTRG.586.5	MSTRG.586	Os01g0174700	Os01t0174700-01	j	1	3835549	3842628	2071	Coding	0	0	0	0	0	0	0	0	0	0	0	0	0	0	0	0	0	0
MSTRG.586.6	MSTRG.586	Os01g0174700	Os01t0174700-01	j	1	3835572	3842672	2303	Coding	0	0	0	0	0	0	0	0	0	0	0	0	0	0	0	0	0	0
MSTRG.586.7	MSTRG.586	Os01g0174700	Os01t0174700-01	j	1	3835578	3836808	1048	Coding	0	0	0	0	0	0	0	0	0	0	0	0	0	0	0	0	0	0
MSTRG.586.8	MSTRG.586	-	-	u	1	3837954	3842672	719	Noncoding	0	0	0.328533	1.38337	0.343136	0.252947	0.332824	0.339662	0	0	0.561923	0	0.571331	0	0.672601	1.45539	0.901446	0
MSTRG.587.1	MSTRG.587	Os01g0174700	Os01t0174700-01	x	1	3837619	3838259	241	Noncoding	1.02239	5.01613	0.980147	3.09536	5.11856	4.52785	2.97884	5.06674	0.966616	0	4.19111	1.81895	0	0.982302	2.00664	0.8684	0	0.843594
Os01t0174900-01	MSTRG.588	Os01g0174900	Os01t0174900-01	=	1	3842779	3845436	895	Coding	0	0	0	0.277833	0.551318	0.40641	0.267375	0.818604	0.260284	0	0.451422	0	0.917959	0.264508	0	0.467675	0.241393	0.454316
MSTRG.588.2	MSTRG.588	Os01g0174900	Os01t0174900-01	j	1	3843037	3845279	626	Coding	0	0	0	0	0	0	0	0	0	0	0	0	0	0	0	0	0	0
MSTRG.589.1	MSTRG.589	Os01g0175000	Os01t0175000-01	j	1	3846283	3850183	1581	Coding	0	0	0	0	0	0	0	0	0	0	0	0	0.129914	0	0	0.132375	0	0
Os01t0175000-03	MSTRG.589	Os01t0175000	Os01t0175000-03	=	1	3846283	3849904	1452	Coding	0	0	0	0	0	0	0	0	0	0	0	0	0	0	0	0	0	0
Os01t0175000-02	MSTRG.589	Os01g0175000	Os01t0175000-02	=	1	3846284	3850183	1285	Coding	0	0	0	0	0	0	0	0	0	0	0	0	0	0	0	0	0	0
Os01t0175000-01	MSTRG.589	Os01g0175000	Os01t0175000-01	=	1	3846284	3850209	1200	Coding	0	0	0	0.207217	0	0	0	0	0	0.18102	0	0	0	0	0	0	0	0
Os01t0175100-01	MSTRG.590	Os01g0175100	Os01t0175100-01	=	1	3855147	3856033	887	Coding	0.555569	0	0.798925	0.560677	0.278145	0	0	0	0	0.244898	0.455494	0.247107	0.23156	0.266894	0.545209	0	0.48714	0
MSTRG.590.2	MSTRG.590	Os01g0175100	Os01t0175100-01	o	1	3855266	3856033	659	Noncoding	0	0	0	0	0	0	0	0	0	0	0	0	0	0	0	0	0	0
MSTRG.591.1	MSTRG.591	-	-	u	1	3856772	3857432	661	Noncoding	5.96418	5.48663	1.7868	1.50475	4.10569	3.57684	2.89622	1.1084	2.46699	0.32863	2.1393	0.663188	1.86439	3.93961	1.82905	0.949854	1.63424	1.84544
MSTRG.592.1	MSTRG.592	Os01g0175400	Os01t0175400-01	j	1	3858518	3874342	1642	Coding	0	0	0	0	0	0	0	0	0	0	0	0	0	0	0	0	0	0
MSTRG.592.2	MSTRG.592	Os01g0175400	Os01t0175400-01	j	1	3858518	3874342	1724	Coding	0.714603	1.40242	1.37016	0.865407	1.14485	1.05492	1.52686	1.69989	0.94587	0.756001	1.64046	2.16132	1.54879	1.37317	2.10383	2.42789	1.75444	2.59439
Os01t0175400-01	MSTRG.592	Os01g0175400	Os01t0175400-01	=	1	3870734	3874321	1338	Coding	0	0	0	0	0	0	0	0	0	0	0	0	0	0	0	0	0	0
Os01t0175500-01	MSTRG.593	Os01g0175500	Os01t0175500-01	=	1	3875771	3877745	1614	Coding	5.34314	5.39281	4.82968	5.54633	3.82148	5.18337	5.04102	8.77607	4.47434	5.24891	5.50713	7.87649	4.32675	3.81357	5.84275	5.57573	4.95274	5.16453
Os01t0175600-01	MSTRG.594	Os01g0175600	Os01t0175600-01	=	1	3878164	3884017	2331	Coding	0.105704	0.103723	0	0	0	0	0	0	0	0	0.173326	0.0940299	0	0.203119	0	0.0897831	0	0
MSTRG.594.2	MSTRG.594	Os01g0175600	Os01t0175600-01	j	1	3879424	3898051	1141	Coding	0	0	0	0.653796	0.432454	0.159394	0	0	0.408334	0.380761	0	0.192098	0	0	0	0.366844	0.378697	0.178182
MSTRG.594.3	MSTRG.594	Os01g0175700	Os01t0175700-01	j	1	3894215	3900003	2161	Coding	0	0	0	0	0	0	0	0	0	0	0	0	0	0	0	0	0	0
Os01t0175700-01	MSTRG.594	Os01t0175700	Os01t0175700-01	=	1	3894296	3898729	2019	Coding	0	0	0	0	0	0	0	0	0	0	0	0	0	0	0	0	0	0
Os01t0175633-00	MSTRG.595	Os01g0175633	Os01t0175633-00	=	1	3878702	3882875	2004	Coding	0	0	0	0	0	0	0	0	0	0	0	0	0	0	0	0	0	0
Os01t0175733-00	MSTRG.596	Os01g0175733	Os01t0175733-00	=	1	3894637	3898734	1968	Coding	0	0	0	0	0	0	0	0	0	0	0	0	0	0	0	0	0	0
Os01t0176000-01	MSTRG.597	Os01g0176000	Os01t0176000-01	=	1	3917918	3920432	1807	Coding	0	0	0.261445	0.550438	0	0.704527	0.794578	1.21635	0.128918	0.480851	0.447175	0.485188	0.454662	0.13101	0	1.27401	1.55429	1.01259
Os01t0176050-00	MSTRG.598	Os01g0176050	Os01t0176050-00	=	1	3918125	3920244	1413	Coding	0	0	0	0	0	0	0	0	0	0	0	0	0	0	0	0	0	0
Os01t0176100-00	MSTRG.599	Os01g0176100	Os01t0176100-00	=	1	3921356	3923134	1506	Coding	0	0.160543	0.15685	0.165113	0.163821	0.362288	0.317796	0.486488	0.618737	1.58663	0.938964	0.582161	0.272767	0	0.160558	0.277934	0.143457	0.404992
MSTRG.600.1	MSTRG.600	Os01g0176300	Os01t0176300-00	j	1	3921411	3929617	3089	Coding	0.0797653	0.0782705	0.0764698	0.0804987	0	0	0.232406	0.395301	0.0754142	0.0703219	0.065397	0.354781	0.265967	0	0	0.271006	0.209822	0.263265
Os01t0176150-00	MSTRG.600	Os01g0176150	Os01t0176150-00	=	1	3921411	3921821	411	Noncoding	0	0	0	0	0	0	0	0	0	0	0	0	0	0	0	0	0	0
MSTRG.600.3	MSTRG.600	Os01g0176300	Os01t0176300-00	j	1	3924780	3929655	2764	Coding	0.356577	0	0.0854614	0	0	0.0657991	0	0.0883563	0.0842816	0	0.146173	0	0.14862	0.171299	0.174964	0	0	0
Os01t0176300-00	MSTRG.600	Os01g0176300	Os01t0176300-00	=	1	3926661	3929467	2526	Coding	0	0	0	0	0	0	0	0	0	0	0	0	0.162623	0	0	0	0	0
Os01t0176200-01	MSTRG.601	Os01t0176200	Os01t0176200-01	=	1	3924401	3926257	1685	Coding	0.146228	0	0	0	0	0	0	0	0	0	0	0	0	0	0.143502	0	0	0
Os01t0176200-02	MSTRG.601	Os01g0176200	Os01t0176200-02	=	1	3924427	3926323	1725	Coding	0	0	0.410809	0.144151	0.143023	0.105431	0.138725	0	0	0	0	0	0	0.137238	0.140174	0.121324	0.125244	0
MSTRG.602.1	MSTRG.602	Os01g0176400	Os01t0176400-01	j	1	3930069	3939192	1851	Coding	0	0.39186	0	0	0	0.0982543	0	0.131938	0	0	0.109136	0	0	0.255791	0.130632	0	0	2.08688
MSTRG.602.2	MSTRG.602	Os01g0176400	Os01t0176400-01	o	1	3932346	3939112	1420	Coding	0	0	0	0	0	0	0	0	0	0	0	0	0	0	0	0	0	0
Os01t0176400-01	MSTRG.602	Os01g0176400	Os01t0176400-01	=	1	3938234	3939192	867	Coding	0	0	0	0	0	0	0	0	0.53738	0	0	0	0	0	0	0	0	0
MSTRG.603.1	MSTRG.603	Os01g0176400	Os01t0176400-01	x	1	3932212	3938581	1001	Noncoding	0	0	0	0	0	0	0	0	0	0	0	0	0	0	0	0	0	0
Os01t0176500-01	MSTRG.604	Os01g0176500	Os01t0176500-01	=	1	3939133	3942405	2807	Coding	3.42337	5.25416	6.90048	12.8449	5.71302	10.1074	34.271	33.3221	26.225	4.0241	2.08704	4.37274	13.6831	6.74698	5.94379	39.3667	31.1716	33.9689
Os01t0176500-02	MSTRG.604	Os01t0176500	Os01t0176500-02	=	1	3939133	3940854	1622	Coding	0	0	0	0	0	0	0	0	0	0	0	0	0	0	0	0	0	0
MSTRG.605.1	MSTRG.605	Os01g0176700	Os01t0176700-01	j	1	3952614	3955424	2442	Coding	0	0	0	0	0	0	0	0	0	0	0	0	0	0	0	0	0	0
MSTRG.605.2	MSTRG.605	Os01g0176700	Os01t0176700-01	j	1	3952614	3955408	2322	Coding	0	0	0	0	0	0	0	0	0	0	0	0	0	0	0	0	0	0
MSTRG.605.3	MSTRG.605	Os01g0176700	Os01t0176700-01	j	1	3952864	3955424	2156	Coding	0	0	0	0	0	0	0	0	0	0	0	0	0	0	0	0	0	0
MSTRG.605.4	MSTRG.605	Os01g0176700	Os01t0176700-01	j	1	3952864	3955421	1244	Coding	0	0	0	0	0	0	0	0	0	0	0	0	0	0	0	0	0	0
MSTRG.605.5	MSTRG.605	Os01g0176700	Os01t0176700-01	j	1	3952866	3955423	1206	Coding	0	0	0	0	0	0	0	0	0	0	0	0	0	0	0	0	0	0
MSTRG.605.6	MSTRG.605	Os01g0176700	Os01t0176700-01	j	1	3952868	3955378	1850	Coding	0	0	0	0	0	0	0	0	0	0	0	0	0	0	0	0	0	0
Os01t0176700-01	MSTRG.605	Os01g0176700	Os01t0176700-01	=	1	3953043	3955442	1947	Coding	0	0	0	0	0	0	0	0	0	0	0	0	0	0	0	0	0	0
MSTRG.606.1	MSTRG.606	Os01g0176751	Os01t0176751-00	e	1	3952614	3954119	1506	Coding	0	0	0	0	0	0	0	0	0	0	0	0	0	0	0	0	0	0
Os01t0176751-00	MSTRG.606	Os01g0176751	Os01t0176751-00	=	1	3953070	3954170	986	Coding	0	0	0	0	0	0	0	0	0	0	0	0	0	0	0	0	0	0
Os01t0176800-01	MSTRG.607	Os01g0176800	Os01t0176800-01	=	1	3958210	3962124	3603	Coding	0.136772	0.402627	0.524486	0.621133	0.342374	0.353339	0.86342	1.15229	0.711212	0.0602898	0.728878	0.365002	0.342037	0.328524	0.134222	0.290431	0.779518	0.507842
Os01t0176900-00	MSTRG.608	Os01g0176900	Os01t0176900-00	=	1	3958628	3963625	915	Coding	0	0	0	0	0	0	0	0	0	0	0	0	0	0	0	0	0	0
MSTRG.608.2	MSTRG.608	Os01g0176900	Os01t0176900-00	j	1	3962137	3964153	1399	Coding	0	0	0	1.42193	0	3.24998	7.01309	4.71326	3.66333	0	0	0	0.440443	0	0	2.54313	1.85315	4.79564
MSTRG.609.1	MSTRG.609	-	-	u	1	3965065	3965481	417	Noncoding	0	0	0	0.596308	0	1.30841	5.16475	8.78478	2.79322	0	0	0	0.49255	0	0	1.00376	5.69907	5.36299
MSTRG.610.1	MSTRG.610	Os01g0177100	Os01t0177100-01	j	1	3975868	3984875	3663	Coding	0	0	0	0	0	0	0	0	0	0	0	0	0	0	0	0	0	0
MSTRG.610.2	MSTRG.610	Os01g0177100	Os01t0177100-01	j	1	3975868	3984875	3566	Coding	0	0	0	0	0	0	0	0	0	0	0	0	0	0	0	0	0	0
MSTRG.610.3	MSTRG.610	Os01g0177100	Os01t0177100-01	j	1	3975882	3984875	3549	Coding	0	0	0	0	0	0	0	0	0	0	0	0	0	0	0	0	0	0
Os01t0177100-01	MSTRG.610	Os01g0177100	Os01t0177100-01	=	1	3975902	3984752	3500	Coding	0	0	0	0	0	0	0	0	0	0	0	0	0	0	0	0	0	0
Os01t0177100-02	MSTRG.610	Os01g0177100	Os01t0177100-02	=	1	3976431	3984909	3134	Coding	0	0	0	0	0	0	0	0	0	0	0	0	0	0	0	0	0	0
Os01t0177150-01	MSTRG.611	Os01g0177150	Os01t0177150-01	=	1	3980433	3983134	2702	Coding	2.00618	0.805328	0.786802	1.93259	1.36962	1.61541	2.92262	3.70573	4.05213	0.562757	1.42051	2.27133	1.82437	2.80367	3.22162	5.34442	6.31668	4.2136
MSTRG.612.1	MSTRG.612	Os01g0177200	Os01t0177200-01	j	1	3985032	3995398	3113	Coding	0	0.077667	0.0758803	0.718903	0.158506	0.408956	0	0.0784506	0.299331	0	0.129786	0.0704092	0.527834	0.456283	0.466046	0.336146	0.208204	0.130618
MSTRG.612.2	MSTRG.612	Os01g0177200	Os01t0177200-01	j	1	3986647	3995566	3082	Coding	0	0	0	0	0	0.17703	0	0	0	0.0704816	0	0	0	0	0.0784556	0	0	0
Os01t0177200-01	MSTRG.612	Os01g0177200	Os01t0177200-01	=	1	3986647	3995398	2909	Coding	0	0	0	0	0	0	0	0	0	0	0	0	0	0	0	0	0	0
MSTRG.613.1	MSTRG.613	Os01g0177400	Os01t0177400-01	j	1	4002686	4005075	2283	Coding	0	0	0	0	0	0	0	0	0	0	0	0	0	0	0.105913	0	0	0
MSTRG.613.2	MSTRG.613	Os01g0177400	Os01t0177400-01	j	1	4002742	4005033	2044	Coding	0	0	0	0	0	0	0	0	0	0	0	0	0	0	0	0	0	0
Os01t0177400-01	MSTRG.613	Os01g0177400	Os01t0177400-01	=	1	4003659	4004887	1113	Coding	0	0	0	0	0	0	0	0	0	0	0	0	0	0	0	0	0	0
Os01t0177500-00	MSTRG.614	Os01g0177500	Os01t0177500-00	=	1	4003779	4004759	842	Noncoding	0	0	0	0	0	0	0	0	0	0	0	0	0	0	0	0	0	0
MSTRG.615.1	MSTRG.615	Os01g0177900	Os01t0177900-01	j	1	4033754	4043748	4921	Coding	0	0	0	0	0	0	0	0	0	0	0	0	0	0	0	0	0	0
MSTRG.615.2	MSTRG.615	Os01g0177900	Os01t0177900-01	j	1	4033754	4043748	4926	Coding	0	0	0	0	0	0	0	0	0	0	0	0	0	0	0	0	0	0
MSTRG.615.3	MSTRG.615	Os01g0177900	Os01t0177900-01	j	1	4033754	4043748	4914	Coding	0	0	0	0	0	0	0	0	0	0	0	0	0	0	0	0	0	0
Os01t0177900-02	MSTRG.615	Os01g0177900	Os01t0177900-02	=	1	4033754	4036223	1519	Coding	0	0	0	0	0	0	0	0	0	0	0	0	0	0	0	0	0	0.133842
Os01t0177900-01	MSTRG.615	Os01g0177900	Os01t0177900-01	=	1	4033949	4043431	4409	Coding	0	0	0	0	0	0	0	0	0	0.0492684	0	0	0	0	0	0	0.0490012	0
MSTRG.616.1	MSTRG.616	Os01g0178000	Os01t0178000-02	p	1	4051093	4051402	310	Noncoding	0	0	0	0	0	0	2.31581	5.51457	0.751466	0	0	0	0	0	0	1.35022	0	0.655826
MSTRG.617.1	MSTRG.617	Os01g0178000	Os01t0178000-01	j	1	4051885	4057924	1941	Coding	0	0	0	0	0	0	0	0	0	0	0	0	0	0	0	0	0	0
Os01t0178000-01	MSTRG.617	Os01g0178000	Os01t0178000-01	=	1	4051885	4057571	1732	Coding	0	0	0	0	0	0	0	0	0	0	0	0	0	0	0	0	0	0
MSTRG.617.3	MSTRG.617	Os01g0178000	Os01t0178000-01	j	1	4051898	4057924	2221	Coding	0	0	0	0	0	0	0.107744	0	0	0	0	0	0	0	0	0	0	0
MSTRG.617.4	MSTRG.617	Os01g0178000	Os01t0178000-01	j	1	4051898	4058004	1871	Coding	0	0	0	0	0	0	0	0	0	0	0	0	0	0	0	0	0	0
Os01t0178000-02	MSTRG.617	Os01g0178000	Os01t0178000-02	=	1	4051898	4054218	2064	Coding	1.91004	3.63135	2.97558	3.73473	5.02036	3.96516	4.6376	3.43134	2.59591	6.52515	4.40432	3.50439	2.88586	3.8997	6.32617	4.76568	3.45423	3.44754
MSTRG.618.1	MSTRG.618	Os01g0178100	Os01t0178100-01	j	1	4059510	4063166	2249	Coding	0.328673	0.107504	0.105031	0.331695	0.438799	0.161733	0.851224	0.977302	0.725069	1.83515	0.359291	0.779667	0.547959	0.631573	0.967631	0.930567	0.86457	0.361594
Os01t0178100-01	MSTRG.618	Os01g0178100	Os01t0178100-01	=	1	4059510	4063188	1665	Coding	0	0	0	0	0	0	0	0	0	0	0	0	0	0	0	0	0	0
MSTRG.619.1	MSTRG.619	Os01g0178200	Os01t0178200-00	j	1	4063679	4066344	1604	Coding	0	0	0	0	0	0	0	0	0	0	0	0	0	0	0	0	0	0
MSTRG.619.2	MSTRG.619	Os01g0178200	Os01t0178200-00	j	1	4063679	4066344	1726	Coding	0	0	0	0	0	0	0	0	0	0	0	0	0	0	0	0	0	0
MSTRG.619.3	MSTRG.619	Os01g0178200	Os01t0178200-00	j	1	4063685	4066344	1621	Noncoding	0	0	0	0	0	0	0	0	0	0	0	0	0	0	0	0	0	0
Os01t0178200-00	MSTRG.619	Os01g0178200	Os01t0178200-00	=	1	4064068	4066014	1002	Coding	0.983613	0	0	0.248164	0.246222	0.363011	0	0.243729	0.464979	0.216791	1.00804	0.656239	0.819933	1.65384	2.17186	1.04433	0.215615	0.405801
Os01t0178300-01	MSTRG.620	Os01g0178300	Os01t0178300-01	=	1	4066347	4067319	539	Noncoding	17.3711	4.0371	7.88845	3.22936	7.32363	4.04902	4.43971	1.81237	0.432197	53.1978	44.9747	66.2838	4.57276	34.6977	33.6457	3.10626	1.60331	1.50877
MSTRG.621.1	MSTRG.621	Os01g0178400	Os01t0178400-01	j	1	4068636	4071680	2143	Coding	8.3933	10.7181	11.7942	12.0675	9.3252	7.89257	11.6133	12.5356	14.0229	6.79143	7.06993	4.80711	9.20101	7.29094	10.8319	12.6957	14.2149	11.8587
MSTRG.621.2	MSTRG.621	Os01g0178400	Os01t0178400-01	o	1	4068636	4071662	2673	Coding	0.921792	0.361807	1.32556	1.3954	2.12287	1.70098	2.32765	2.5582	2.87598	1.54406	1.28477	2.54197	1.69048	1.7713	1.62828	0.391479	2.26311	1.74936
Os01t0178400-01	MSTRG.621	Os01t0178400	Os01t0178400-01	=	1	4068636	4070331	845	Coding	0	0	0	0	0	0	0	0	0	0	0	0	0	0	0	0	0	0
Os01t0178500-02	MSTRG.622	Os01g0178500	Os01t0178500-02	=	1	4073916	4076438	1118	Coding	47.8244	56.8761	57.2579	63.3884	74.1468	75.643	61.0023	80.1678	82.7217	81.4105	68.1201	70.578	54.9308	57.8073	54.7186	65.7056	58.3596	57.464
MSTRG.623.1	MSTRG.623	Os01g0178700	Os01t0178700-01	j	1	4091073	4094641	2266	Coding	0.108736	0.106698	0	0	0	0	0.105605	0.107774	0.205608	0.191725	0.178298	0.0967272	0.0906414	0.522363	0.213416	0.277076	0.381371	0.358881
Os01t0178700-01	MSTRG.623	Os01g0178700	Os01t0178700-01	=	1	4091073	4094814	2106	Coding	0	0.114804	0	0	0	0.0863574	0	0	0.110615	0	0.0959218	0.312228	0	0	0	0	0	0
Os01t0178775-00	MSTRG.624	Os01g0178775	Os01t0178775-00	=	1	4092625	4094164	972	Noncoding	0	0	0	0	0	0	0	0	0	0	0	0	0	0	0	0	0	0
Os01t0178850-00	MSTRG.625	Os01g0178850	Os01t0178850-00	=	1	4099317	4099593	277	Noncoding	30.2434	106.487	109.154	56.5545	69.472	67.6262	56.1535	66.1237	75.6891	16.4683	25.5249	22.1558	58.5779	47.8597	41.0275	40.7991	58.4963	44.7714
MSTRG.626.1	MSTRG.626	Os01g0178900	Os01t0178900-01	o	1	4102256	4108508	5286	Coding	0	0	0	0	0	0	0	0	0	0	0	0	0	0	0	0	0	0
MSTRG.626.2	MSTRG.626	Os01g0178900	Os01t0178900-01	o	1	4102256	4108508	5176	Coding	0	0	0	0	0	0	0	0	0	0	0	0	0	0	0	0	0	0
MSTRG.626.3	MSTRG.626	Os01g0178900	Os01t0178900-01	o	1	4102263	4108508	5164	Coding	0	0	0	0	0	0	0	0	0	0	0	0	0	0	0	0	0	0
MSTRG.626.4	MSTRG.626	Os01g0178900	Os01t0178900-01	o	1	4102270	4108508	4440	Coding	0	0	0	0	0	0	0	0	0	0	0	0	0	0	0	0	0	0
MSTRG.626.5	MSTRG.626	Os01g0178900	Os01t0178900-01	o	1	4102270	4108508	4505	Coding	0	0	0	0	0	0	0	0	0	0	0	0	0	0	0	0	0	0
MSTRG.626.6	MSTRG.626	Os01g0178900	Os01t0178900-01	o	1	4102304	4108508	5228	Coding	0	0	0	0	0	0	0	0	0	0	0	0	0	0	0	0	0	0
Os01t0178900-01	MSTRG.626	Os01g0178900	Os01t0178900-01	=	1	4106828	4108508	1681	Coding	0	0	0	0	0	0	0	0	0	0	0	0	0	0	0	0	0	0
Os01t0179000-01	MSTRG.627	Os01g0179000	Os01t0179000-01	=	1	4110402	4112126	1725	Coding	16.1407	37.9836	22.7314	7.0634	12.3	5.48242	2.35832	2.40677	1.7556	30.7262	14.1701	14.2311	5.47716	6.5874	13.1764	1.09192	1.50293	0.707152
Os01t0179200-01	MSTRG.628	Os01g0179200	Os01t0179200-01	=	1	4118041	4122224	1340	Coding	180.567	162.568	160.591	190.578	173.621	153.774	147.33	128.123	137.165	169.078	170.956	137.235	156.038	151.581	146.163	89.9611	103.831	145.5
Os01t0179300-01	MSTRG.629	Os01g0179300	Os01t0179300-01	=	1	4123420	4126215	1557	Coding	184.836	147.209	160.966	167.69	117.415	116.223	186.276	157.165	161.437	158.349	121.311	131.482	165.687	170.291	160.889	133.34	135.705	140.891
Os01t0179300-02	MSTRG.629	Os01g0179300	Os01t0179300-02	=	1	4125815	4126215	401	Noncoding	0	0	0	0	0	0	0	0	0	0	0	0	0	0	0	0	0	0
MSTRG.630.1	MSTRG.630	Os01g0179400	Os01t0179400-01	j	1	4127202	4140665	6907	Coding	0	0	0	0	0	0	0	0	0	0	0	0	0	0	0	0	0	0
MSTRG.630.2	MSTRG.630	Os01g0179400	Os01t0179400-01	j	1	4127218	4140624	6860	Coding	0	0	0	0	0	0	0	0	0	0	0	0	0	0	0	0	0	0
Os01t0179400-01	MSTRG.630	Os01g0179400	Os01t0179400-01	=	1	4127232	4140631	6843	Coding	0	0	0	0	0	0	0	0	0	0	0	0	0	0	0	0	0	0
MSTRG.631.1	MSTRG.631	Os01g0179500	Os01t0179500-01	j	1	4142677	4150134	5337	Coding	10.9417	13.2735	14.9599	16.9128	10.1238	9.78008	24.2125	16.5648	16.8485	15.7108	6.62394	10.3082	29.0175	22.223	22.1095	29.2143	30.8869	29.7512
Os01t0179500-01	MSTRG.631	Os01t0179500	Os01t0179500-01	=	1	4144718	4150134	3542	Coding	0	0	0	0	0	0	0	0	0	0	0	0	0	0	0	0	0	0
Os01t0179600-01	MSTRG.632	Os01g0179600	Os01t0179600-01	=	1	4153077	4154674	1598	Coding	54.8915	57.0401	46.4153	30.499	40.9133	34.8259	8.83524	16.9637	15.161	10.3311	60.0472	45.2632	17.3518	31.9992	17.5525	2.22643	9.59906	7.76075
Os01t0179700-01	MSTRG.633	Os01g0179700	Os01t0179700-01	=	1	4160736	4164317	938	Coding	13.9221	9.27931	10.0731	9.80857	11.573	11.6334	3.82676	6.76934	9.93409	15.7476	15.7216	18.46	8.32084	14.6382	13.1469	8.47848	10.3647	11.054
Os01t0179750-00	MSTRG.634	Os01g0179750	Os01t0179750-00	=	1	4160867	4163366	683	Noncoding	1.08226	0	0	0	0	0	0	0	0	0	0	0	0.300722	0.34661	2.47819	0	0	0
MSTRG.635.1	MSTRG.635	Os01g0179800	Os01t0179800-01	j	1	4167452	4174154	2153	Coding	0	0	0	0	0	0	0	0	0	0	0	0	0	0	0	0	0	0
MSTRG.635.2	MSTRG.635	Os01g0179800	Os01t0179800-01	j	1	4167514	4174154	1789	Coding	0	0	0	0	0	0	0	0	0	0	0	0	0	0	0	0	0	0
MSTRG.635.3	MSTRG.635	Os01g0179800	Os01t0179800-01	j	1	4167514	4177241	2385	Coding	0	0	0	0	0	0	0.100336	0	0.0976748	0	0	0	0.172238	0	0	0	0	0
Os01t0179800-01	MSTRG.635	Os01t0179800	Os01t0179800-01	=	1	4167514	4173240	1750	Coding	0	0	0	0	0	0	0	0	0	0	0	0	0	0	0	0	0	0
Os01t0179901-01	MSTRG.635	Os01g0179901	Os01t0179901-01	=	1	4175051	4177246	896	Noncoding	0	0	0	0	0	0	0	0	0	0.242438	0	0	0	0	0	0	0	0
MSTRG.635.6	MSTRG.635	Os01g0179901	Os01t0179901-01	j	1	4175067	4177269	638	Coding	0	0	0	0	0	0	0	0	0	0	0	0	0	0	0	0	0	0
Os01t0180000-01	MSTRG.636	Os01g0180000	Os01t0180000-01	=	1	4179207	4181412	2206	Coding	77.515	44.0592	50.8623	90.5142	58.8268	76.1771	61.7234	75.2799	53.0114	22.7465	56.1346	62.8936	60.7056	55.2667	55.0243	69.2555	57.3904	53.5453
Os01t0180050-00	MSTRG.637	Os01g0180050	Os01t0180050-00	=	1	4180207	4181178	885	Noncoding	0	0	0	0	0	0	0	0	0	0	0	0	0	0	0	0	0	0
Os01t0180300-01	MSTRG.638	Os01g0180300	Os01t0180300-01	=	1	4208556	4213302	2714	Coding	0.27236	0.178171	0.174072	0	0	0	0.0881725	0	0.0858343	0.0800384	0.0744331	0.242281	0.0756792	0.0872272	0	0.0771129	0	0.224731
MSTRG.638.2	MSTRG.638	Os01g0180300	Os01t0180300-01	j	1	4208628	4213060	2868	Coding	1.4605	0.505811	0.494174	1.04042	0.51614	0.760957	0.166876	0.510914	0.568578	0.378703	0.563491	0.534967	0.931002	0.907978	0.252929	0.875667	0.60264	0.708878
Os01t0180300-02	MSTRG.638	Os01g0180300	Os01t0180300-02	=	1	4208628	4210038	1411	Coding	0	0	0	0	0	0	0	0	0	0	0	0	0	0	0	0	0	0
MSTRG.639.1	MSTRG.639	Os01g0180400	Os01t0180400-01	j	1	4214808	4217100	1881	Coding	0	0	0	0.132196	0	0	0	0	0	0	0	0.116525	0.109194	0	0.128549	0	0	0.108084
MSTRG.639.2	MSTRG.639	Os01g0180400	Os01t0180400-01	j	1	4215004	4217100	1261	Coding	0	0	0	0	0	0	0	0	0	0	0	0	0	0	0	0	0	0
MSTRG.639.3	MSTRG.639	Os01g0180400	Os01t0180400-01	j	1	4215010	4217016	1391	Coding	0	0	0	0	0	0	0	0	0	0	0	0	0	0	0	0	0	0
MSTRG.639.4	MSTRG.639	Os01g0180400	Os01t0180400-01	j	1	4215022	4217016	1304	Coding	0	0	0	0	0	0	0	0	0	0	0	0	0	0	0	0	0	0
Os01t0180400-01	MSTRG.639	Os01g0180400	Os01t0180400-01	=	1	4215038	4217099	1090	Coding	0	0	0	0	0	0	0	0	0	0	0	0	0	0	0	0	0	0
MSTRG.640.1	MSTRG.640	Os01g0180500	Os01t0180500-00	p	1	4231902	4232267	366	Noncoding	0	1.32119	0	6.1146	0.674084	2.98145	0.653826	2.00178	0	0	1.65583	0	10.1013	2.58726	5.28525	1.14363	2.36116	0.555481
MSTRG.641.1	MSTRG.641	Os01g0180600	Os01t0180600-01	p	1	4233282	4233629	348	Noncoding	0	0	0	2.14362	0	1.04522	2.06293	1.40354	2.67764	0	0	0	9.44337	5.44218	11.1172	0	0.620823	1.16843
MSTRG.642.1	MSTRG.642	Os01g0180600	Os01t0180600-01	j	1	4234573	4244531	4423	Coding	0.7242	0.163991	0.373843	0.787078	0.44624	0.657901	0.541036	0.828228	0.105338	0.540237	0.639421	1.338	0.371501	0.481712	0.43735	1.46684	1.02577	1.05721
Os01t0180600-01	MSTRG.642	Os01g0180600	Os01t0180600-01	=	1	4234573	4244531	4000	Coding	0	0	0	0	0	0	0	0	0	0	0	0	0	0	0	0	0	0
Os01t0180700-01	MSTRG.643	Os01g0180700	Os01t0180700-01	=	1	4245421	4249851	1966	Coding	7.26903	7.99366	8.17022	18.2132	14.6824	14.0611	41.8715	50.6818	25.8312	10.2756	12.3303	14.7163	13.268	10.3556	10.2082	38.5356	33.5169	33.5052
Os01t0180800-01	MSTRG.644	Os01g0180800	Os01t0180800-01	=	1	4253845	4259581	3136	Coding	0	0	0	0	0	0	0	0	0	0	0	0	0	0	0	0	0	0
Os01t0180800-02	MSTRG.644	Os01t0180800	Os01t0180800-02	=	1	4253900	4255487	1160	Coding	0	0	0	0	0	0	0	0	0	0	0	0	0	0	0	0	0	0
Os01t0180800-03	MSTRG.644	Os01t0180800	Os01t0180800-03	=	1	4257847	4259516	1144	Coding	0	0	0	0	0	0	0	0	0	0	0	0	0	0	0	0	0	0
Os01t0180850-00	MSTRG.645	Os01g0180850	Os01t0180850-00	=	1	4254468	4259175	2545	Coding	0	0	0	0	0.290823	0.0714612	0	0	0	0	0	0.0861233	0	0	0	0.164467	0	0
MSTRG.645.2	MSTRG.645	Os01g0180850	Os01t0180850-00	e	1	4257035	4259179	2145	Coding	2.75687	2.36705	2.53285	6.49183	14.6074	4.32415	1.11562	6.37582	0.651621	0.60762	0.0941778	0.102184	1.43632	0.993293	0.563637	9.36658	3.32379	6.25558
Os01t0181000-00	MSTRG.646	Os01g0181000	Os01t0181000-00	=	1	4272846	4276299	1852	Coding	26.7416	32.3763	35.8405	38.8028	31.9717	32.8974	55.9487	52.0873	48.05	38.1198	29.6691	35.9783	36.2655	33.874	34.86	51.0781	42.4627	45.9964
Os01t0181033-00	MSTRG.647	Os01g0181033	Os01t0181033-00	=	1	4274611	4274976	366	Noncoding	0.67321	1.32119	0.645397	4.0764	0.674084	0.993818	0.653826	2.00178	3.18244	2.37404	2.75972	1.79659	2.80592	1.94045	2.64262	3.43089	2.36116	1.66644
Os01t0181166-00	MSTRG.648	Os01g0181166	Os01t0181166-00	=	1	4277958	4278517	560	Noncoding	4.39991	2.15873	5.48357	5.32844	2.64337	3.24765	2.13661	2.61661	5.82386	0	5.77175	1.5656	0.366774	0.845481	0	1.86861	0.385797	14.8849
MSTRG.649.1	MSTRG.649	Os01g0181300	Os01t0181300-00	e	1	4281715	4283605	1891	Coding	1.17269	1.40643	1.12424	1.44646	3.00076	4.23174	3.54331	3.09953	3.57254	2.75694	0.854622	4.52045	5.21358	3.50533	2.42951	4.64831	4.45574	4.08548
Os01t0181300-00	MSTRG.649	Os01g0181300	Os01t0181300-00	=	1	4281715	4283625	815	Coding	0	0	0	0	0	0	0	0	0	0	0	0	0	0	0	0	0	0
MSTRG.650.1	MSTRG.650	-	-	u	1	4287031	4287709	679	Noncoding	0	0	0	0.732431	1.4534	0	2.81944	4.67573	3.77393	0.319918	0	0.322804	0	0	0	7.70561	2.54547	1.19768
MSTRG.651.1	MSTRG.651	-	-	u	1	4297808	4301065	1522	Coding	3.23778	2.70054	2.63841	4.90132	2.43149	5.85517	3.45901	3.36961	6.5815	0.428169	3.18546	4.60833	3.64364	1.8665	0.79435	9.35042	7.2394	3.0723
Os01t0182100-01	MSTRG.652	Os01g0182100	Os01t0182100-01	=	1	4306924	4309933	1683	Coding	2.19603	1.00561	1.40354	2.21622	1.46592	2.05318	2.84373	0.870648	2.76832	5.80814	5.64144	5.20936	2.07468	2.53192	3.44813	3.1088	1.54044	2.0536
MSTRG.653.1	MSTRG.653	Os01g0182200	Os01t0182200-01	j	1	4309980	4315812	826	Noncoding	0.894897	0	0.285975	0	0	0	0	0	0	0	0	0	0	0	0	0	0	0
Os01t0182200-01	MSTRG.653	Os01g0182200	Os01t0182200-01	=	1	4313678	4315834	1125	Coding	0	0	0	0	0	0	0	0	0	0.193088	0	0	0	0.210431	0	0	0	0
Os01t0182200-02	MSTRG.653	Os01g0182200	Os01t0182200-02	=	1	4313699	4315812	1112	Coding	0	0	0	0	0	0	0	0	0	0	0	0	0	0	0	0	0	0
MSTRG.654.1	MSTRG.654	Os01g0182200	Os01t0182200-01	x	1	4315428	4315702	215	Noncoding	0	0	0	0	0	0	0	0	0	0	0	0	0	0	0	0	0	0
MSTRG.654.2	MSTRG.654	Os01g0182200	Os01t0182200-02	x	1	4315434	4315713	205	Noncoding	0	0	0	0	0	0	0	0	0	0	0	0	0	0	0	0	0	0
MSTRG.654.3	MSTRG.654	Os01g0182200	Os01t0182200-02	x	1	4315445	4315747	240	Noncoding	0	0	0	0	0	0	0	0	0	0	0	0	0	0	0	0	0	0
Os01t0182300-01	MSTRG.655	Os01g0182300	Os01t0182300-01	=	1	4318039	4318780	742	Coding	75.7117	72.9894	78.6323	44.5712	93.0999	79.9046	12.9003	13.4945	23.2326	126.47	206.912	189.94	36.8158	59.0242	57.3542	12.9745	11.6467	12.6039
Os01t0182400-01	MSTRG.656	Os01g0182400	Os01t0182400-01	=	1	4322736	4326342	2034	Coding	5.81463	6.41887	8.12934	6.72386	7.52031	8.7626	20.5888	17.1696	12.1402	4.80585	6.25699	5.388	7.77546	6.40138	6.41947	18.9323	16.1451	15.7927
Os01t0182500-00	MSTRG.657	Os01g0182500	Os01t0182500-00	=	1	4326675	4328688	1063	Coding	42.418	44.3524	35.5545	57.779	35.2781	44.9967	38.0449	35.3804	41.419	24.7264	28.1258	28.6609	32.8475	28.0608	28.2062	24.807	26.6247	27.541
Os01t0182600-03	MSTRG.658	Os01g0182600	Os01t0182600-03	=	1	4329362	4338444	4251	Coding	0.115923	0	0.111134	0	0.116074	0	0	0.172348	0	0	0	0	0.0483165	0.111378	0	0	0.101645	0
MSTRG.658.2	MSTRG.658	Os01g0182600	Os01t0182600-03	j	1	4329461	4338444	4110	Coding	0	0	0	0	0	0	0	0	0	0	0	0	0	0	0	0	0	0
MSTRG.658.3	MSTRG.658	Os01g0182600	Os01t0182600-03	j	1	4329461	4338444	4107	Coding	0	0	0	0	0	0	0	0	0	0	0	0	0	0	0	0	0	0
MSTRG.658.4	MSTRG.658	Os01g0182600	Os01t0182600-03	j	1	4329461	4338444	4134	Coding	0	0	0	0	0	0	0	0	0	0	0	0	0	0	0	0	0	0
MSTRG.658.5	MSTRG.658	Os01g0182600	Os01t0182600-03	j	1	4329461	4338474	4083	Coding	0	0	0	0	0	0	0	0	0	0	0	0	0	0	0	0	0	0
MSTRG.658.6	MSTRG.658	Os01g0182600	Os01t0182600-03	j	1	4329461	4338474	4238	Coding	6.22092	4.22169	4.96063	8.5664	7.85901	9.22646	9.82498	11.0641	8.2452	9.78996	6.53034	11.7919	7.99667	6.9825	7.70246	9.58027	9.88981	8.53905
MSTRG.658.7	MSTRG.658	Os01g0182600	Os01t0182600-03	j	1	4329461	4338444	4008	Coding	0	0	0	0	0	0	0	0	0	0	0	0	0	0	0	0	0	0
MSTRG.658.8	MSTRG.658	Os01g0182600	Os01t0182600-03	j	1	4329461	4338474	4077	Coding	0	0	0	0	0	0	0	0	0	0	0	0	0	0	0	0	0	0
Os01t0182600-01	MSTRG.658	Os01g0182600	Os01t0182600-01	=	1	4329461	4338486	4182	Coding	0	0	0	0	0	0	0	0.0583971	0	0	0	0	0	0	0.0578193	0	0	0
MSTRG.659.1	MSTRG.659	Os01g0182600	Os01t0182600-03	x	1	4331540	4332074	298	Noncoding	0	0	0	0	0	0	0	0	0	0	0	0	0	0	0	0	0	0
Os01t0182700-01	MSTRG.660	Os01g0182700	Os01t0182700-01	=	1	4347188	4356468	1204	Coding	26.1948	23.0934	25.1126	46.4689	43.2366	66.1615	35.9745	55.9833	31.7313	23.0936	43.2882	29.4915	26.1006	29.4935	38.9612	34.0696	31.9404	37.9933
MSTRG.660.2	MSTRG.660	Os01g0182700	Os01t0182700-01	j	1	4354828	4356468	1519	Coding	2.91976	3.82005	4.66521	8.0213	4.87258	4.31025	3.62337	4.98402	1.84032	6.29221	4.38866	7.50333	10.2764	7.9483	6.8449	13.2267	8.81822	6.69211
MSTRG.661.1	MSTRG.661	Os01g0183000	Os01t0183000-01	j	1	4374099	4397013	11049	Coding	0	0	0	0	0	0	0	0	0	0	0	0	0	0	0	0	0	0
MSTRG.661.2	MSTRG.661	Os01g0182900	Os01t0182900-01	j	1	4374099	4393420	10692	Coding	0	0	0	0	0	0	0	0	0	0	0	0	0	0	0	0	0	0
MSTRG.661.3	MSTRG.661	Os01g0182900	Os01t0182900-01	o	1	4374107	4393420	10799	Coding	0	0.0223889	0	0	0	0	0	0	0	0	0	0	0	0	0	0	0	0
MSTRG.661.4	MSTRG.661	Os01g0183000	Os01t0183000-01	j	1	4374108	4397013	11043	Coding	0	0	0	0	0	0	0	0	0	0	0	0	0	0	0	0	0	0
MSTRG.661.5	MSTRG.661	Os01g0182900	Os01t0182900-01	j	1	4374108	4393420	9956	Coding	0	0	0	0	0	0	0	0	0	0	0	0	0	0	0	0	0	0
MSTRG.661.6	MSTRG.661	Os01g0182900	Os01t0182900-01	j	1	4374117	4393420	9983	Coding	0	0	0	0	0	0	0	0	0	0	0	0	0	0	0	0	0	0
MSTRG.661.7	MSTRG.661	Os01g0182900	Os01t0182900-01	j	1	4374126	4393420	9977	Coding	0	0	0	0	0	0	0	0	0	0	0	0	0	0	0	0	0	0
MSTRG.661.8	MSTRG.661	Os01g0182900	Os01t0182900-01	j	1	4374139	4393420	9928	Coding	0	0	0	0	0	0	0	0	0	0	0	0	0	0	0	0	0	0
Os01t0182832-00	MSTRG.661	Os01g0182832	Os01t0182832-00	=	1	4375261	4377273	2013	Coding	0	0	0	0.247055	0	0	0	0	0	0	0	0	0	0	0	0	0	0
Os01t0182900-01	MSTRG.661	Os01t0182900	Os01t0182900-01	=	1	4391229	4393420	1353	Coding	0	0	0	0	0	0	0	0	0	0	0	0	0	0	0	0	0	0
MSTRG.661.11	MSTRG.661	Os01g0183000	Os01t0183000-01	j	1	4393777	4397013	1451	Coding	0.16981	0.166628	0	0.171372	0.340062	0.12534	0.164921	0.168309	0	0.44912	0.696111	0.604228	0	0.652611	0.166644	0	0	0
MSTRG.661.12	MSTRG.661	Os01g0183000	Os01t0183000-01	j	1	4393948	4397438	1700	Coding	0	0	0	0	0	0	0	0	0	0	0	0	0	0	0	0	0	0
MSTRG.661.13	MSTRG.661	Os01g0183000	Os01t0183000-01	j	1	4395060	4397438	1540	Coding	0	0	0	0	0	0	0	0	0	0	0	0	0	0	0	0	0	0
Os01t0183000-01	MSTRG.661	Os01t0183000	Os01t0183000-01	=	1	4395060	4397438	1585	Coding	0	0	0	0	0	0	0	0	0	0	0	0	0	0	0	0	0	0
MSTRG.662.1	MSTRG.662	Os01g0183100	Os01t0183100-01	j	1	4397653	4401942	2073	Coding	0	0	0	0	0	0	0	0	0	0	0	0	0	0	0	0	0	0
Os01t0183100-01	MSTRG.662	Os01g0183100	Os01t0183100-01	=	1	4397653	4401942	2050	Coding	0	0	0	0	0	0	0	0	0	0	0	0	0	0	0	0	0	0
Os01t0183300-01	MSTRG.663	Os01g0183300	Os01t0183300-01	=	1	4402668	4407292	2292	Coding	1.39753	0.42195	0.515304	1.30189	0.753492	1.34894	4.17627	2.8769	2.03276	10.1409	2.8204	4.30335	2.15072	2.06575	3.69241	4.2003	1.88522	3.6368
Os01t0183400-01	MSTRG.664	Os01g0183400	Os01t0183400-01	=	1	4415416	4416182	767	Coding	1.60623	0.945675	1.84784	4.86298	2.25163	1.4227	9.67185	10.5074	7.59304	5.09783	1.58027	3.71498	2.67788	3.0865	2.83729	8.73156	6.1969	11.3979
Os01t0183500-01	MSTRG.665	Os01g0183500	Os01t0183500-01	=	1	4418239	4419153	803	Coding	191.163	34.6257	3.52999	4.02564	3.07241	3.62378	6.25816	13.99	5.22189	936.526	551.695	1208.38	0.255782	91.0972	53.2984	4.43068	4.57384	8.10187
Os01t0183600-01	MSTRG.666	Os01g0183600	Os01t0183600-01	=	1	4421318	4423105	1788	Coding	7.16585	0.811334	0	0.139072	0.137984	0	0	0.136587	0	7.4109	5.31014	6.25189	0.229746	3.44245	2.43423	0	0	0
MSTRG.667.1	MSTRG.667	Os01g0183633	Os01t0183633-01	j	1	4423907	4426863	1082	Coding	0	0	0	0	0	0	0	0	0	0	0	0	0	0	0	0	0	0
Os01t0183633-01	MSTRG.667	Os01g0183633	Os01t0183633-01	=	1	4423907	4426863	1087	Coding	0	0	0	0	0	0	0	0	0	0	0	0	0	0	0	0	0	0
MSTRG.667.3	MSTRG.667	Os01g0183633	Os01t0183633-01	j	1	4423942	4425794	908	Coding	1.62816	0.798824	0	0.54771	1.08685	0.400592	0.263547	0.537923	0.256558	1.67464	1.55736	3.13809	2.71445	3.38937	1.3315	2.3049	2.37937	0.223906
MSTRG.668.1	MSTRG.668	-	-	u	1	4431424	4433935	2394	Coding	4.42564	5.65561	7.00555	16.9305	9.17194	10.1798	40.883	38.5606	26.2731	4.1739	4.47227	8.78932	10.9818	6.7243	6.56517	18.708	21.3881	25.6468
MSTRG.669.1	MSTRG.669	Os01g0183800	Os01t0183800-01	j	1	4434129	4437827	1607	Coding	0	0	0	0	0	0	0	0	0	0	0	0	0	0	0	0	0	0
MSTRG.669.2	MSTRG.669	Os01g0183800	Os01t0183800-01	j	1	4434129	4437827	1614	Coding	0	0	0	0	0	0	0	0	0	0	0	0	0	0	0	0	0	0
MSTRG.669.3	MSTRG.669	Os01g0183800	Os01t0183800-01	j	1	4434129	4437827	3012	Coding	3.5994	2.48841	2.74487	6.19174	4.6689	4.83051	6.03812	4.13515	4.87255	6.77924	6.70689	9.53289	7.29651	7.46673	6.98427	4.44695	6.38384	5.66989
MSTRG.669.4	MSTRG.669	Os01g0183800	Os01t0183800-01	j	1	4434129	4437827	1618	Coding	0	0	0	0	0	0	0	0	0	0	0	0	0	0	0	0	0	0
Os01t0183800-01	MSTRG.669	Os01g0183800	Os01t0183800-01	=	1	4434129	4437827	1603	Coding	0	0	0	0	0	0	0	0	0	0	0	0	0	0	0	0	0	0
Os01t0183850-00	MSTRG.670	Os01g0183850	Os01t0183850-00	=	1	4438266	4438766	501	Coding	94.9186	19.3036	10.8442	24.3201	15.7582	5.08216	7.16468	3.89967	9.29958	3.90223	8.46754	1.74997	1.2299	0.945049	0.482635	0.835467	2.15615	2.029
Os01t0184000-01	MSTRG.671	Os01t0184000	Os01t0184000-01	=	1	4444670	4448016	1422	Coding	0	0	0	0	0	0	0	0	0	0	0	0	0	0	0	0	0	0
MSTRG.671.2	MSTRG.671	Os01g0184000	Os01t0184000-02	j	1	4444750	4448016	1280	Coding	0	0	0	0	0	0	0	0	0	0	0	0	0	0	0	0	0	0
Os01t0184000-02	MSTRG.671	Os01g0184000	Os01t0184000-02	=	1	4444750	4448384	1710	Coding	0	0	0	0	0	0	0	0.142817	0	0	0	0	0	0	0	0.122389	0	0
Os01t0184050-00	MSTRG.672	Os01g0184050	Os01t0184050-00	=	1	4449056	4449806	751	Noncoding	0	0	0	0	0	0	0	0	0	0	0	0	0	0	0	0	0	0
Os01t0184100-01	MSTRG.673	Os01g0184100	Os01t0184100-01	=	1	4449070	4449876	807	Coding	0	0	0	0	0	0	0	0	0	0	0	0	0	0	0	0	0	0
Os01t0184500-01	MSTRG.674	Os01g0184500	Os01t0184500-01	=	1	4485764	4490158	2147	Coding	26.0511	27.7025	33.8865	38.7989	28.2682	30.5797	40.9051	45.2717	33.6357	53.522	32.5552	40.2228	44.58	41.1281	47.0761	45.6195	43.9741	48.4829
Os01t0184700-01	MSTRG.675	Os01g0184700	Os01t0184700-01	=	1	4493365	4495145	1283	Coding	6.14547	2.26136	6.2598	2.71336	5.38427	2.97681	4.28987	4.37801	6.71809	3.21688	4.88102	5.46678	2.88159	2.02968	1.50772	1.30497	3.03105	6.02154
Os01t0184800-01	MSTRG.676	Os01g0184800	Os01t0184800-01	=	1	4494615	4497597	1067	Coding	52.4196	65.2595	66.8576	66.4182	56.8808	65.6227	93.298	73.6999	90.3872	45.6028	52.6328	52.7931	96.8255	75.6575	81.1288	75.1227	78.3599	75.6444
Os01t0184900-01	MSTRG.677	Os01g0184900	Os01t0184900-01	=	1	4497719	4504377	2507	Coding	0	0	0	0	0	0	0	0	0	0	0	0	0	0	0	0	0.0861773	0
Os01t0184900-02	MSTRG.677	Os01t0184900	Os01t0184900-02	=	1	4497771	4504384	2462	Coding	0	0	0	0	0	0	0	0	0	0	0	0	0	0	0	0	0	0
Os01t0185000-00	MSTRG.678	Os01g0185000	Os01t0185000-00	=	1	4504620	4505060	441	Coding	0	0	2.14254	0.563856	0	0	0.542631	0	0	0	0	0	0	0	0	0	0	0
MSTRG.679.1	MSTRG.679	Os01g0185100	Os01t0185100-00	j	1	4508908	4513315	1247	Coding	0	0	0	0	0	0	0	0	0	0	0	0	0	0	0	0	0	0
MSTRG.679.2	MSTRG.679	Os01g0185100	Os01t0185100-00	j	1	4508909	4513220	1157	Coding	0	0	0	0	0	0	0	0	0	0	0	0	0	0	0	0	0	0
MSTRG.679.3	MSTRG.679	Os01g0185100	Os01t0185100-00	j	1	4508911	4513315	1241	Coding	0	0	0	0	0	0	0	0	0	0	0	0	0	0	0	0	0	0
Os01t0185100-00	MSTRG.679	Os01g0185100	Os01t0185100-00	=	1	4509219	4512681	794	Coding	0	0	0	0	0	0	0	0	0	0	0	0	0	0	0	0	0	0
Os01t0185200-03	MSTRG.680	Os01g0185200	Os01t0185200-03	=	1	4514356	4520545	2732	Coding	71.6097	85.3124	80.6694	104.488	78.1143	76.0227	120.263	108.968	99.2529	97.7191	57.1577	67.2313	109.989	106.756	106.828	139.651	143.056	128.964
Os01t0185200-01	MSTRG.680	Os01t0185200	Os01t0185200-01	=	1	4518455	4520604	743	Noncoding	0	0	0	0	0	0	0	0	0	0	0	0	0	0	0	0	0	0
Os01t0185200-02	MSTRG.680	Os01g0185200	Os01t0185200-02	=	1	4519982	4520600	619	Noncoding	0	1.95297	0	0	0.79714	1.17524	0	0.789069	0	0.350928	0	1.06228	0.66363	0.764894	0.781261	0.676202	2.7922	0.985329
Os01t0185250-01	MSTRG.681	Os01g0185250	Os01t0185250-01	=	1	4527986	4528971	986	Coding	4.74798	1.96168	2.15612	2.52191	1.50131	1.29116	3.15507	1.48611	0.945048	2.86401	2.25368	2.44525	2.91634	2.64106	5.8856	0.849024	2.19114	1.44335
Os01t0185300-01	MSTRG.682	Os01g0185300	Os01t0185300-01	=	1	4528237	4532862	1591	Coding	5.26551	5.62273	4.30562	4.37617	2.4811	4.00088	2.40654	3.83747	3.6605	11.7419	4.57097	3.99518	9.81137	9.82055	10.4866	1.57851	2.44427	2.81127
MSTRG.682.2	MSTRG.682	Os01g0185300	Os01t0185300-01	o	1	4529003	4532859	3833	Coding	11.828	5.36162	9.05913	6.74685	7.65955	6.69018	4.05805	4.39629	3.70734	9.52092	10.1717	9.77835	9.43105	10.0055	10.7873	2.18403	3.72008	2.91726
Os01t0185300-02	MSTRG.682	Os01g0185300	Os01t0185300-02	=	1	4531773	4532859	1087	Coding	0	0	0	0	0	0	0	0	0	0	0	0	0	0	0	0	0	0
Os01t0185350-01	MSTRG.683	Os01g0185350	Os01t0185350-01	=	1	4531622	4532654	1033	Noncoding	0	0	0	0	0	0	0	0	0	0	0	0	0	0	0	0	0	0
MSTRG.684.1	MSTRG.684	Os01g0185400	Os01t0185400-01	j	1	4533836	4540158	2769	Coding	10.767	4.62774	5.45965	6.0167	3.02936	3.02129	4.66674	5.29181	7.06687	3.0595	4.15841	4.74938	2.52198	5.21517	2.35775	4.68604	3.97919	19.2366
Os01t0185400-01	MSTRG.684	Os01g0185400	Os01t0185400-01	=	1	4536009	4540065	1923	Coding	0	0	0	0	0	0	0	0	0	0	0	0	0	0	0	0	0	0
MSTRG.685.1	MSTRG.685	Os01g0185500	Os01t0185500-00	j	1	4542285	4546587	3071	Coding	2.16629	1.10221	3.38439	5.18211	2.65112	3.6125	7.48057	4.53284	4.8548	3.7489	2.82855	5.6384	8.82837	7.01493	8.10987	12.0623	9.63802	6.55399
MSTRG.685.2	MSTRG.685	Os01g0185500	Os01t0185500-00	j	1	4542331	4546541	1305	Coding	0	0	0	0	0	0	0	0	0	0	0	0	0	0	0	0	0	0
Os01t0185500-00	MSTRG.685	Os01g0185500	Os01t0185500-00	=	1	4542331	4546541	1244	Coding	0	0	0	0	0	0	0	0	0	0	0	0	0	0	0	0	0	0
Os01t0186200-01	MSTRG.686	Os01g0186200	Os01t0186200-01	=	1	4581254	4584592	1559	Coding	0.316094	0.155085	0	0.4785	0.158252	0	0	0	0	0	0.129578	0	0.131747	0.303701	0	0.268486	0.554321	0
MSTRG.686.2	MSTRG.686	Os01g0186200	Os01t0186200-01	j	1	4581256	4584537	1477	Coding	0	0	0	0	0	0	0	0	0	0	0	0	0	0	0	0	0	0
MSTRG.686.3	MSTRG.686	Os01g0186200	Os01t0186200-01	j	1	4581256	4584537	1642	Coding	0	0	0	0	0	0	0	0	0	0	0	0	0	0	0	0	0.131575	0
Os01t0186200-02	MSTRG.686	Os01g0186200	Os01t0186200-02	=	1	4581256	4584537	1515	Coding	0	0	0	0	0	0	0	0	0	0	0	0	0	0	0	0	0	0
MSTRG.687.1	MSTRG.687	Os01g0186700	Os01t0186700-01	j	1	4621925	4631352	2066	Coding	0	0	0	0	0	0	0	0	0	0	0	0	0	0	0	0	0	0
MSTRG.687.2	MSTRG.687	Os01g0186700	Os01t0186700-01	j	1	4621925	4631357	1972	Coding	0	0	0	0	0	0	0	0	0	0	0	0	0	0	0	0	0	0
MSTRG.687.3	MSTRG.687	Os01g0186700	Os01t0186700-01	j	1	4621925	4631262	1979	Coding	0	0	0	0	0	0	0	0	0	0	0	0	0	0	0	0	0	0
MSTRG.687.4	MSTRG.687	Os01g0186700	Os01t0186700-01	j	1	4621925	4631262	1934	Coding	0	0	0	0	0	0	0	0	0	0	0	0	0	0	0	0	0	0
MSTRG.687.5	MSTRG.687	Os01g0186700	Os01t0186700-01	j	1	4621925	4631352	2027	Coding	0	0	0	0	0	0	0	0	0	0	0	0	0	0	0	0	0	0
MSTRG.687.6	MSTRG.687	Os01g0186700	Os01t0186700-01	j	1	4621925	4631352	1964	Coding	0	0	0	0	0	0	0	0	0	0	0	0	0	0	0	0	0	0
Os01t0186700-01	MSTRG.687	Os01g0186700	Os01t0186700-01	=	1	4621925	4631262	2027	Coding	0	0	0	0	0	0	0	0	0	0	0	0	0	0	0	0	0	0
Os01t0186900-02	MSTRG.688	Os01g0186900	Os01t0186900-02	=	1	4646434	4647956	1523	Coding	0	0	0	0	0	0	0	0	0	0	0	0	0	0	0	0	0	0
Os01t0186900-01	MSTRG.688	Os01g0186900	Os01t0186900-01	=	1	4646434	4648130	1182	Coding	0	0	0	0	0	0	0	0	0	0	0	0	0	0	0	0	0	0
MSTRG.688.3	MSTRG.688	Os01g0186900	Os01t0186900-01	o	1	4646436	4647956	494	Noncoding	0	0	0	0	0	0	0	0	0	0	0	0	0	0	0	0	0	0
MSTRG.688.4	MSTRG.688	Os01g0186900	Os01t0186900-01	o	1	4646436	4647956	1449	Coding	0	0	0	0	0	0	0	0	0	0	0	0	0	0	0	0	0	0
MSTRG.688.5	MSTRG.688	Os01g0186900	Os01t0186900-01	o	1	4646438	4648230	1615	Coding	0.762833	0.299415	0.292527	0.307939	0.611058	0.450449	0	0	0	0.134504	0.250169	0	0.381536	0.29317	0	0.129588	0.5351	0
Os01t0186900-03	MSTRG.688	Os01g0186900	Os01t0186900-02	c	1	4646752	4647956	1205	Coding	0	0	0	0	0	0	0	0	0	0	0	0	0	0	0	0	0	0
MSTRG.689.1	MSTRG.689	Os01g0186950	Os01t0186950-00	o	1	4646844	4647917	987	Noncoding	0	0	0	0	0	0	0	0	0	0	0	0	0	0	0	0	0	0
Os01t0186950-00	MSTRG.689	Os01g0186950	Os01t0186950-00	=	1	4646844	4647917	1074	Noncoding	0	0	0	0	0	0	0	0	0	0	0	0	0	0	0	0	0	0
Os01t0187000-01	MSTRG.690	Os01g0187000	Os01t0187000-01	=	1	4650156	4651884	1302	Coding	3.0279	3.89964	3.26565	1.71885	5.1162	6.9842	3.3083	3.93898	1.96812	3.16994	5.43041	7.57548	2.83954	4.36377	3.52857	2.89333	2.15715	4.21603
Os01t0187350-00	MSTRG.691	Os01g0187350	Os01t0187350-00	=	1	4673221	4674337	1117	Noncoding	0	0	0	0	0.220873	0	0	0	0	0	0	0	0	0	0	0	0	0.364022
Os01t0187400-01	MSTRG.692	Os01g0187400	Os01t0187400-01	=	1	4673407	4684765	4969	Coding	0	0	0	0	0	0	0	0	0	0	0	0	0	0	0	0	0	0
MSTRG.692.2	MSTRG.692	Os01g0187400	Os01t0187400-01	j	1	4673434	4684760	4723	Coding	0	0	0	0	0	0	0	0	0	0	0	0	0	0	0	0	0	0
MSTRG.692.3	MSTRG.692	Os01g0187400	Os01t0187400-01	j	1	4673445	4684756	4866	Coding	0	0	0	0	0	0	0	0	0	0	0	0	0	0	0	0	0	0
MSTRG.693.1	MSTRG.693	Os01g0187500	Os01t0187500-01	j	1	4688171	4693114	2147	Coding	0	0	0	0	0	0	0	0	0	0	0	0	0	0	0	0	0	0
MSTRG.693.2	MSTRG.693	Os01g0187500	Os01t0187500-01	j	1	4688171	4693113	1563	Coding	0	0	0	0	0	0	0	0	0	0	0	0	0	0	0	0	0	0
Os01t0187500-01	MSTRG.693	Os01g0187500	Os01t0187500-01	=	1	4688171	4693114	2142	Coding	0	0	0	0	0	0	0	0	0	0	0	0	0	0	0	0	0	0
MSTRG.694.1	MSTRG.694	Os01g0187600	Os01t0187600-01	o	1	4697094	4699964	1991	Coding	1.23754	0.24287	0.118642	0	0.371745	0.0913454	0	0	0	2.29117	2.63802	3.85305	0	0.118902	0.121447	0	0	0
Os01t0187600-01	MSTRG.694	Os01g0187600	Os01t0187600-01	=	1	4697238	4699036	1799	Coding	0	0	0	0	0	0	0	0	0	0	0	0	0	0	0	0	0	0
MSTRG.695.1	MSTRG.695	Os01g0187900	Os01t0187900-01	p	1	4712124	4713932	1809	Coding	2.45169	2.67305	2.3504	3.84881	5.04613	3.92088	1.98425	1.89001	2.31795	2.16144	1.34004	1.09047	4.20097	1.70124	3.20796	1.85105	4.41886	2.69726
Os01t0187900-01	MSTRG.696	Os01g0187900	Os01t0187900-01	=	1	4714730	4718746	1432	Coding	10.6679	14.689	7.42297	13.3707	14.1275	9.27124	9.02389	7.16278	7.48317	30.0352	22.1479	29.6939	12.7654	11.5722	12.4953	10.9611	9.80658	10.0801
MSTRG.697.1	MSTRG.697	-	-	u	1	4724268	4725062	795	Coding	5.26882	4.86596	3.86264	4.69171	8.68932	7.77803	2.10705	3.3791	2.63722	7.37743	10.4182	5.51406	4.65042	8.93339	8.21208	1.31625	1.63054	1.27866
MSTRG.698.1	MSTRG.698	Os01g0188100	Os01t0188100-01	j	1	4726734	4731142	1364	Coding	0	0	0	0	0	0	0	0	0	0	0	0	0	0	0	0	0	0
Os01t0188100-01	MSTRG.698	Os01g0188100	Os01t0188100-01	=	1	4726734	4731142	1379	Coding	0	0.175328	0	0	0	0	0	0	0	0	0	0	0	0	0	0	0	0
MSTRG.699.1	MSTRG.699	Os01g0188200	Os01t0188200-01	j	1	4731763	4737609	4021	Coding	0	0	0	0	0	0	0	0	0	0	0	0	0	0	0	0	0	0
MSTRG.699.2	MSTRG.699	Os01g0188200	Os01t0188200-01	j	1	4731779	4737609	4037	Coding	0	0	0	0	0	0	0	0	0	0	0	0	0	0	0	0	0	0
Os01t0188200-01	MSTRG.699	Os01g0188200	Os01t0188200-01	=	1	4734017	4737606	3248	Coding	0.455163	0.744389	0.436358	0.689022	0.835549	1.00789	1.39985	0.902279	1.00411	0.401276	0.310978	0.404896	1.58092	1.23907	0.670013	4.18827	1.9955	2.31599
MSTRG.700.1	MSTRG.700	Os01g0188400	Os01t0188400-01	p	1	4738817	4739017	201	Noncoding	1.22585	0	0	4.94847	0	1.80964	1.19055	0	0	2.16144	2.01006	2.18093	0	1.17778	0	0	0	1.01147
Os01t0188400-01	MSTRG.701	Os01g0188400	Os01t0188400-01	=	1	4739271	4744472	2259	Coding	0	0	0	0	0	0	0	0	0	0	0	0	0	0	0	0	0	0
MSTRG.701.2	MSTRG.701	Os01g0188400	Os01t0188400-01	j	1	4739276	4744472	2134	Coding	0	0	0	0	0	0	0	0	0	0	0	0	0	0	0	0	0	0
Os01t0188400-02	MSTRG.701	Os01t0188400	Os01t0188400-02	=	1	4739276	4741848	1288	Coding	0	0	0	0	0	0	0	0	0	0	0	0	0	0	0	0	0	0
MSTRG.701.4	MSTRG.701	Os01g0188400	Os01t0188400-01	j	1	4739277	4744472	2215	Coding	0	0	0	0	0	0	0	0	0	0	0	0	0	0	0	0	0	0
Os01t0188525-00	MSTRG.702	Os01g0188525	Os01t0188525-00	=	1	4739768	4744023	1569	Coding	0.15704	0	0	0	0	0	0	0	0	0	0	0	0	0	0	0	0	0
MSTRG.703.1	MSTRG.703	-	-	u	1	4754892	4756656	1765	Noncoding	2.37321	2.6027	3.61349	1.69061	3.77411	3.50342	0.271162	0.691832	0.791913	3.1999	5.95161	3.22877	1.86192	1.20715	3.69893	0.23715	0.61203	0.806314
Os01t0189800-01	MSTRG.704	Os01g0189800	Os01t0189800-01	=	1	4796155	4798454	1865	Coding	0	0	0	0	0	0	0	0	0	0	0	0	0	0	0	0	0	0
MSTRG.704.2	MSTRG.704	Os01g0189800	Os01t0189800-01	o	1	4796198	4798422	1886	Coding	0	0	0	0	0	0	0	0	0	0	0	0	0	0	0	0	0	0
MSTRG.704.3	MSTRG.704	Os01g0189800	Os01t0189800-01	j	1	4796222	4798381	1711	Coding	0	0	0	0	0	0	0	0	0	0	0	0	0	0	0	0	0	0
MSTRG.704.4	MSTRG.704	Os01g0189800	Os01t0189800-01	j	1	4796310	4798381	1100	Coding	0	0	0	0	0	0	0	0	0	0	0	0	0	0	0	0	0	0
MSTRG.705.1	MSTRG.705	Os01g0190000	Os01t0190000-01	j	1	4800112	4802215	1353	Coding	0.36422	0.357395	0.349173	0.183784	0.911732	0.672094	0.884332	0.1805	0.172176	0.16055	0.149306	0.809992	0.303612	0.34994	0.357428	0.773409	0	0.751316
Os01t0190000-01	MSTRG.705	Os01g0190000	Os01t0190000-01	=	1	4800233	4802174	1050	Coding	0	0	0	0	0	0	0	0	0	0	0	0	0	0	0	0	0	0
Os01t0190300-01	MSTRG.706	Os01g0190300	Os01t0190300-01	=	1	4816831	4818958	1790	Coding	0	0	0	0	0	0	0	0	0	0	0	0	0	0	0	0	0	0
MSTRG.706.2	MSTRG.706	Os01g0190300	Os01t0190300-01	j	1	4816851	4818938	1839	Coding	0	0	0	0	0	0	0	0	0	0	0	0	0	0	0	0	0	0
MSTRG.706.3	MSTRG.706	Os01g0190300	Os01t0190300-01	j	1	4816903	4818922	1754	Coding	0	0	0	0	0	0	0	0	0	0	0	0	0	0	0	0	0	0
Os01t0190400-01	MSTRG.707	Os01g0190400	Os01t0190400-01	=	1	4820155	4823129	1868	Coding	0	0	0	0	0	0	0	0	0	0	0	0	0	0	0	0	0	0
MSTRG.707.2	MSTRG.707	Os01g0190400	Os01t0190400-01	j	1	4820178	4823129	1798	Coding	0	0	0	0	0	0	0	0	0	0	0	0	0	0	0	0	0	0
MSTRG.707.3	MSTRG.707	Os01g0190400	Os01t0190400-01	j	1	4820178	4823337	1990	Coding	0.247633	0	0	0	0.495909	0.274174	0	0.122722	0.351188	0.218316	0	0.330428	0	0.237924	0.243015	0.210336	0.108566	0.102164
Os01t0190400-02	MSTRG.707	Os01t0190400	Os01t0190400-02	=	1	4820178	4822917	1633	Coding	0	0	0	0	0	0	0	0	0	0	0	0	0	0	0	0	0	0
Os01t0190500-01	MSTRG.708	Os01g0190500	Os01t0190500-01	=	1	4826590	4828733	1833	Coding	0	0	0	0	0	0	0	0	0	0	0	0	0	0	0	0.228352	0	0
MSTRG.708.2	MSTRG.708	Os01g0190500	Os01t0190500-01	j	1	4826606	4828721	1830	Coding	0	0	0	0	0	0	0	0	0	0	0	0	0	0	0	0	0	0
MSTRG.708.3	MSTRG.708	Os01g0190500	Os01t0190500-01	j	1	4826615	4828708	1906	Coding	0	0	0	0	0	0	0	0	0	0	0	0	0	0	0	0	0	0
Os01t0191000-00	MSTRG.709	Os01g0191000	Os01t0191000-00	=	1	4848843	4850992	705	Coding	0.349496	0	0	0	0	0	1.35773	0	0	0	0.286541	0.310899	0	0.671588	0	0	0.306449	0
MSTRG.709.2	MSTRG.709	Os01g0191000	Os01t0191000-00	j	1	4848998	4852200	1033	Coding	0.954095	2.10648	0.914677	1.92573	1.19417	3.52117	1.85325	2.60057	2.25512	1.05142	3.12893	2.97054	2.78365	1.83338	2.34076	2.43118	2.50974	3.34579
Os01t0191100-01	MSTRG.710	Os01g0191100	Os01t0191100-01	=	1	4852435	4854387	693	Coding	620.076	762.663	691.262	824.921	776.813	1009.86	1265.56	1444.16	1172.5	374.892	647.719	566.778	1035.56	929.517	926.377	1465.29	1573.74	1554.87
Os01t0191200-02	MSTRG.711	Os01t0191200	Os01t0191200-02	=	1	4872158	4873594	1117	Coding	0	0	0	0	0	0	0	0	0	0	0	0	0	0	0	0	0	0
Os01t0191200-01	MSTRG.711	Os01g0191200	Os01t0191200-01	=	1	4872180	4873806	1307	Coding	0	0	0	0	0	0	0	0	0	0	0	0.1677	0	0	0	0	0	0
Os01t0191300-03	MSTRG.712	Os01g0191300	Os01t0191300-03	=	1	4879215	4885839	5597	Coding	1.3647	0.907152	0.506447	0.755267	1.54279	1.33225	0.940612	0.785403	0.249728	3.29892	1.87683	1.76224	1.32109	2.15713	2.76491	1.08438	1.35101	0.835455
Os01t0191300-02	MSTRG.712	Os01g0191300	Os01t0191300-02	=	1	4879873	4885840	2242	Coding	0	0	0	0	0	0	0	0	0	0	0	0	0	0	0	0	0	0
MSTRG.712.3	MSTRG.712	Os01g0191300	Os01t0191300-01	j	1	4879909	4885839	1670	Coding	0	0	0	0	0	0	0	0	0	0	0	0	0	0	0	0	0	0
MSTRG.712.4	MSTRG.712	Os01g0191300	Os01t0191300-01	j	1	4879909	4885839	1783	Coding	0	0	0	0	0	0	0	0.13697	0.130653	0.121831	0	0.12293	0.115195	0	0	0	0	0
MSTRG.712.5	MSTRG.712	Os01g0191300	Os01t0191300-01	j	1	4879909	4885839	1670	Coding	0	0	0	0	0	0	0	0	0	0	0	0	0	0	0	0	0	0
Os01t0191300-01	MSTRG.712	Os01g0191300	Os01t0191300-01	=	1	4879909	4885840	1668	Coding	0	0	0	0	0	0	0	0	0	0	0	0	0	0	0	0	0	0
MSTRG.713.1	MSTRG.713	Os01g0191400	Os01t0191400-01	p	1	4887206	4887438	233	Noncoding	1.05749	0	0	5.33606	5.29431	0.780552	5.1352	0	0.999804	0	0	9.40703	1.76303	0	1.03777	2.69465	0	4.36279
Os01t0191400-01	MSTRG.714	Os01g0191400	Os01t0191400-01	=	1	4887954	4891334	2838	Coding	1.04184	1.27789	0.416165	1.83998	0.956259	1.08942	1.77072	0.430262	1.31334	1.14812	0.355904	1.4674	1.5922	1.25124	0.681607	1.76985	1.21802	1.36111
Os01t0191500-01	MSTRG.715	Os01g0191500	Os01t0191500-01	=	1	4891518	4896876	2010	Coding	324.849	404.647	383.115	392.29	317.047	300.219	378.594	345.063	360.79	334.59	256.987	262.039	445.121	437.547	399.632	418.985	452.085	405.095
Os01t0191700-01	MSTRG.716	Os01g0191700	Os01t0191700-01	=	1	4905609	4909339	1997	Coding	91.4265	132.572	113.554	112.065	88.2095	63.2032	95.9837	84.2591	104.637	101.922	67.0674	94.1711	72.5099	77.5286	75.6761	105.847	82.1128	79.8158
Os01t0191800-01	MSTRG.717	Os01g0191800	Os01t0191800-01	=	1	4909990	4913696	1276	Coding	0	0	0	0.194875	0	0	0	0	0	0	0	0	0	0	0	0	0	0
Os01t0191800-02	MSTRG.717	Os01t0191800	Os01t0191800-02	=	1	4909990	4913659	1239	Coding	0	0	0	0	0	0	0	0	0	0	0	0	0	0	0	0	0	0
Os01t0191900-01	MSTRG.718	Os01g0191900	Os01t0191900-01	=	1	4917960	4919224	1089	Coding	12.6704	8.43668	10.6286	8.67686	9.06207	11.5234	7.03178	11.4372	5.56181	27.1281	20.2197	28.1779	4.33797	7.39117	8.21543	4.80451	6.15008	9.33454
MSTRG.719.1	MSTRG.719	Os01g0192000	Os01t0192000-01	o	1	4949133	4951119	1967	Coding	0	0	0	0	0	0	0	0	0	0	0	0	0	0	0	0	0	0
Os01t0192000-01	MSTRG.719	Os01g0192000	Os01t0192000-01	=	1	4949133	4951123	1991	Coding	0	0	0	0	0	0	0	0	0	0	0	0	0	0	0	0	0	0
Os01t0192000-02	MSTRG.719	Os01g0192000	Os01t0192000-01	c	1	4949133	4950396	1264	Coding	0	0	0	0	0	0	0	0	0	0	0	0	0	0	0	0	0	0
Os01t0192101-00	MSTRG.720	Os01g0192101	Os01t0192101-00	=	1	4949849	4951508	1660	Coding	0	0	0	0	0	0	0	0.441356	0	0	0	0	0	0	0	0	0	0
Os01t0192300-01	MSTRG.721	Os01g0192300	Os01t0192300-01	=	1	4971466	4973555	1474	Coding	5.68347	4.26473	3.04484	2.86786	6.52773	2.71446	0.64939	0.828415	1.58042	21.3687	7.67479	5.7993	3.34426	6.74549	10.9909	0.70992	0.732858	0.275856
Os01t0192300-02	MSTRG.721	Os01g0192300	Os01t0192300-02	=	1	4972739	4973373	635	Coding	0.388024	0.380752	0.743985	0	0	0.572815	0	0	0	0.342085	0.636256	1.03551	0.970362	0	1.90394	0	0	0
MSTRG.722.1	MSTRG.722	-	-	u	1	4975489	4977056	1568	Coding	0	0	0	0	0	0	0	0	0	0	0	0	0	0	0	0	0	0
MSTRG.723.1	MSTRG.723	-	-	u	1	4975489	4977056	1568	Coding	0	0	0	0	0	0	0	0	0	0	0	0	0	0	0	0	0	0
Os01t0192500-00	MSTRG.724	Os01g0192500	Os01t0192500-00	=	1	4979098	4980028	774	Coding	5.73012	7.80935	7.32451	1.9276	7.01256	7.51912	2.47339	1.57763	3.00975	3.64847	8.0909	8.77868	2.65366	3.97616	4.37365	3.78551	1.39565	2.6267
Os01t0192401-00	MSTRG.725	Os01g0192401	Os01t0192401-00	=	1	4979116	4979875	760	Noncoding	0	0	0	0	0	0	0	0	0	0	0	0	0	0	0	0	0	0
Os01t0192550-01	MSTRG.726	snoR83	Os01t0192550-01	=	1	4980670	4981942	1273	Coding	0.967773	1.13956	1.29891	1.75801	2.13186	3.28592	3.38366	4.4124	2.74495	0.341279	1.58689	2.06615	1.45211	0.371932	0.569835	4.11006	2.54572	2.87471
ENSRNA049471263-T1	MSTRG.726	snoR83	Os01t0192550-01	c	1	4981119	4981241	123	#N/A	0	0	0	0	0	0	0	0	0	0	0	0	0	0	0	0	0	0
Os01t0192600-01	MSTRG.727	Os01g0192600	Os01t0192600-01	=	1	4982182	4985143	1480	Coding	2.16428	1.47027	1.11723	1.1761	0.833496	3.68653	1.13183	0.660045	0.787008	1.17419	3.41235	1.48097	0.277559	1.27965	0.816892	0.848451	0.729887	0
MSTRG.728.1	MSTRG.728	Os01g0192700	Os01t0192700-00	e	1	4982394	4984227	1834	Coding	0	0	0	0	0	0	0	0	0	0	0.110148	0	0	0	0	0	0	0
Os01t0192700-00	MSTRG.728	Os01g0192700	Os01t0192700-00	=	1	4982399	4985113	1250	Noncoding	0	0	0	0.198928	0	0	0	0	0	0	0	0	0.164315	0	0	0	0	0
Os01t0193250-00	MSTRG.729	Os01g0193250	Os01t0193250-00	=	1	5014697	5015197	501	Noncoding	3.44264	0	3.7719	5.95594	1.96978	3.2671	13.3741	25.3479	6.04472	11.7067	4.43538	4.81242	1.2299	2.36262	1.93054	18.3803	7.33092	17.0436
MSTRG.730.1	MSTRG.730	Os01g0193400	Os01t0193400-01	j	1	5016279	5020109	2815	Coding	0	0.085889	0	0.0883341	0	0.064607	0	0	0.165509	0	0	0	0.0729639	0	0.085897	0.0743462	0	0.0722225
Os01t0193400-01	MSTRG.730	Os01t0193400	Os01t0193400-01	=	1	5016279	5018651	1850	Coding	0	0	0	0	0	0	0	0	0	0	0	0	0	0	0	0	0	0
Os01t0193400-02	MSTRG.730	Os01g0193400	Os01t0193400-02	=	1	5016287	5017878	1508	Coding	0	0	0	0	0	0	0	0	0	0	0	0	0	0	0	0	0	0
Os01t0193400-03	MSTRG.730	Os01t0193400	Os01t0193400-03	=	1	5016351	5017845	1411	Coding	0	0	0	0	0	0	0	0	0	0	0	0	0	0	0	0	0	0
Os01t0193400-04	MSTRG.730	Os01g0193400	Os01t0193400-04	=	1	5017893	5020150	1753	Coding	0	0	0.269498	0.709242	0.140739	0.311241	0.273018	0	0.265778	0.247831	0.46095	0	0.3515	0.135045	0.137935	0	0.246488	0.115976
Os01t0193500-00	MSTRG.731	Os01g0193500	Os01t0193500-00	=	1	5018103	5020088	1481	Coding	0	0	0	0	0	0	0	0	0	0	0	0	0	0	0	0	0	0
MSTRG.731.2	MSTRG.731	Os01g0193500	Os01t0193500-00	j	1	5018120	5020075	1299	Coding	0	0	0	0	0	0	0	0	0	0	0	0	0	0	0	0	0	0
Os01t0193600-01	MSTRG.732	Os01g0193600	Os01t0193600-01	=	1	5021104	5025704	2306	Coding	2.88494	1.36301	1.7414	2.80363	2.99567	4.73205	3.42451	5.93068	4.84901	3.95638	5.43136	5.22771	2.22673	3.07981	3.56514	3.99329	4.02862	3.96738
Os01t0193700-00	MSTRG.733	Os01g0193700	Os01t0193700-00	=	1	5022112	5025748	1797	Coding	0	0	0	0	0	0	0	0	0	0	0	0	0	0	0	0	0	0
MSTRG.734.1	MSTRG.734	Os01g0193900	Os01t0193900-01	j	1	5028218	5037142	3338	Coding	0	0	0	0	0	0	0	0	0	0	0	0	0	0	0	0	0	0
MSTRG.734.2	MSTRG.734	Os01g0193900	Os01t0193900-01	j	1	5028218	5038482	4086	Coding	0	0	0	0	0	0	0	0	0	0	0	0	0	0	0	0	0	0
MSTRG.734.3	MSTRG.734	Os01g0193900	Os01t0193900-01	j	1	5028321	5037142	3190	Coding	0	0	0	0	0	0	0	0	0	0	0	0	0	0	0	0	0	0
Os01t0193900-01	MSTRG.734	Os01t0193900	Os01t0193900-01	=	1	5030157	5037142	2847	Coding	0	0	0	0	0	0	0	0	0	0	0	0	0	0	0	0	0	0
Os01t0193900-02	MSTRG.734	Os01t0193900	Os01t0193900-02	=	1	5035823	5038482	1707	Coding	0	0	0	0	0	0	0	0	0	0	0	0	0	0	0	0	0	0
Os01t0194000-02	MSTRG.735	Os01g0194000	Os01t0194000-02	=	1	5037239	5038996	1658	Coding	0.29722	0.145825	0	0	0	0	0	0	0	0.393048	0	0.264395	0	0.142783	0.145838	0.252454	0	0
MSTRG.735.2	MSTRG.735	Os01g0194000	Os01t0194000-01	j	1	5037406	5039252	1731	Coding	0	0	0	0	0	0	0	0	0	0	0	0	0	0	0	0	0	0
Os01t0194000-01	MSTRG.735	Os01g0194000	Os01t0194000-01	=	1	5037406	5039252	1638	Coding	0	0	0	0	0	0	0	0	0	0	0	0	0	0	0	0	0	0
MSTRG.736.1	MSTRG.736	Os01g0194000	Os01t0194000-02	x	1	5038678	5041883	597	Noncoding	2.47633	3.64489	1.97835	5.83123	5.78561	3.35101	7.21508	10.6359	6.24333	3.27474	3.0454	2.93714	2.4083	1.18962	2.43015	5.95952	5.06642	5.78929
MSTRG.737.1	MSTRG.737	Os01g0194200	Os01t0194200-01	j	1	5053112	5055883	1851	Coding	0	0.13062	0	0	0.266575	0	0.517126	0	0	0	0.109136	0.236827	0	0	0.261264	0.565328	0.583594	0.329508
Os01t0194200-01	MSTRG.737	Os01g0194200	Os01t0194200-01	=	1	5053133	5055753	1703	Coding	0	0	0	0	0	0.106793	0	0	0.136791	0	0	0	0.120607	0	0	0	0	0
MSTRG.738.1	MSTRG.738	-	-	u	1	5058671	5059150	480	Noncoding	7.18652	5.54073	3.93692	6.21651	4.6259	6.06229	9.97085	8.64935	4.36789	3.16785	2.10429	6.39286	2.99532	4.43878	4.53375	5.23211	1.80039	2.54133
MSTRG.739.1	MSTRG.739	Os01g0194300	Os01t0194300-01	j	1	5060605	5065209	2072	Coding	0	0	0	0	0	0	0	0	0	0	0	0	0	0	0	0	0	0
Os01t0194300-01	MSTRG.739	Os01g0194300	Os01t0194300-01	=	1	5060605	5065209	2114	Coding	0.116554	0.11437	0.111739	0	0	0	0.339594	0	0	0.308265	0.191118	0	0.194317	0.223969	0	0	0	0.0961713
MSTRG.740.1	MSTRG.740	-	-	u	1	5080914	5081152	239	Noncoding	5.15471	0	1.9767	0	0	0	0	0	0	0	0	1.83417	0.859386	0.990522	0	0	0	0
Os01t0194600-02	MSTRG.741	Os01g0194600	Os01t0194600-02	=	1	5085833	5086504	672	Coding	23.0995	20.5079	19.3331	8.5107	16.5211	10.8255	0.356102	1.81709	3.46658	11.9603	48.6992	22.8316	8.25241	14.4436	3.95804	2.49148	3.53647	7.56347
MSTRG.742.1	MSTRG.742	Os01g0195000	Os01t0195000-01	j	1	5099555	5102080	2273	Coding	0	0	0	0	0	0	0	0	0	0	0	0	0	0	0	0	0	0
MSTRG.742.2	MSTRG.742	Os01g0195000	Os01t0195000-01	j	1	5099555	5102080	2357	Coding	0	0	0	0	0	0	0	0	0	0	0	0	0	0	0	0	0	0
Os01t0195000-01	MSTRG.742	Os01g0195000	Os01t0195000-01	=	1	5099555	5102080	2367	Coding	0	0	0	0	0	0	0.101099	0	0	0	0	0	0.0867737	0	0	0	0	0
Os01t0195066-00	MSTRG.743	Os01g0195066	Os01t0195066-00	=	1	5102129	5102343	215	Noncoding	2.29205	0	1.09868	1.15656	2.29502	1.6918	1.11302	1.13589	0	1.01035	0.939588	1.01946	0	1.10109	1.12465	8.76075	1.00487	0
Os01t0195100-01	MSTRG.744	Os01g0195100	Os01t0195100-01	=	1	5103843	5108907	640	Noncoding	4.23491	3.4	1.10726	1.94266	4.6259	0.852509	0.747813	1.14477	1.81996	2.7153	3.15643	7.87692	0.641854	1.47959	1.13344	2.28905	2.02544	1.27066
MSTRG.745.1	MSTRG.745	Os01g0195200	Os01t0195200-01	j	1	5109949	5117689	5021	Coding	0	0	0	0	0	0	0	0	0	0	0	0	0	0	0	0	0	0
MSTRG.745.2	MSTRG.745	Os01g0195200	Os01t0195200-01	j	1	5109949	5117503	4949	Coding	0	0	0	0	0	0.0734971	0	0	0	0	0	0	0	0	0.0488584	0	0	0
MSTRG.745.3	MSTRG.745	Os01g0195200	Os01t0195200-01	j	1	5109949	5117689	4932	Coding	0	0	0	0	0	0	0	0	0	0	0	0	0	0	0	0	0	0
Os01t0195200-01	MSTRG.745	Os01t0195200	Os01t0195200-01	=	1	5109949	5112457	1875	Coding	0	0	0	0	0	0	0	0	0	0	0	0	0	0	0	0	0	0
Os01t0195300-00	MSTRG.746	Os01g0195300	Os01t0195300-00	=	1	5128137	5128696	560	Coding	29.4794	17.7016	11.389	13.3211	25.5526	17.2126	3.8459	8.72203	7.07183	5.81851	14.4294	9.78499	9.53612	6.34111	1.72714	7.84817	5.78696	7.98703
Os01t0195400-00	MSTRG.747	Os01g0195400	Os01t0195400-00	=	1	5131629	5132915	1287	Coding	47.2879	41.1416	47.1697	38.2554	42.9403	32.3605	26.9608	24.4786	33.3051	102.114	77.3828	40.1922	41.4936	49.1128	45.8424	15.9362	32.7343	23.8533
MSTRG.748.1	MSTRG.748	Os01g0195400	Os01t0195400-00	x	1	5131853	5132818	661	Noncoding	0	0	0	0	0	0	0	0	0	0	0	0	0	0	0	0	0	0
MSTRG.748.2	MSTRG.748	Os01g0195400	Os01t0195400-00	x	1	5132168	5132788	495	Noncoding	0	0	0	0	0	0	0	0	0	0	0	0	0	0	0	0	0	0
MSTRG.748.3	MSTRG.748	Os01g0195400	Os01t0195400-00	x	1	5132235	5132819	510	Noncoding	0	0	0	0	0	0	0	0	0	0	0	0	0	0	0	0	0	0
MSTRG.748.4	MSTRG.748	Os01g0195400	Os01t0195400-00	x	1	5132306	5132818	411	Noncoding	0	0	0	0	0	0	0	0	0	0	0	0	0	0	0	0	0	0
MSTRG.748.5	MSTRG.748	Os01g0195400	Os01t0195400-00	x	1	5132503	5132815	283	Noncoding	0	0	0	0	0	0	0	0	0	0	0	0	0	0	0	0	0	0
Os01t0195500-01	MSTRG.749	Os01g0195500	Os01t0195500-01	=	1	5138518	5140925	1047	Coding	199.799	196.285	179.361	158.411	156.936	182.216	197.474	198.499	192.682	214.527	202.59	204.53	184.207	195.131	213.856	160.312	189.221	175.927
Os01t0196300-01	MSTRG.750	Os01g0196300	Os01t0196300-01	=	1	5201862	5203996	1749	Coding	0.422633	1.24414	2.8362	0	0.282121	0.623906	0	0.139632	0.532772	0.248398	0.693006	1.75447	0	0	0	0.239319	0.123526	0.116241
MSTRG.751.1	MSTRG.751	Os01g0196300	Os01t0196300-01	x	1	5203640	5213309	732	Noncoding	2.35624	3.30297	2.58159	3.397	1.34817	1.24227	3.26913	5.00444	2.86419	5.04483	6.62332	7.48578	3.08651	3.8809	5.28525	6.57588	9.14951	6.94352
Os01t0196500-01	MSTRG.752	Os01g0196500	Os01t0196500-01	=	1	5213979	5216701	1073	Coding	44.7782	37.4045	39.1858	41.7138	50.3546	61.3574	40.5896	45.748	52.3225	34.8207	70.2239	59.6474	30.0529	32.6531	28.1687	29.452	31.4103	45.0949
Os01t0196600-01	MSTRG.753	Os01g0196600	Os01t0196600-01	=	1	5218573	5220335	1763	Coding	139.479	163.196	161.72	152.468	142.599	95.1122	130.441	115.113	150.766	94.9971	107.251	79.0703	101.24	110.109	94.6353	78.823	100.119	112.435
MSTRG.754.1	MSTRG.754	Os01g0197100	Os01t0197100-01	j	1	5225180	5244520	1819	Coding	0	0	0	0	0	0	0.263112	0	0.256135	0	0	0.120497	0	0	0	0.230109	0.118772	0.111768
Os01t0197100-01	MSTRG.754	Os01g0197100	Os01t0197100-01	=	1	5236623	5244023	1485	Coding	0.165923	0.162813	0	0.167448	0.498414	0.12247	0.161145	0	0	0	0	0	0	0	0.325657	0.140932	0.290972	0.547626
Os01t0197100-02	MSTRG.754	Os01g0197100	Os01t0197100-02	=	1	5238162	5244520	1346	Coding	0.183057	0.718507	0	0.738961	0.183295	1.08094	0.355572	0	0.346143	0	0	0.325682	0	0.17588	0.53893	0.777431	0.80255	0.453134
Os01t0196800-01	MSTRG.755	Os01g0196800	Os01t0196800-01	=	1	5227044	5229966	2923	Noncoding	0.16859	0.579009	0.161625	0.935773	0.675237	0.248879	0.40934	0.6684	0.876667	0.222947	0.138222	0.0749859	1.7567	0.647923	0.579063	1.64678	0.886951	0.765093
Os01t0197150-00	MSTRG.756	Os01g0197150	Os01t0197150-00	=	1	5236643	5243998	1439	Coding	0	0	0	0	0	0	0	0	0	0	0	0	0	0	0	0	0	0
MSTRG.757.1	MSTRG.757	Os01g0197200	Os01t0197200-01	j	1	5246258	5251197	2475	Coding	0.597321	0.390752	0.668084	0.502344	0.299048	0.293929	0.483435	0.493367	1.03535	0.35107	1.38755	1.32839	0.248962	0.669553	0.293091	0.676475	0.349166	0.903583
Os01t0197200-01	MSTRG.757	Os01g0197200	Os01t0197200-01	=	1	5247340	5251192	1919	Coding	1.41237	1.76388	0.984744	2.20283	2.95698	2.65363	1.1223	2.67251	1.57812	1.01877	3.57915	2.51279	2.35469	1.23364	1.13403	2.29024	2.25166	1.90699
MSTRG.757.3	MSTRG.757	Os01g0197200	Os01t0197200-01	j	1	5247759	5251197	1761	Coding	0.559671	0.274591	0.536548	0.70602	0.420298	0.516379	0.135889	0.416042	0.661426	0.370058	0.688284	0.497862	0.116634	0.806592	0.549234	0.237688	0.61342	0.692696
MSTRG.758.1	MSTRG.758	Os01g0197200	Os01t0197200-01	s	1	5247480	5247896	270	Noncoding	0	0	0	0	0	0	0	0	0	0	0	0	0	0	0	0	0	0
MSTRG.759.1	MSTRG.759	Os01g0197400	Os01t0197400-01	j	1	5256332	5261187	1562	Coding	2.36615	1.2383	0.756131	1.59194	0.78974	1.3972	1.53201	1.40714	1.78966	1.52975	1.03463	2.10484	1.70942	1.97026	2.47683	2.54571	2.62797	7.41898
Os01t0197350-00	MSTRG.759	Os01g0197350	Os01t0197350-00	=	1	5256634	5257053	420	Coding	0	0	0	0	0	0	0	0	0	0	0	0	0	0	0	0	0	0
Os01t0197400-01	MSTRG.759	Os01g0197400	Os01t0197400-01	=	1	5258298	5260964	997	Coding	1.23568	0.727515	0.473852	0.748226	0.742371	0.912079	1.92016	0.734855	1.40193	1.08939	0.202619	1.97859	0.618034	0.237447	0	3.56854	1.51688	1.63134
Os01t0197450-00	MSTRG.760	Os01g0197450	Os01t0197450-00	=	1	5261189	5263102	1914	Coding	1.931	1.13688	2.34488	3.24792	1.1601	2.18546	2.8756	3.44506	3.65132	2.72382	1.47762	2.97742	1.71698	0.865801	1.01066	1.64016	2.03178	1.91197
MSTRG.761.1	MSTRG.761	Os01g0197500	Os01t0197500-00	j	1	5263381	5266158	1241	Coding	0	0	0	0	0.397606	0	0	0	0	0	0	0	0.165506	0	0	0	0	0
MSTRG.761.2	MSTRG.761	Os01g0197500	Os01t0197500-00	j	1	5263381	5266047	1123	Coding	0	0	0	0	0	0	0	0	0	0	0	0	0	0	0	0	0	0
Os01t0197500-00	MSTRG.761	Os01g0197500	Os01t0197500-00	=	1	5264691	5266158	720	Coding	1.02665	2.35061	0.328077	3.79898	0.342659	1.76817	1.99417	1.35676	0.970643	0.603401	0	2.43538	1.99688	2.30159	1.67917	2.03471	2.40052	2.25896
Os01t0197700-01	MSTRG.762	Os01g0197700	Os01t0197700-01	=	1	5270449	5275585	2147	Coding	1.03286	1.01351	1.98038	2.54799	0.80438	2.79537	4.68124	4.32242	2.71256	0.607054	2.63452	0.918795	0.765322	2.095	0.788356	2.43694	2.51568	3.21957
MSTRG.763.1	MSTRG.763	Os01g0197900	Os01t0197900-01	j	1	5288136	5302367	4063	Coding	1.03094	1.01162	1.74414	7.09934	3.15756	3.26764	7.53887	11.7811	3.15346	1.55046	1.69047	2.9131	3.74086	2.9133	2.321	15.4014	9.30547	8.70669
Os01t0197900-01	MSTRG.763	Os01t0197900	Os01t0197900-01	=	1	5288136	5292958	1470	Coding	0	0	0	0	0	0	0	0	0	0	0	0	0	0	0	0	0	0
MSTRG.764.1	MSTRG.764	Os01g0198000	Os01t0198000-01	j	1	5307415	5324478	4013	Coding	1.53498	0.722983	1.29498	4.15157	1.96732	2.80983	7.75207	7.42448	4.46984	1.24499	1.05712	1.20161	3.83865	2.00573	2.41017	17.21	10.552	10.5377
Os01t0198000-01	MSTRG.764	Os01g0198000	Os01t0198000-01	=	1	5307415	5317280	2121	Coding	0	0	0	0	0	0	0	0	0	0	0	0	0	0	0	0.0986726	0	0
Os01t0198100-01	MSTRG.764	Os01t0198100	Os01t0198100-01	=	1	5320625	5324478	1490	Coding	0	0	0	0	0	0	0	0	0	0	0	0	0	0	0	0	0	0
MSTRG.765.1	MSTRG.765	Os01g0198200	Os01t0198200-01	j	1	5329063	5335502	2282	Coding	0	0	0	0	0	0	0	0	0	0	0	0	0	0	0	0	0	0
Os01t0198200-03	MSTRG.765	Os01t0198200	Os01t0198200-03	=	1	5329063	5332585	1215	Coding	0	0	0	0	0	0	0	0	0	0	0	0	0	0	0	0	0	0
Os01t0198200-01	MSTRG.765	Os01g0198200	Os01t0198200-01	=	1	5329075	5335518	2209	Coding	0	0	0	0	0	0	0	0	0	0	0	0	0	0	0	0	0	0
Os01t0198200-02	MSTRG.765	Os01t0198200	Os01t0198200-02	=	1	5329096	5333540	1581	Coding	0	0	0	0	0	0	0	0	0	0	0	0	0	0	0	0	0	0
Os01t0198250-00	MSTRG.766	Os01g0198250	Os01t0198250-00	=	1	5330676	5333955	1327	Coding	0	0	0	0.187385	0.743677	0	0.540995	0.368074	0.17555	0	0	0	0	0.356797	0.182216	0.157713	0.325616	0.153207
MSTRG.767.1	MSTRG.767	Os01g0198500	Os01t0198500-01	o	1	5352398	5353602	1057	Coding	0.233108	0.457479	0.223477	0	0.23341	0.344122	0	0.231047	0.220392	0.20551	0.191118	0	0	0	0	0	0	0
Os01t0198500-01	MSTRG.767	Os01g0198500	Os01t0198500-01	=	1	5352505	5353607	1103	Coding	0	0	0.214157	0.22544	0	0.164885	0	0.221411	0.422401	0	0.183147	0	0	0	0	0	0	0
Os01t0198702-01	MSTRG.768	Os01g0198702	Os01t0198702-01	=	1	5361440	5362677	1238	Coding	5.37372	5.46831	6.29653	3.41456	4.38427	7.49217	5.60558	5.52348	4.51608	4.21113	9.46418	6.55073	2.48861	3.82447	1.56252	5.91677	8.20209	3.61287
Os01t0198900-01	MSTRG.769	Os01g0198900	Os01t0198900-01	=	1	5373630	5374681	1052	Coding	0	0	0	0	0	1.03727	0	0	0.442879	0	0.192026	0	0.195241	0	0	0	0	0
Os01t0198900-02	MSTRG.769	Os01g0198900	Os01t0198900-01	=	1	5373712	5374663	952	Coding	0	0	0	0	0	0	0	0	0	0	0	0	0	0	0	0	0	0
Os01t0199400-01	MSTRG.770	Os01g0199400	Os01t0199400-01	=	1	5389837	5394412	1484	Coding	0	0	0.159175	0	0	0	0	0	0	0	0	0	0	0	0	0	0	0
MSTRG.770.2	MSTRG.770	Os01g0199400	Os01t0199400-01	j	1	5389841	5394398	1223	Coding	0	0	0	0	0	0	0	0	0	0	0	0	0	0	0	0	0	0
MSTRG.770.3	MSTRG.770	Os01g0199400	Os01t0199400-01	j	1	5389841	5394394	1219	Coding	0	0	0	0	0	0	0	0	0	0	0	0	0	0	0	0	0	0
MSTRG.770.4	MSTRG.770	Os01g0199400	Os01t0199400-01	j	1	5389841	5394398	1516	Coding	0.325059	0	0	0	0	0	0.15785	0	0	0	0.133253	0	0.406451	0.468472	0.478496	0.276101	0.142511	0
MSTRG.770.5	MSTRG.770	Os01g0199400	Os01t0199400-01	j	1	5389841	5394396	1224	Coding	0	0	0	0	0	0	0	0	0	0	0	0	0	0	0	0	0	0
MSTRG.770.6	MSTRG.770	Os01g0199400	Os01t0199400-01	j	1	5389841	5394399	1224	Coding	0	0	0	0	0	0	0	0	0	0	0	0	0	0	0	0	0	0
MSTRG.770.7	MSTRG.770	Os01g0199400	Os01t0199400-01	j	1	5389841	5394380	1045	Coding	0	0	0	0	0	0	0	0	0	0	0	0	0	0	0	0	0	0
Os01t0199400-02	MSTRG.770	Os01g0199400	Os01t0199400-02	=	1	5389841	5393868	2538	Coding	2.13581	0.666841	1.11686	2.25342	2.81904	2.50804	1.50859	1.44336	0.826079	2.56766	0.795947	1.81358	1.69947	3.07811	2.57234	2.22643	2.55374	1.76231
MSTRG.770.9	MSTRG.770	Os01g0199400	Os01t0199400-01	j	1	5389861	5394342	1160	Coding	0	0	0	0	0	0	0	0	0	0	0	0	0	0	0	0	0	0
MSTRG.771.1	MSTRG.771	Os01g0199550	Os01t0199550-00	e	1	5390088	5391394	1307	Coding	0.754078	0.739946	0.180731	1.71228	2.6427	1.3915	1.09855	0.560559	2.4953	1.1634	1.70017	2.8509	1.72864	0.905642	1.11002	2.88227	1.653	1.39997
Os01t0199550-00	MSTRG.771	Os01g0199550	Os01t0199550-00	=	1	5390090	5391282	700	Noncoding	0	0	0	0	0	0	0	0	0	0	0	0	0	0	0	0	0	0
MSTRG.772.1	MSTRG.772	Os01g0199700	Os01t0199700-00	j	1	5397873	5402018	1046	Coding	1.41336	1.61801	1.12914	2.61498	2.35865	2.26032	1.60144	1.40086	2.2271	0.415343	4.05568	2.09545	1.17816	0.678972	1.84933	2.80113	0.826181	1.74929
Os01t0199700-00	MSTRG.772	Os01t0199700	Os01t0199700-00	=	1	5398321	5402018	708	Coding	0	0	0	0	0	0	0	0	0	0	0	0	0	0	0	0	0	0
MSTRG.773.1	MSTRG.773	-	-	u	1	5403785	5404312	528	Noncoding	2.79994	2.28956	5.81591	1.88379	6.54168	6.20007	2.71932	3.70025	5.29442	1.23423	1.53039	2.49072	3.50102	1.34508	2.28977	2.7746	2.86425	3.8505
MSTRG.774.1	MSTRG.774	Os01g0199900	Os01t0199900-01	j	1	5405988	5412784	2377	Coding	0	0	0	0.104611	0	0	0	0.102742	0	0	0	0	0.0864086	0	0.101725	0.0880456	0	0
MSTRG.774.2	MSTRG.774	Os01g0199900	Os01t0199900-01	j	1	5405988	5420648	2661	Coding	0	0	0	0	0	0	0	0.0917763	0	0	0.151831	0	0	0	0.0908681	0	0	0.0764022
Os01t0199900-01	MSTRG.774	Os01g0199900	Os01t0199900-01	=	1	5406050	5412737	2274	Coding	0	0	0	0	0	0	0	0	0	0	0	0	0	0	0	0	0	0
MSTRG.774.4	MSTRG.774	-	-	u	1	5416974	5420749	1932	Coding	0	0	0	0	0	0	0	0	0	0	0	0	0	0	0	0	0	0
MSTRG.774.5	MSTRG.774	-	-	u	1	5417004	5420730	2624	Coding	0	0	0	0	0	0	0	0	0	0	0	0	0	0	0	0	0	0
MSTRG.774.6	MSTRG.774	-	-	u	1	5417038	5420786	2740	Coding	0	0	0	0	0	0	0	0	0	0	0	0	0	0	0	0	0	0
Os01t0199950-00	MSTRG.775	Os01g0199950	Os01t0199950-00	=	1	5410930	5412355	395	Noncoding	0	0	0	0	0	0	0	0.61827	0	0.549935	0	0	0	0.599328	0	0.529834	0	0
MSTRG.776.1	MSTRG.776	Os01g0200000	Os01t0200000-01	j	1	5413595	5417146	1642	Coding	0	0.294491	0	0.151438	0	0	0.145737	0.148731	0.283745	0.264585	0	0	0.125087	0.144175	0.14726	0.254914	0.131575	0
Os01t0200000-01	MSTRG.776	Os01t0200000	Os01t0200000-01	=	1	5413595	5416778	1375	Coding	0	0	0	0	0	0	0	0	0	0	0	0	0	0	0	0	0	0
MSTRG.776.3	MSTRG.776	Os01g0200000	Os01t0200000-01	j	1	5413614	5417396	1819	Coding	0	0	0	0	0	0	0	0	0	0	0	0	0	0	0	0	0	0
Os01t0200150-00	MSTRG.777	Os01g0200150	Os01t0200150-00	=	1	5414253	5416534	739	Noncoding	0	0	0.639284	0	1.00155	0	0.323816	0	1.89138	0	0	0	0	0	0	0	0	0
MSTRG.778.1	MSTRG.778	Os01g0200300	Os01t0200300-01	j	1	5426582	5431027	2359	Coding	0	0	0	0	0	0	0	0	0	0	0	0	0	0	0	0	0	0
MSTRG.778.2	MSTRG.778	Os01g0200300	Os01t0200300-01	j	1	5426582	5431017	2252	Coding	0	0	0	0	0	0	0	0	0	0	0	0	0	0	0	0	0	0
Os01t0200300-01	MSTRG.778	Os01t0200300	Os01t0200300-01	=	1	5426582	5429390	1429	Coding	0	0	0	0	0	0	0	0	0	0	0	0	0	0	0	0	0	0
Os01t0200350-00	MSTRG.779	Os01g0200350	Os01t0200350-00	=	1	5426719	5431404	2482	Coding	0	0	0	0	0.0994016	0	0	0.491976	0	0.0875199	0	0	0	0	0	0.0843209	0	0
MSTRG.779.2	MSTRG.779	Os01g0200350	Os01t0200350-00	e	1	5430609	5431586	978	Coding	0	0	0	0	0	0	0	0.499421	0.476389	0	0	0	0	0.24206	0	0.213992	0	0.623639
Os01t0200400-01	MSTRG.780	Os01g0200400	Os01t0200400-01	=	1	5435443	5442646	1166	Coding	162.714	181.437	166.728	142.031	169.696	149.737	126.218	128.182	149.243	162.639	159.565	145.872	142.683	151.462	164.449	80.7702	124.699	105.315
Os01t0200500-01	MSTRG.781	Os01g0200500	Os01t0200500-01	=	1	5442866	5446246	1453	Coding	61.3868	53.7468	62.102	59.213	56.3725	54.5731	79.0531	80.6773	78.079	62.0427	57.4196	69.994	53.1507	56.3732	42.9349	66.9768	67.8026	62.2651
Os01t0200600-01	MSTRG.782	Os01g0200600	Os01t0200600-01	=	1	5454772	5455667	896	Coding	6.87486	8.90475	8.96353	6.66055	8.26054	10.3519	5.07445	7.08665	7.79981	13.3341	17.5858	22.7501	4.81391	7.66217	5.66719	5.60583	5.78696	3.63047
Os01t0200700-01	MSTRG.783	Os01g0200700	Os01t0200700-01	=	1	5478545	5479749	565	Noncoding	81.9863	18.8287	40.5538	22.8856	253.265	30.5797	60.9898	10.8061	6.18463	573.626	188.425	162.157	61.0727	170.114	157.491	10.742	12.2363	8.99585
MSTRG.784.1	MSTRG.784	Os01g0200950	Os01t0200950-00	x	1	5493218	5498050	1488	Coding	0	0	0	0	0	0	0	0	0	0	0	0	0	0	0	0	0	0
MSTRG.784.2	MSTRG.784	Os01g0200950	Os01t0200950-00	x	1	5493225	5498050	1598	Coding	0	0	0	0	0	0	0	0	0	0	0	0	0	0	0	0	0	0
MSTRG.784.3	MSTRG.784	Os01g0200950	Os01t0200950-00	x	1	5493225	5498045	1708	Coding	0.288519	0.424668	0.138299	0	0.43334	0.745363	0.420317	1.14387	0.40917	0.890263	0.118274	0.513311	0.96203	0.970224	0.849415	2.81823	1.64438	0.833222
MSTRG.784.4	MSTRG.784	Os01g0200950	Os01t0200950-00	x	1	5493506	5498045	1456	Coding	0	0	0	0.170783	0	0	0	0	0	0	0	0	0	0.162593	0	0.143739	0	0
Os01t0200950-00	MSTRG.785	Os01g0200950	Os01t0200950-00	=	1	5497443	5498906	1047	Noncoding	0	0.692772	0.451223	0.712494	0.471279	1.91075	1.14279	1.39952	1.77998	0.207473	1.92943	1.04672	1.56939	1.13054	2.5404	2.99835	1.23809	1.16508
MSTRG.785.2	MSTRG.785	Os01g0200950	Os01t0200950-00	e	1	5497516	5498381	866	Noncoding	0	0.279189	0.272766	0	0	0	0	0.846017	0	0	0	0	0.237175	0.273366	0.55843	0	0.249476	0.469529
MSTRG.786.1	MSTRG.786	Os01g0201000	Os01t0201000-01	j	1	5498215	5499226	708	Noncoding	0	0	0	0	0	0	0	0	0	0	0	0	0	0	0	0	0	0
Os01t0201000-01	MSTRG.786	Os01g0201000	Os01t0201000-01	=	1	5498215	5499226	704	Noncoding	0	0	0	0	0	0	0	0	0	0	0	0	0	0	0	0	0	0
Os01t0201100-01	MSTRG.787	Os01g0201100	Os01t0201100-01	=	1	5507567	5509494	1753	Coding	9.55782	4.68935	4.44672	2.41142	4.50363	5.39485	0.273018	0.278627	1.59467	65.1797	47.0169	21.0056	2.34334	7.29246	5.37947	0	0	0.115976
MSTRG.788.1	MSTRG.788	Os01g0201200	Os01t0201200-01	j	1	5510413	5514489	2782	Coding	1.32851	1.21671	1.10381	2.41331	2.92652	2.35344	4.04282	1.49234	4.10308	2.73287	1.67012	3.30903	6.42316	4.93552	4.51963	3.61095	3.26166	2.99625
MSTRG.788.2	MSTRG.788	Os01g0201200	Os01t0201200-01	j	1	5510475	5514489	2635	Coding	0	0	0	0	0	0	0	0	0	0	0	0	0	0	0	0	0	0
MSTRG.788.3	MSTRG.788	Os01g0201200	Os01t0201200-01	j	1	5510513	5514471	2685	Coding	0.734138	1.08057	1.05571	1.29655	0.918863	1.21923	1.60425	1.4553	1.38818	0.404514	0.827607	1.46939	4.74279	3.1741	1.53095	1.71481	1.68975	1.5901
Os01t0201200-01	MSTRG.788	Os01g0201200	Os01t0201200-01	=	1	5510522	5514454	2565	Coding	0	0	0	0.0969436	0	0	0	0	0	0	0	0	0	0.0922942	0.282807	0.0815924	0	0
Os01t0201250-00	MSTRG.789	Os01g0201250	Os01t0201250-00	=	1	5529876	5531014	1139	Coding	7.35507	6.58042	6.22165	13.9721	10.1805	18.8415	14.7068	15.8666	12.067	3.62358	12.2377	6.35036	7.39344	5.19611	5.30729	6.06355	11.1912	9.81724
Os01t0201275-00	MSTRG.790	Os01g0201275	Os01t0201275-00	=	1	5530408	5531111	704	Coding	0	0	0	0	0	0	0	0.693798	0.330901	0.308557	0	0	0	0	0	0.594558	0	0
MSTRG.791.1	MSTRG.791	Os01g0201500	Os01t0201500-00	j	1	5543509	5544715	1075	Coding	1.37523	0.899637	0.878941	0	0.459004	0.33836	0.44521	0.681535	0.866807	3.83931	4.69794	1.83503	0.573191	1.10109	0	0.973416	0.401947	0.94561
Os01t0201500-00	MSTRG.791	Os01g0201500	Os01t0201500-00	=	1	5543648	5544544	417	Coding	0	0	0	0	0	0	0	0	0	0	0	0	0	0	0	0	0	0
MSTRG.792.1	MSTRG.792	Os01g0201600	Os01t0201600-01	j	1	5549651	5551003	1001	Coding	0	0	0	0	0	0	0	0	0	0	0	0	0	0	0	0	0	0
MSTRG.792.2	MSTRG.792	Os01g0201600	Os01t0201600-01	j	1	5549651	5551003	1076	Coding	0	0	0	0	0	0	0	0	0	0	0	0	0	0	0	0	0	0
MSTRG.792.3	MSTRG.792	Os01g0201600	Os01t0201600-01	j	1	5549651	5551003	1079	Coding	0	0	0	0	0	0	0	0	0	0	0	0	0	0	0	0	0	0
Os01t0201600-01	MSTRG.792	Os01g0201600	Os01t0201600-01	=	1	5549651	5551003	1184	Coding	2.08104	3.26726	4.58864	1.89016	5.00097	3.53292	1.61689	2.06264	8.06683	0.917332	3.07112	2.03634	1.04084	2.39934	0.408446	0.883803	0.547415	4.63621
Os01t0201600-02	MSTRG.792	Os01g0201600	Os01t0201600-02	=	1	5549651	5549759	109	#N/A	0	0	0	0	0	0	0	0	0	0	0	0	0	0	0	0	0	0
MSTRG.793.1	MSTRG.793	-	-	u	1	5555824	5556158	335	Noncoding	0	0	0	1.48454	0	0	5.71463	7.29005	1.39077	0	0	0	0	0	0	1.24946	1.93474	1.82065
Os01t0201700-01	MSTRG.794	Os01g0201700	Os01t0201700-01	=	1	5559532	5568924	1510	Coding	0.489526	0.160118	0	0.823379	0.163387	0.481771	0.158477	0.161733	0.617098	0.287714	0	0.29031	0.272044	0.940668	0.800663	0.831594	0.286154	0.13464
MSTRG.794.2	MSTRG.794	Os01g0201700	Os01t0201700-01	j	1	5559675	5568844	1316	Coding	0	0	0	0	0	0	0	0	0	0	0	0	0	0	0	0	0	0
MSTRG.794.3	MSTRG.794	Os01g0201700	Os01t0201700-01	j	1	5559675	5568844	1313	Coding	0	0	0	0	0	0	0	0	0	0	0	0	0	0	0	0	0	0
Os01t0201700-02	MSTRG.794	Os01g0201700	Os01t0201700-02	=	1	5560202	5568844	1188	Coding	1.86663	1.01758	0.795338	0	0.207672	0.612352	0.604294	0.20557	1.76481	2.37703	1.1903	1.10699	0.17289	0.398543	1.01768	0.176165	0.363715	0.342266
Os01t0201750-01	MSTRG.795	Os01g0201750	Os01t0201750-01	=	1	5568902	5572385	3484	Coding	0	0	0	0	0	0	0.137371	0.0700967	0.267456	0.124698	0	0	0	0	0	0.12014	0.248044	0
MSTRG.796.1	MSTRG.796	Os01g0201900	Os01t0201900-01	j	1	5578806	5599319	6013	Coding	0	0	0	0	0	0	0	0	0	0	0	0	0	0	0	0	0	0
MSTRG.796.2	MSTRG.796	Os01g0201900	Os01t0201900-01	j	1	5578806	5599319	6116	Coding	0	0	0	0	0	0	0	0	0	0	0	0	0	0	0	0	0	0
MSTRG.796.3	MSTRG.796	Os01g0201900	Os01t0201900-01	j	1	5578806	5599298	5758	Coding	0	0	0	0	0	0	0	0	0	0	0	0	0	0	0	0	0	0
MSTRG.796.4	MSTRG.796	Os01g0201900	Os01t0201900-01	j	1	5578836	5599298	5894	Coding	0	0	0	0	0	0	0	0	0	0	0	0	0	0	0	0	0	0
MSTRG.796.5	MSTRG.796	Os01g0201900	Os01t0201900-01	j	1	5578836	5599298	5843	Coding	0	0	0	0	0	0	0	0	0	0	0	0	0	0	0	0	0	0
MSTRG.796.6	MSTRG.796	Os01g0201900	Os01t0201900-01	j	1	5578836	5599222	5745	Coding	0	0	0	0	0	0	0	0	0	0	0	0	0	0	0	0	0	0
MSTRG.796.7	MSTRG.796	Os01g0201900	Os01t0201900-01	j	1	5578836	5599222	5398	Coding	0	0	0	0	0	0	0	0	0	0	0	0	0	0	0	0	0	0
MSTRG.796.8	MSTRG.796	Os01g0201900	Os01t0201900-01	j	1	5578842	5599259	5885	Coding	0	0	0	0	0	0	0	0	0	0	0	0	0	0	0	0	0	0
MSTRG.796.9	MSTRG.796	Os01g0201900	Os01t0201900-01	j	1	5578842	5599259	5963	Coding	0	0	0	0	0	0	0	0	0	0	0	0	0	0	0	0	0	0
MSTRG.796.10	MSTRG.796	Os01g0201900	Os01t0201900-01	j	1	5578872	5599249	6704	Coding	0.735069	0.180323	0.49329	1.40947	1.06723	0.868108	0.892379	0.801428	1.2162	1.68491	1.05465	1.70011	2.78801	2.47187	2.30835	0.343396	0.708983	0.849131
MSTRG.796.11	MSTRG.796	Os01g0201900	Os01t0201900-01	o	1	5579103	5599262	2619	Coding	0	0	0	0	0	0	0	0	0	0	0	0	0	0	0	0	0	0
MSTRG.796.12	MSTRG.796	Os01g0201900	Os01t0201900-01	j	1	5579959	5599315	5408	Coding	0	0	0	0	0	0	0	0	0	0	0	0	0	0	0	0	0	0
Os01t0201800-00	MSTRG.796	Os01g0201800	Os01t0201800-00	=	1	5579959	5585078	2199	Coding	0	0	0	0	0	0	0	0	0	0	0	0	0	0	0	0	0	0
MSTRG.796.14	MSTRG.796	Os01g0201900	Os01t0201900-01	j	1	5580075	5599319	4976	Coding	0	0	0	0	0	0	0	0	0	0	0	0	0	0	0	0	0	0
MSTRG.796.15	MSTRG.796	Os01g0201900	Os01t0201900-01	j	1	5581092	5599287	4481	Coding	0	0	0	0	0	0	0	0	0	0	0	0	0	0	0	0	0	0
MSTRG.796.16	MSTRG.796	Os01g0201900	Os01t0201900-01	j	1	5581092	5599287	4013	Coding	0	0	0	0	0	0	0	0	0	0	0	0	0	0	0	0	0	0
MSTRG.796.17	MSTRG.796	Os01g0201900	Os01t0201900-01	j	1	5581092	5599287	3970	Coding	0	0	0	0	0	0	0	0	0	0	0	0	0	0	0	0	0	0
MSTRG.796.18	MSTRG.796	Os01g0201900	Os01t0201900-01	j	1	5581092	5599287	4747	Coding	0	0	0	0	0	0	0	0	0	0	0	0	0	0	0	0	0	0
MSTRG.796.19	MSTRG.796	Os01g0201900	Os01t0201900-01	o	1	5581097	5599258	1735	Coding	0	0	0	0	0	0	0	0	0	0	0	0	0	0	0	0	0	0
MSTRG.796.20	MSTRG.796	Os01g0201900	Os01t0201900-01	j	1	5581107	5599249	3972	Coding	0	0	0	0	0	0	0	0	0	0	0	0	0	0	0	0	0	0
MSTRG.796.21	MSTRG.796	Os01g0201900	Os01t0201900-01	j	1	5581113	5599222	4054	Coding	0	0	0	0	0	0	0	0	0	0	0	0	0	0	0	0	0	0
MSTRG.796.22	MSTRG.796	Os01g0201900	Os01t0201900-01	j	1	5590155	5599258	3857	Coding	0	0	0	0	0	0	0	0	0	0	0	0	0	0	0	0	0	0
MSTRG.796.23	MSTRG.796	Os01g0201900	Os01t0201900-01	j	1	5590155	5599258	3778	Coding	0	0	0	0	0	0	0	0	0	0	0	0	0	0	0	0	0	0
MSTRG.796.24	MSTRG.796	Os01g0201900	Os01t0201900-01	j	1	5590155	5599258	3665	Coding	0	0	0	0	0	0	0	0	0	0	0	0	0	0	0	0	0	0
Os01t0201900-01	MSTRG.796	Os01g0201900	Os01t0201900-01	=	1	5591697	5596237	2431	Coding	0	0	0	0	0	0	0	0	0	0	0	0	0	0	0	0	0	0
MSTRG.796.26	MSTRG.796	Os01g0201900	Os01t0201900-01	j	1	5591773	5599259	3500	Coding	0	0	0	0	0	0	0	0	0	0	0	0	0	0	0	0	0	0
MSTRG.796.27	MSTRG.796	Os01g0201900	Os01t0201900-01	j	1	5591774	5599226	3965	Coding	0	0	0	0	0	0	0	0	0	0	0	0	0	0	0	0	0	0
MSTRG.796.28	MSTRG.796	Os01g0201900	Os01t0201900-01	j	1	5591774	5599226	3550	Coding	0	0	0	0	0	0	0	0	0	0	0	0	0	0	0	0	0	0
MSTRG.796.29	MSTRG.796	Os01g0201900	Os01t0201900-01	j	1	5591774	5599262	3717	Coding	0	0	0	0	0	0	0	0	0	0	0	0	0	0	0	0	0	0
MSTRG.796.30	MSTRG.796	Os01g0202800	Os01t0202800-00	o	1	5591774	5665699	1044	Coding	0	0	0	0	0	0	0.229215	0	0	0	0	0	0	0	0	0	0	0
MSTRG.796.31	MSTRG.796	Os01g0201900	Os01t0201900-01	j	1	5591774	5599272	3405	Coding	0	0	0	0	0	0	0	0	0	0	0	0	0	0	0	0	0	0
MSTRG.796.32	MSTRG.796	Os01g0201900	Os01t0201900-01	j	1	5591774	5599262	3496	Coding	0	0	0	0	0	0	0	0	0	0	0	0	0	0	0	0	0	0
MSTRG.796.33	MSTRG.796	Os01g0201900	Os01t0201900-01	j	1	5591774	5596374	2969	Coding	0	0	0	0	0	0	0	0	0	0	0	0	0	0	0	0	0	0
MSTRG.796.34	MSTRG.796	Os01g0201900	Os01t0201900-01	j	1	5591774	5599319	3465	Coding	0	0	0	0	0	0	0	0	0	0	0	0	0	0	0	0	0	0
MSTRG.796.35	MSTRG.796	Os01g0201900	Os01t0201900-01	j	1	5591774	5599222	3441	Coding	0	0	0	0	0	0	0	0	0	0	0	0	0	0	0	0	0	0
Os01t0202800-00	MSTRG.796	Os01g0202800	Os01t0202800-00	=	1	5663306	5665832	821	Coding	3.30127	1.17797	1.15087	0.60575	2.40404	1.55065	0.291474	1.18985	0.283745	5.55628	3.69083	4.27155	1.25087	1.44175	2.65067	0.254914	1.31575	0.247632
Os01t0201850-01	MSTRG.797	Os01g0201850	Os01t0201850-01	=	1	5581650	5588943	7294	Coding	0.270244	0.0994424	0.0647698	0.102273	0	0	0	0.0669638	0.0319378	0.208469	0	0.0300499	0.112637	0.194737	0.0994517	0	0	0
MSTRG.798.1	MSTRG.798	Os01g0202500	Os01t0202500-01	j	1	5639835	5641379	1134	Noncoding	0	0	0	0	0	0	0	0	0	0	0	0	0	0	0	0	0	0
Os01t0202500-01	MSTRG.798	Os01g0202500	Os01t0202500-01	=	1	5639835	5641475	1440	Coding	5.64655	2.01481	3.44481	4.31702	2.9126	4.29412	3.82216	4.23988	3.39725	2.4136	7.71571	2.7398	1.14107	0.821996	1.51125	0.872019	1.50032	3.10607
MSTRG.799.1	MSTRG.799	Os01g0202601	Os01t0202601-00	j	1	5643890	5646994	850	Noncoding	0	0	0	0	0	0	0.28153	0	0	0	0	0	0	0	0	0	0	0
MSTRG.799.2	MSTRG.799	Os01g0202601	Os01t0202601-00	o	1	5643894	5645777	632	Noncoding	0.389865	0	0	0.39345	0	0	0	0	0.737197	0.343709	0.639277	0.34681	0.649979	0.37458	0.76519	0	0	0
Os01t0202601-00	MSTRG.799	Os01t0202601	Os01t0202601-00	=	1	5645689	5646994	418	Noncoding	0	0	0	0	0	0	0	0	0	0	0	0	0	0	0	0	0	0
Os01t0202700-00	MSTRG.800	Os01g0202700	Os01t0202700-00	=	1	5652593	5655352	531	Coding	0.928041	0.91065	0	0.936574	0.464623	1.02751	0.901319	0	0.438709	4.09085	1.52174	8.66828	3.09444	1.78331	0.910735	0.394133	0.406867	0
MSTRG.801.1	MSTRG.801	Os01g0203000	Os01t0203000-01	j	1	5668988	5671462	1412	Coding	26.0006	14.7258	18.402	19.5477	24.986	33.875	12.8802	20.4091	15.0133	9.69202	30.1873	19.2484	15.419	13.2451	14.2135	17.4898	17.7489	15.6943
MSTRG.801.2	MSTRG.801	Os01g0203000	Os01t0203000-01	j	1	5669291	5671467	1187	Coding	0	0	0	0	0	0	0	0	0	0	0	0	0	0	0	0	0	0
Os01t0203000-01	MSTRG.801	Os01g0203000	Os01t0203000-01	=	1	5669291	5671467	1233	Coding	0	0	0	0	0	0	0	0	0	0	0	0	0	0	0	0	0	0
MSTRG.802.1	MSTRG.802	Os01g0203300	Os01t0203300-01	j	1	5675394	5679569	1698	Coding	0	0	0	0	0	0	0	0	0	0	0	0	0	0.13942	0	0	0	0
MSTRG.802.2	MSTRG.802	Os01g0203300	Os01t0203300-01	j	1	5675526	5679559	1666	Coding	0	0	0	0	0	0	0	0	0	0	0	0	0	0	0	0	0	0
MSTRG.802.3	MSTRG.802	Os01g0203300	Os01t0203300-01	j	1	5675559	5679543	1641	Coding	0	0	0	0	0	0	0	0	0	0	0	0	0	0	0	0	0	0
Os01t0203300-01	MSTRG.802	Os01g0203300	Os01t0203300-01	=	1	5675669	5679548	1554	Coding	0	0	0	0	0	0	0	0	0	0	0	0	0	0	0	0	0	0
Os01t0203400-01	MSTRG.803	Os01g0203400	Os01t0203400-01	=	1	5685594	5686401	808	Coding	15.5522	25.1353	13.4479	4.30847	6.41214	1.80068	1.18465	0.604497	0.57662	3.76379	6.00034	1.89887	6.60919	4.10184	3.29183	0.259015	0.534768	1.76132
Os01t0203800-01	MSTRG.804	Os01g0203800	Os01t0203800-01	=	1	5699652	5707756	2209	Coding	3.56933	3.83079	3.63573	3.15187	3.57396	2.55225	4.87484	4.42222	2.53097	3.63843	1.55464	1.58757	3.53325	5.35841	3.3933	9.18995	6.55279	7.45487
Os01t0203800-02	MSTRG.804	Os01g0203800	Os01t0203800-02	=	1	5699653	5701472	1820	Coding	0	0	0	0	0	0	0	0	0	0	0	0	0	0	0	0	0	0
Os01t0203900-00	MSTRG.805	Os01g0203900	Os01t0203900-00	=	1	5699710	5701591	1882	Coding	0.261844	0.385405	0	0.396377	0.262184	0.289908	0.127152	0.129765	0.12378	0.346266	0.536693	0.698779	0	0.125789	0	0.33361	0.114796	0.32408
MSTRG.806.1	MSTRG.806	Os01g0203800	Os01t0203800-01	i	1	5702248	5704268	2021	Coding	2.56026	2.27302	2.80513	3.44507	1.70906	2.78967	4.85468	3.50435	1.84427	4.08438	1.39939	2.92823	2.744	3.04557	2.39288	7.24884	5.66574	5.33163
MSTRG.807.1	MSTRG.807	Os01g0203800	Os01t0203800-01	i	1	5704762	5705099	338	Noncoding	0.728979	0	1.39772	2.94273	5.8394	2.69036	7.07989	3.61267	3.44607	8.35478	0.597667	9.07862	6.07673	5.60319	2.86154	11.1453	8.94867	7.21797
Os01t0204000-01	MSTRG.808	Os01g0204000	Os01t0204000-01	=	1	5718902	5724184	2210	Coding	0.222982	0.984614	0.748193	2.02529	0.558178	2.46881	3.46498	4.0887	2.319	1.47437	0.914079	1.19014	3.71753	2.1424	3.93883	8.80699	11.34	8.92339
Os01t0204000-02	MSTRG.808	Os01g0204000	Os01t0204000-02	=	1	5718902	5723471	2637	Coding	0	0	0	0	0	0.068968	0	0.463058	0.0883407	0	0	0	0	0	0	0	0	0.0770975
MSTRG.809.1	MSTRG.809	-	-	u	1	5726684	5745771	7171	Coding	0.0343599	0	0	0	0.068809	0	0	0.0340562	0	0	0	0	0	0.0660256	0.0337192	0.0875545	0.0602556	0.0850535
MSTRG.809.2	MSTRG.809	-	-	u	1	5726693	5735619	3377	Coding	0	0	0	0	0	0	0	0	0	0	0	0	0	0	0	0	0	0
MSTRG.809.3	MSTRG.809	-	-	u	1	5726765	5745102	7822	Coding	0	0.0927298	0	0.158949	0.189247	0.162756	0.152966	0.0312218	0.178692	0.0833128	0	0.252193	0.131292	0.211857	0.278215	0.267559	0.331444	0.259916
MSTRG.809.4	MSTRG.809	-	-	u	1	5735671	5745144	934	Noncoding	0	0	0	0	0	0	0	0	0	0	0	0	0	0	0	0	0	0
MSTRG.810.1	MSTRG.810	-	-	u	1	5748639	5749572	934	Noncoding	1.31903	3.36521	3.03489	2.39609	10.5659	4.868	0	0	0	4.18634	9.94917	2.34672	0.879629	2.7881	8.54326	0	0	0
MSTRG.811.1	MSTRG.811	-	-	u	1	5750551	5752739	941	Coding	2.61844	3.08324	5.02052	1.84976	4.19494	1.93272	0.508608	0.778587	0.742681	2.77013	3.43484	5.59023	3.27407	1.76104	5.39618	1.77925	0.688777	0.864213
MSTRG.812.1	MSTRG.812	Os01g0205100	Os01t0205100-01	j	1	5759149	5764602	3107	Coding	0.475819	0.77817	1.06438	0.800323	1.11169	0.585351	0.308079	0.0786021	0.149955	0.908888	0.910254	0.775997	1.71877	0.76194	1.94561	0.067359	0.139071	0.327174
MSTRG.812.2	MSTRG.812	Os01g0205100	Os01t0205100-01	j	1	5759242	5764602	2498	Coding	0	0	0	0	0	0	0	0	0	0	0	0	0	0	0	0	0	0
Os01t0205100-01	MSTRG.812	Os01g0205100	Os01t0205100-01	=	1	5760486	5764602	1647	Coding	0	0	0	0	0	0	0	0	0	0	0	0	0	0	0	0	0	0
MSTRG.813.1	MSTRG.813	Os01g0205200	Os01t0205200-01	o	1	5764237	5768088	3443	Coding	2.21849	2.52803	2.8129	2.9611	1.57645	1.47904	3.40567	3.05005	1.89449	3.47004	1.17346	1.65518	4.11622	4.1255	5.40767	3.58634	3.45122	3.7201
Os01t0205200-01	MSTRG.813	Os01g0205200	Os01t0205200-01	=	1	5764652	5766659	2008	Coding	0	0	0.117637	0	0	0	0.119173	0	0	0	0.201207	0.109155	0	0.117896	0	0	0	0
Os01t0205300-00	MSTRG.814	Os01g0205300	Os01t0205300-00	=	1	5768175	5769203	626	Coding	3.93602	7.72452	8.3015	2.78055	4.72936	7.84417	1.91134	2.73086	4.83771	9.3691	15.8124	13.6552	9.51503	11.7233	11.9741	5.0148	3.1061	1.94862
Os01t0205500-01	MSTRG.815	Os01g0205500	Os01t0205500-01	=	1	5770062	5772270	873	Coding	3.66911	1.93865	2.70579	2.84834	4.23908	8.54137	4.11169	4.19617	4.00265	2.23943	7.63617	4.77032	5.41128	3.79643	3.87767	4.7946	4.20709	3.26035
Os01t0205550-00	MSTRG.816	Os01g0205550	Os01t0205550-00	=	1	5770252	5772046	575	Noncoding	0.857026	0.840965	0.821619	0.432453	0.429069	0	0.832349	0.84945	0.405138	0.377781	0	1.52476	1.78603	0.411713	1.26157	0.727946	1.50293	0.353576
Os01t0205600-01	MSTRG.817	Os01g0205600	Os01t0205600-01	=	1	5773300	5774176	877	Coding	10.6762	10.7518	15.0833	12.192	12.0966	11.1983	7.64015	6.68324	12.4844	8.17378	15.2027	9.49713	4.684	11.0674	2.2057	5.96592	6.15868	7.41824
MSTRG.818.1	MSTRG.818	Os01g0205700	Os01t0205700-01	j	1	5774293	5778435	1803	Coding	4.09975	8.31404	5.76455	7.58531	4.24191	3.63132	12.8742	7.58521	10.0779	3.97582	1.23246	1.70193	8.99949	6.30242	1.60932	12.0719	12.9412	10.2612
Os01t0205700-01	MSTRG.818	Os01g0205700	Os01t0205700-01	=	1	5774293	5776922	1180	Coding	0	0	0	0	0	0	0	0	0	0	0	0	0	0	0	0	0	0
Os01t0205800-00	MSTRG.819	Os01g0205800	Os01t0205800-00	=	1	5774960	5778040	1013	Noncoding	0	0.238675	0	0.245469	0	0.179535	0	0	0	0	0	0	0	0	0	0	0.213274	0
MSTRG.820.1	MSTRG.820	Os01g0205900	Os01t0205900-01	j	1	5789333	5791036	1452	Coding	0	0	0	0.171254	0.169914	0.250508	0.164807	0	0.481311	0	0	0	0	0.326081	0.666116	0	0.297585	0
Os01t0205900-01	MSTRG.820	Os01g0205900	Os01t0205900-01	=	1	5789333	5790735	1258	Coding	0	0	0	0	0	0	0	0	0	0	0	0	0	0	0	0	0	0
Os01t0205900-02	MSTRG.820	Os01t0205900	Os01t0205900-02	=	1	5789426	5790753	1183	Coding	0	0	0	0	0	0	0	0	0	0	0	0	0	0	0	0	0	0
MSTRG.821.1	MSTRG.821	Os01g0206200	Os01t0206200-01	j	1	5794832	5797674	1126	Noncoding	0	0	0	0	0.219107	0	0	0	0	0	0	0	0	0	0	0	0	0
Os01t0206200-01	MSTRG.821	Os01g0206200	Os01t0206200-01	=	1	5794832	5797674	1026	Coding	0	0	0	0	0	0	0	0	0	0	0	0	0	0	0	0	0	0
Os01t0206300-00	MSTRG.822	Os01g0206300	Os01t0206300-00	=	1	5799607	5801142	1536	Coding	2.24579	1.41667	1.0765	0.323777	0.321243	0.828828	1.55794	1.27196	0.758315	5.51546	2.76187	1.56968	0.267439	0.924745	0.314844	0.136253	0.28131	0.397082
Os01t0206600-01	MSTRG.823	Os01g0206600	Os01t0206600-01	=	1	5807990	5808568	481	Noncoding	133.699	198.549	143.399	132.86	201.065	240.853	100.994	148.256	159.823	143.16	221.751	198.678	165.254	150.112	96.519	144.019	131.155	147.513
Os01t0206650-00	MSTRG.824	Os01g0206650	Os01t0206650-00	=	1	5809141	5811560	2147	Coding	0.9181	0.788283	0.660127	1.50563	1.83858	1.35533	0.891664	1.36498	1.62753	0.101176	0.846811	0.408354	0.860987	0.771841	1.46409	1.65712	2.41505	1.79917
Os01t0206700-01	MSTRG.825	Os01g0206700	Os01t0206700-01	=	1	5809589	5811510	1922	Coding	0	0	0	0	0	0	0	0	0	0	0	0.228079	0	0	0	0	0	0
Os01t0206700-03	MSTRG.825	Os01g0206700	Os01t0206700-01	=	1	5809589	5811389	1801	Coding	0	0	0	0	0	0	0	0	0	0	0	0	0	0	0	0	0	0
Os01t0206700-02	MSTRG.825	Os01g0206700	Os01t0206700-01	c	1	5809595	5810655	1061	Coding	0	0	0	0	0	0	0	0	0	0	0	0	0	0	0	0	0	0
MSTRG.826.1	MSTRG.826	Os01g0206800	Os01t0206800-01	j	1	5814827	5819207	2768	Coding	0	0	0	0	0	0	0	0	0	0	0	0	0	0	0	0	0	0
Os01t0206800-01	MSTRG.826	Os01g0206800	Os01t0206800-01	=	1	5814827	5819207	2786	Coding	0	0	0	0	0	0	0	0	0	0	0	0	0	0	0	0	0	0
MSTRG.826.3	MSTRG.826	Os01g0206800	Os01t0206800-01	j	1	5814864	5819317	2855	Coding	0.086303	0.169371	0.248212	0	0.086415	0.509614	0.083818	0.25662	0	0.532599	0	0.614175	0.791358	0.746274	0.254081	0.219914	0.151346	0.284842
MSTRG.826.4	MSTRG.826	Os01g0206800	Os01t0206800-01	j	1	5814933	5819207	2646	Coding	0	0	0	0	0	0	0	0	0	0	0	0	0	0	0	0	0	0
MSTRG.826.5	MSTRG.826	Os01g0206800	Os01t0206800-01	j	1	5814935	5819207	2633	Coding	0	0	0	0	0	0	0	0	0	0	0	0	0	0	0	0	0	0
Os01t0207001-00	MSTRG.827	Os01g0207001	Os01t0207001-00	=	1	5815059	5819001	2331	Coding	0.105704	0	0	0	0	0	0	0	0	0	0	0	0	0.101559	0	0	0	0
MSTRG.828.1	MSTRG.828	-	-	u	1	5821848	5822405	558	Noncoding	0.441568	0	1.26998	0.445628	1.32642	2.60744	0.857707	0.875329	1.25244	0.389291	0.362028	2.74962	1.10427	1.69702	1.73333	4.50074	2.71026	3.27913
MSTRG.829.1	MSTRG.829	-	-	u	1	5824837	5825725	889	Noncoding	5.26603	5.71128	2.65709	7.27241	2.22016	5.52357	5.65276	7.14245	4.97878	13.9278	16.1336	6.65687	3.46558	5.05957	7.07177	4.23748	3.15928	8.00418
MSTRG.830.1	MSTRG.830	Os01g0207200	Os01t0207200-01	x	1	5826590	5830587	1175	Coding	0	0	0	0	0	0	0	0	0	0	0	0	0	0	0	0	0	0
MSTRG.831.1	MSTRG.831	Os01g0207200	Os01t0207200-01	p	1	5826590	5828477	1888	Coding	2.87113	1.53672	3.37808	1.97559	0.392026	2.40822	2.53496	1.94028	2.71451	3.68177	1.60496	3.13451	2.28457	1.63006	0.640361	1.1085	2.28863	1.50757
Os01t0207200-01	MSTRG.832	Os01g0207200	Os01t0207200-01	=	1	5828556	5830828	2273	Coding	26.9918	37.0165	35.4375	32.8192	37.2297	34.8855	27.4779	27.0755	36.8955	27.0455	28.262	20.443	31.5364	29.0581	26.8076	23.2027	25.5682	25.8493
Os01t0207400-01	MSTRG.833	Os01g0207400	Os01t0207400-01	=	1	5837660	5838639	980	Coding	293.16	285.692	318.168	187.51	248.729	262.782	101.825	85.7251	141.437	119.03	315.797	246.917	185.064	202.915	181.597	35.6638	55.9957	59.3322
MSTRG.834.1	MSTRG.834	-	-	u	1	5839350	5839657	308	Noncoding	364.793	480.415	421.046	201.835	225.087	130.497	179.475	94.3565	207.239	150.929	190.206	110.304	196.724	259.793	191.556	39.4107	79.2638	81.8506
Os01t0207500-01	MSTRG.835	Os01g0207500	Os01t0207500-01	=	1	5841728	5843767	2040	Coding	0.120782	0	0	0	0	0.178303	0	0.239428	0.456773	0	0.0990252	0.214886	0	0.580232	0	0	0	0
Os01t0207600-00	MSTRG.836	Os01g0207600	Os01t0207600-00	=	1	5841736	5843671	1839	Coding	0	0	0	0	0	0	0	0	0	0	0	0	0	0	0	0	0	0
Os01t0208400-01	MSTRG.837	Os01g0208400	Os01t0208400-01	=	1	5875794	5877849	2056	Coding	43.0233	36.4548	43.3138	26.0029	41.0391	27.4218	3.49174	3.08835	6.34506	38.141	46.4744	57.6743	26.1737	53.4265	46.4548	0.305376	0.840648	0.889959
MSTRG.838.1	MSTRG.838	Os01g0208600	Os01t0208600-01	j	1	5890605	5899288	4447	Coding	0	0	0	0	0	0	0	0	0	0	0	0	0	0	0	0	0	0
MSTRG.838.2	MSTRG.838	Os01g0208600	Os01t0208600-01	j	1	5890605	5899288	4464	Coding	0	0	0	0	0	0	0	0	0	0	0	0	0	0	0	0	0	0
Os01t0208600-01	MSTRG.838	Os01g0208600	Os01t0208600-01	=	1	5890605	5898131	4580	Coding	0	0	0	0	0	0	0	0	0	0	0	0	0	0	0	0	0	0
Os01t0208600-02	MSTRG.838	Os01t0208600	Os01t0208600-02	=	1	5894496	5898181	2944	Coding	0	0	0	0	0	0	0	0	0	0	0	0	0	0	0	0	0	0
Os01t0208600-03	MSTRG.838	Os01t0208600	Os01t0208600-03	=	1	5896933	5898224	645	Noncoding	0	0	0	0	0	0	0	0	0	0	0	0	0	0	0	0	0	0
Os01t0208700-01	MSTRG.839	Os01g0208700	Os01t0208700-01	=	1	5899561	5909560	3494	Coding	2.46818	1.86834	2.02818	1.28102	2.18894	1.6136	0.890356	1.25813	1.4668	5.22234	1.61887	4.64213	1.11691	1.15183	2.14534	0.898474	1.48401	0.756434
MSTRG.839.2	MSTRG.839	Os01g0208700	Os01t0208700-01	j	1	5903971	5909624	3485	Coding	0.353508	0	0.338903	0.214055	0.141587	0.260931	0	0	0	0.373987	0.57966	1.0063	0.0589364	0.203789	1.11013	0	0	0
MSTRG.839.3	MSTRG.839	Os01g0208700	Os01t0208700-01	j	1	5904898	5909708	2836	Coding	2.86708	1.61981	1.08279	1.92896	1.4789	1.53909	1.35007	1.80838	1.39641	2.37445	2.13693	4.4826	1.15878	1.75297	1.10839	2.65664	2.20922	1.57713
Os01t0208800-01	MSTRG.840	Os01g0208800	Os01t0208800-01	=	1	5907081	5908615	1535	Coding	0	0	0	0	0	0	0	0	0	0	0	0	0	0	0.315049	0	0	0
Os01t0209000-01	MSTRG.841	Os01g0209000	Os01t0209000-01	=	1	5911506	5916779	2227	Coding	0	0.325699	0.318207	0	0.110783	0.244996	0.644725	0.109662	0.104605	0.195082	0.36284	0.0984211	0.0922287	0.318906	0.542883	0.281928	0.388049	0.182583
MSTRG.841.2	MSTRG.841	Os01g0209000	Os01t0209000-01	j	1	5911625	5916627	3543	Coding	0.973618	0.818891	0.933394	1.89496	0.905247	1.18063	1.95871	1.1718	1.70952	1.83932	1.25437	1.91778	2.55075	2.80634	2.52515	2.65814	2.80501	1.72148
Os01t0209000-02	MSTRG.841	Os01t0209000	Os01t0209000-02	=	1	5911625	5916627	1956	Coding	0	0	0	0	0	0	0	0	0	0	0	0	0	0	0	0	0	0
MSTRG.842.1	MSTRG.842	Os01g0209200	Os01t0209200-01	j	1	5921736	5934198	1292	Coding	0	0	0	0	0	0	0	0	0	0	0	0	0	0	0	0	0	0
Os01t0209200-01	MSTRG.842	Os01g0209200	Os01t0209200-01	=	1	5921759	5934109	1180	Coding	0	0	0	0	0	0	0	0	0	0	0	0	0	0	0	0	0	0
Os01t0209300-00	MSTRG.843	Os01g0209300	Os01t0209300-00	=	1	5932028	5933355	649	Noncoding	0	0	0	0	0	0	0	0	0	0	0	0	0	0	0	0	0	0
Os01t0209400-01	MSTRG.844	Os01g0209400	Os01t0209400-01	=	1	5934586	5939516	1533	Coding	0	0	0	0	0	0	0	0	0	0	0	0	0	0	0	0	0	0
MSTRG.844.2	MSTRG.844	Os01g0209400	Os01t0209400-01	j	1	5934598	5939549	1554	Coding	0	0	0	0	0	0	0	0	0	0.139784	0	0	0	0	0	0	0	0
MSTRG.845.1	MSTRG.845	Os01g0209500	Os01t0209500-01	j	1	5945540	5954392	3139	Coding	0	0	0	0	0	0	0	0	0	0	0	0	0	0	0	0	0	0
Os01t0209500-01	MSTRG.845	Os01g0209500	Os01t0209500-01	=	1	5945633	5954315	2962	Coding	0	0	0	0	0	0	0	0	0	0	0	0	0	0	0	0	0	0
Os01t0209566-00	MSTRG.846	Os01g0209566	Os01t0209566-00	=	1	5945746	5946990	1186	Noncoding	0	0	0	0	0	0	0	0	0	0	0	0	0	0	0	0	0	0
Os01t0209700-01	MSTRG.847	Os01g0209700	Os01t0209700-01	=	1	5968819	5972489	1336	Coding	0	0	0	0	0	0	0	0	0	0	0	0	0	0	0	0	0	0
MSTRG.847.2	MSTRG.847	Os01g0209700	Os01t0209700-01	j	1	5968846	5972483	3300	Coding	0.298661	0	0	0	0	0.110223	0.0725152	0.14801	0	0	0	0.0664193	0.124481	0	0.0732728	0	0.0654686	0.184824
MSTRG.848.1	MSTRG.848	Os01g0209750	Os01t0209750-00	e	1	5969280	5972421	3142	Coding	0.862618	0.384751	0	0.316563	0.157043	0.463065	0.0761618	0.23318	0.296568	0.138271	0.128588	0.0697593	0.392222	0.15069	0.0769574	0.0666087	0.275043	0.129412
Os01t0209750-00	MSTRG.848	Os01g0209750	Os01t0209750-00	=	1	5969790	5972419	911	Noncoding	0	0	0	0	0	0	0	0	0	0	0	0	0	0	0	0	0	0
Os01t0209800-02	MSTRG.849	Os01g0209800	Os01t0209800-02	=	1	5983626	5985833	2112	Coding	0	0	0	0	0	0	0	0	0	0	0	0	0	0	0	0	0	0
Os01t0209800-01	MSTRG.849	Os01t0209800	Os01t0209800-01	=	1	5983713	5985875	2067	Coding	0	0	0	0	0	0	0	0	0	0	0	0	0	0	0	0	0	0
Os01t0209901-00	MSTRG.850	Os01g0209901	Os01t0209901-00	=	1	5983849	5985803	1863	Coding	0	0	0	0	0	0	0	0	0	0	0	0	0	0	0	0	0	0
Os01t0210200-00	MSTRG.851	Os01g0210200	Os01t0210200-00	=	1	6000333	6000920	588	Coding	0	1.64474	3.61554	0.845784	5.87416	3.4023	0	0	0.396181	1.84715	6.18402	3.72761	2.44516	1.20783	4.11225	0	0	0
MSTRG.852.1	MSTRG.852	Os01g0210300	Os01t0210300-01	j	1	6003524	6004869	1120	Coding	0	0	0	0	0	0	0	0	0	0	0	0	0	0	0	0	0	0
Os01t0210300-01	MSTRG.852	Os01g0210300	Os01t0210300-01	=	1	6003524	6004869	1007	Coding	0	0	0	0	0	0	0	0	0	0	0	0	0	0	0	0	0	0
MSTRG.853.1	MSTRG.853	Os01g0210400	Os01t0210400-00	j	1	6004877	6007314	1729	Coding	0	0	0	0.143817	0	0.105187	0	0	0	0	0.350511	0	0.118793	0.27384	0	0	0	0.117586
MSTRG.853.2	MSTRG.853	Os01g0210400	Os01t0210400-00	j	1	6004956	6007308	1648	Coding	0	0	0	0	0	0	0	0	0	0	0	0	0	0	0	0	0	0
Os01t0210400-00	MSTRG.853	Os01g0210400	Os01t0210400-00	=	1	6005040	6007163	1500	Coding	0.328527	0.161185	0	0	0	0.121246	0	0	0	0.144816	0	0.876735	0	0	0	0	0	0
Os01t0210500-01	MSTRG.854	Os01g0210500	Os01t0210500-01	=	1	6007921	6009027	952	Coding	78.6808	41.3968	64.5126	26.1198	54.6815	50.8162	27.3989	32.8359	24.9594	65.9431	90.3959	79.2009	24.3797	49.7342	30.733	21.3242	24.7364	30.3251
Os01t0210550-00	MSTRG.855	Os01g0210550	Os01t0210550-00	=	1	6008725	6009183	459	Noncoding	1.07362	1.0535	0	0	0	0.792456	0	0.532063	0	0.473256	0	0	0.44748	0.515762	0	0.455957	0	0
Os01t0210600-02	MSTRG.856	Os01g0210600	Os01t0210600-02	=	1	6010862	6011818	957	Coding	421.214	350.413	387.768	382.994	254.964	370.579	250.303	250.597	217.132	523.2	659.228	737.254	386.964	443.043	362.069	155.269	243.363	190.772
MSTRG.857.1	MSTRG.857	Os01g0210750	Os01t0210750-00	j	1	6016886	6023720	1351	Coding	0	0	0	0	0	0	0	0	0	0	0	0.162238	0	0	0	0	0	0
MSTRG.857.2	MSTRG.857	Os01g0210750	Os01t0210750-00	o	1	6017041	6023591	1989	Coding	0	0	0	0.125018	0	0	0.120312	0.122784	0	0.109213	0.203129	0	0.103265	0.119022	0	0.105221	0.325862	0.102215
MSTRG.857.3	MSTRG.857	Os01g0210750	Os01t0210750-00	o	1	6017043	6023615	1768	Coding	0	0	0	0	0	0	0	0	0	0	0	0	0	0	0	0	0	0
Os01t0210750-00	MSTRG.857	Os01g0210750	Os01t0210750-00	=	1	6017896	6022072	2884	Coding	0.341741	0	0.163811	0.172441	0	0	0.16595	0.16936	0.0807747	0.225961	0	0.0759999	0.284873	0.328342	0.335368	0.507972	0	0.422967
Os01t0210700-01	MSTRG.858	Os01g0210700	Os01t0210700-01	=	1	6017742	6022122	2218	Coding	0	0	0	0	0	0.0819967	0	0	0	0	0.0910782	0	0	0	0	0	0	0
Os01t0210700-02	MSTRG.858	Os01g0210700	Os01t0210700-02	=	1	6017745	6022156	2348	Coding	0.209876	0	0.100603	0	0.105074	0	0.203833	0.104011	0	0	0.172071	0	0	0	0.102981	0.0891331	0	0.086587
MSTRG.858.3	MSTRG.858	Os01g0210700	Os01t0210700-02	e	1	6019112	6019837	726	Noncoding	0	0	0	0	0	0	0	0	0	0	0	0	0	0	0	0	0	0
MSTRG.859.1	MSTRG.859	Os01g0210800	Os01t0210800-01	j	1	6024945	6030449	1873	Coding	0	0.129086	0	0	0	0.0971002	0.127763	0	0	0	0	0	0	0	0.129098	0	0.115348	0.108546
MSTRG.859.2	MSTRG.859	Os01g0210800	Os01t0210800-01	j	1	6024945	6029638	1902	Coding	0	0	0	0	0	0	0	0	0	0	0	0	0	0	0	0	0	0
MSTRG.859.3	MSTRG.859	Os01g0210800	Os01t0210800-01	j	1	6024945	6029641	2549	Coding	0	0	0	0	0	0	0	0	0	0	0	0	0	0	0	0	0	0
MSTRG.859.4	MSTRG.859	Os01g0210800	Os01t0210800-01	j	1	6025021	6029576	2745	Coding	0	0.176158	0.086053	0.0905867	0.269634	0.397527	0.610238	0.355872	0	0.158269	0.29437	0.159697	0.374123	0.258726	0.440437	0.609937	0.314822	0.518449
Os01t0210800-01	MSTRG.859	Os01g0210800	Os01t0210800-01	=	1	6025074	6029638	1773	Coding	0	0	0	0	0	0	0	0	0	0	0	0	0	0	0	0	0	0
Os01t0211600-01	MSTRG.860	Os01g0211600	Os01t0211600-01	=	1	6076731	6078239	1509	Coding	17.7979	21.9506	23.3241	31.3091	21.9084	29.7691	42.8171	48.8757	37.2048	22.3126	21.2855	25.1284	22.7307	22.1203	18.9082	19.9715	21.619	28.9668
MSTRG.861.1	MSTRG.861	-	-	u	1	6078816	6079044	229	Noncoding	5.3798	8.44638	4.12603	15.2019	11.8509	9.53023	21.9446	31.9935	9.15541	3.79431	0	2.8714	21.5259	11.3715	12.6707	28.3311	18.8687	30.1852
MSTRG.862.1	MSTRG.862	Os01g0211800	Os01t0211800-01	j	1	6094660	6096854	1849	Coding	8.52854	20.5295	21.3348	26.3588	21.2156	22.3278	26.0137	20.8687	30.3634	1.17482	9.06812	4.2675	42.4339	20.6135	18.5698	17.4309	26.8744	23.5303
Os01t0211800-01	MSTRG.862	Os01g0211800	Os01t0211800-01	=	1	6094692	6096528	1483	Coding	0	0	0	0	0	0	0	0	0	0	0	0	0	0	0	0	0	0
Os01t0212000-01	MSTRG.863	Os01g0212000	Os01t0212000-01	=	1	6109134	6109760	627	Noncoding	25.5433	30.8488	23.3578	42.4349	47.2181	66.7142	40.4559	41.6766	32.3238	15.9367	36.7293	31.8114	61.5852	35.1138	36.2507	44.0599	55.476	45.3953
MSTRG.864.1	MSTRG.864	Os01g0212100	Os01t0212100-01	j	1	6112811	6132585	2794	Coding	0	0	0	0	0	0	0	0	0	0	0	0	0	0	0	0	0	0
MSTRG.864.2	MSTRG.864	Os01g0212100	Os01t0212100-01	j	1	6112811	6125509	2662	Coding	0	0	0	0	0	0	0	0	0	0	0	0	0	0	0	0	0	0
MSTRG.864.3	MSTRG.864	Os01g0212100	Os01t0212100-01	j	1	6112811	6125509	2777	Coding	0	0	0	0	0	0	0	0	0	0	0	0	0	0	0	0	0	0
MSTRG.864.4	MSTRG.864	Os01g0212100	Os01t0212100-01	j	1	6112811	6132646	2871	Coding	0	0	0	0	0	0	0	0	0	0	0	0	0	0	0	0	0	0
Os01t0212100-01	MSTRG.864	Os01g0212100	Os01t0212100-01	=	1	6112811	6125509	2579	Coding	0	0	0	0	0	0	0	0	0	0	0	0	0	0	0	0	0	0
MSTRG.864.6	MSTRG.864	Os01g0212100	Os01t0212100-01	j	1	6112846	6125509	2643	Coding	0	0	0	0	0	0	0	0	0	0	0	0	0	0	0	0	0	0
MSTRG.864.7	MSTRG.864	Os01g0212100	Os01t0212100-01	j	1	6112846	6125509	2615	Coding	0	0	0	0	0	0	0	0	0	0	0	0	0	0	0	0	0	0
Os01t0212100-02	MSTRG.864	Os01g0212100	Os01t0212100-02	=	1	6112846	6132696	2866	Coding	0	0	0	0	0	0	0	0	0	0	0	0	0	0	0	0	0	0
Os01t0212400-01	MSTRG.865	Os01g0212400	Os01t0212400-01	=	1	6134203	6139136	2022	Coding	299.768	376.178	366.122	358.848	342.619	292.951	351.85	328.159	372.589	182.309	201.312	209.319	368.936	297.733	289.395	297.573	328.557	297.519
MSTRG.866.1	MSTRG.866	Os01g0212500	Os01t0212500-01	j	1	6139265	6142361	2514	Coding	0	0	0	0	0	0.0723423	0	0.0971427	0	0	0	0	0	0	0	0	0	0.0808696
MSTRG.866.2	MSTRG.866	Os01g0212500	Os01t0212500-01	j	1	6139267	6142199	2361	Coding	0	0	0	0	0	0	0	0	0	0	0	0	0	0	0	0	0	0
Os01t0212500-01	MSTRG.866	Os01g0212500	Os01t0212500-01	=	1	6139624	6141644	1339	Coding	0	0	0	0	0	0	0	0	0	0	0	0	0	0	0	0	0	0
MSTRG.866.4	MSTRG.866	Os01g0212500	Os01t0212500-01	j	1	6139998	6141939	1305	Coding	0	0	0	0	0	0	0	0	0	0	0	0	0	0	0	0	0	0
MSTRG.867.1	MSTRG.867	Os01g0212500	Os01t0212500-01	s	1	6139755	6140124	272	Noncoding	0	0	0	0	0	0	0	0	0	0	0	0	0	0	0	0	0	0
Os01t0212700-01	MSTRG.868	Os01g0212700	Os01t0212700-01	=	1	6172143	6173186	1044	Coding	76.4674	40.0647	49.0984	29.7726	26.4675	25.4337	18.7956	19.6496	21.6442	67.2064	65.4022	50.597	21.6411	32.4263	22.6977	3.80882	12.4165	6.62108
MSTRG.869.1	MSTRG.869	-	-	u	1	6181738	6182463	726	Noncoding	7.8059	2.99724	4.88048	5.82263	4.75758	9.26879	3.62576	8.74606	1.2835	3.59048	11.6866	8.45337	2.26329	1.95649	5.32893	1.44135	2.97585	4.48058
Os01t0212900-00	MSTRG.870	Os01g0212900	Os01t0212900-00	=	1	6182929	6183873	945	Coding	12.2546	10.234	7.24894	2.10506	1.82752	3.46416	0.759683	0.516861	0.98605	2.0688	5.13045	3.71105	1.95613	5.26077	4.34984	0.221465	0.457241	1.07569
MSTRG.871.1	MSTRG.871	Os01g0213800	Os01t0213800-01	j	1	6221640	6224678	2524	Coding	0.0976208	0	0.0935877	0.394074	0	0	0.0948099	0	0.0922957	0.0860635	0	0	0	0.28138	0	0.497507	0.0855969	0.241648
Os01t0213800-01	MSTRG.871	Os01g0213800	Os01t0213800-01	=	1	6221640	6224242	2382	Coding	0.827523	1.42103	0.793335	1.77465	0.621448	1.14527	0.904157	1.12779	1.36917	0.273582	0.848075	0.644117	2.41436	1.9877	0.609068	1.23005	1.36049	1.28027
Os01t0214001-00	MSTRG.872	Os01g0214001	Os01t0214001-00	=	1	6221644	6224197	2350	Coding	0	0	0	0	0	0	0	0	0	0	0	0	0	0	0	0	0	0
MSTRG.872.2	MSTRG.872	Os01g0214001	Os01t0214001-00	e	1	6222216	6224132	1917	Coding	0	0	0	0	0	0.0948715	0.249661	0	0	0	0	0	0	0	0	0	0	0
MSTRG.873.1	MSTRG.873	Os01g0214200	Os01t0214200-01	j	1	6242516	6244879	1098	Coding	0	0	0	0	0	0	0	0	0	0	0	0	0	0.215605	0	0	0	0
Os01t0214200-01	MSTRG.873	Os01g0214200	Os01t0214200-01	=	1	6242516	6244879	1016	Coding	0	0	0	0	0	0	0	0	0	0	0	0	0	0	0	0	0	0
MSTRG.874.1	MSTRG.874	Os01g0214300	Os01t0214300-01	j	1	6247098	6253504	2321	Coding	0	0	0	0	0	0	0	0	0	0	0	0	0	0	0	0	0.0930834	0
MSTRG.874.2	MSTRG.874	Os01g0214300	Os01t0214300-01	j	1	6247148	6253504	2262	Coding	0	0	0	0	0	0	0	0	0	0	0	0	0	0	0	0	0	0
Os01t0214300-01	MSTRG.874	Os01g0214300	Os01t0214300-01	=	1	6248293	6253373	987	Coding	0	0	0	0	0	0	0	0	0	0	0	0	0	0	0	0	0	0
MSTRG.875.1	MSTRG.875	Os01g0214400	Os01t0214400-01	j	1	6253793	6256906	1491	Coding	0	0	0	0	0	0	0	0	0	0	0	0	0	0	0	0	0	0
Os01t0214400-01	MSTRG.875	Os01g0214400	Os01t0214400-01	=	1	6253793	6256906	1625	Coding	0	0	0	0	0	0	0	0	0	0	0	0	0.126396	0	0	0	0	0.125112
Os01t0214500-01	MSTRG.876	Os01g0214500	Os01t0214500-01	=	1	6257846	6258501	540	Noncoding	3.19401	9.40246	3.06205	0.460482	5.48255	1.01038	0.886297	1.35676	0.431397	9.25215	6.73371	10.1474	0.380358	3.50718	0.895556	0	1.60034	0.752986
Os01t0214600-01	MSTRG.877	Os01g0214600	Os01t0214600-01	=	1	6267440	6270770	1412	Coding	0	0	0	0	0	0	0	0	0	0	0	0	0	0	0	0	0	0
MSTRG.877.2	MSTRG.877	Os01g0214600	Os01t0214600-01	j	1	6267447	6270743	1429	Coding	0	0	0	0	0	0	0	0	0	0	0	0	0	0	0	0	0	0
MSTRG.878.1	MSTRG.878	Os01g0214800	Os01t0214800-01	j	1	6278342	6283573	1773	Coding	0	0.272733	0	0	0	0	0	0	0	0	0	0	0	0	0	0	0	0
Os01t0214800-01	MSTRG.878	Os01g0214800	Os01t0214800-01	=	1	6278520	6283559	1581	Coding	0	0	0	0	0	0	0	0	0	0	0	0	0	0	0	0	0	0
Os01t0214800-02	MSTRG.878	Os01g0214800	Os01t0214800-02	=	1	6278521	6281742	2934	Coding	0.335917	0.164811	0.241529	0.423757	0	0.123973	0.326244	0	0.0793982	1.11055	0.757371	1.04587	0.140009	0.322747	0.412066	0	0	0
Os01t0214800-03	MSTRG.878	Os01g0214800	Os01t0214800-03	=	1	6278611	6283559	1355	Coding	0	0	0	0	0	0	0	0	0	0	0	0	0	0	0	0	0	0
Os01t0214901-00	MSTRG.879	Os01g0214901	Os01t0214901-00	=	1	6278711	6283235	1039	Noncoding	0	0	0	0	0	0	0	0	0	0	0	0	0	0	0	0	0	0
MSTRG.880.1	MSTRG.880	-	-	u	1	6286058	6287507	1450	Noncoding	27.0185	24.1778	20.0376	22.8082	28.4147	27.8447	18.1538	17.011	18.9577	15.73	31.9039	24.9416	9.20729	16.3265	4.836	12.1241	10.1318	19.6296
MSTRG.881.1	MSTRG.881	Os01g0215000	Os01t0215000-01	j	1	6288124	6292341	1454	Coding	0.16946	0.166284	0	0.513054	0	0.250163	0.164581	0.335924	0	0.149398	0.138935	0	0.141261	0	0	0.143937	0.297175	0
Os01t0215000-01	MSTRG.881	Os01g0215000	Os01t0215000-01	=	1	6288365	6292301	1294	Coding	0	0	0	0	0.190661	0	0	0	0	0	0	0	0	0	0	0	0	0
Os01t0215100-00	MSTRG.882	Os01g0215100	Os01t0215100-00	=	1	6296963	6297334	372	Coding	3.97411	3.89964	3.17494	2.67377	5.30569	5.86673	2.57312	1.96949	1.25244	15.1823	6.5165	11.7841	4.41706	2.54553	4.55	2.25037	1.16154	2.18609
Os01t0215700-01	MSTRG.883	Os01g0215700	Os01t0215700-01	=	1	6319130	6322307	1691	Coding	0.728548	0.571916	0.977828	1.61754	0.729494	0.967958	2.83028	2.74401	1.51537	0.513836	0.477851	0.518471	1.82194	0.839981	1.14394	2.7228	2.68301	2.64502
Os01t0215700-02	MSTRG.883	Os01t0215700	Os01t0215700-02	=	1	6319390	6322451	1575	Coding	0	0.15351	0	0	0.156644	0.346416	0.151937	0	0	0	0	0.139164	0	0	0	0	0.137172	0
Os01t0215725-00	MSTRG.884	Os01g0215725	Os01t0215725-00	=	1	6319466	6322051	1085	Coding	0	0	0	0	0	0	0	0	0	0	0	0	0	0	0	0	0	0
MSTRG.884.2	MSTRG.884	Os01g0215725	Os01t0215725-00	o	1	6319819	6322061	2100	Coding	11.8504	12.6645	13.0481	20.3665	20.0896	21.4778	18.4603	22.2121	18.6364	4.86169	13.3712	18.1609	17.8986	17.2478	15.1989	19.6329	19.9586	15.49
Os01t0216300-01	MSTRG.885	Os01g0216300	Os01t0216300-01	=	1	6352582	6358355	1723	Coding	0.143003	0.140324	0.548382	0	0.143189	0	0	0	0	4.03435	1.99315	3.94353	0	0	0	0	0	0
Os01t0216350-00	MSTRG.886	Os01g0216350	Os01t0216350-00	=	1	6353714	6357017	848	Noncoding	0	0	0	0	0	0	0	0	0	0	0	0	0	0	0	0	0	0
Os01t0216400-00	MSTRG.887	Os01g0216400	Os01t0216400-00	=	1	6361526	6363457	1149	Coding	1.28666	0	0.61675	0	0	0	0	0	0	4.34827	1.93396	1.14456	0.715033	2.47243	0.420888	0	0	0
MSTRG.888.1	MSTRG.888	Os01g0216900	Os01t0216900-00	j	1	6364933	6378757	1275	Coding	0.579753	0	0.370534	0	0.387004	0.285284	0	0	0	0.340744	0	0	0.483278	0	0	0	0	0
Os01t0216500-00	MSTRG.888	Os01g0216500	Os01t0216500-00	=	1	6365063	6367057	1137	Coding	4.11742	0.212645	1.24652	0.437397	1.7359	0.799774	0	0.429581	0.204885	0	2.66506	0.963869	0.72258	0.62463	0.637995	0	0.570043	0
Os01t0216900-00	MSTRG.888	Os01g0216900	Os01t0216900-00	=	1	6374207	6381837	1245	Coding	0	0	0	0	0	0	0	0	0	0	0	0	0	0	0	0	0	0
Os01t0216600-00	MSTRG.889	Os01g0216600	Os01t0216600-00	=	1	6365099	6366237	796	Noncoding	0	0	0	0	0	0	0	0	0	0	0	0	0	0	0	0	0	0
Os01t0216951-00	MSTRG.890	Os01g0216951	Os01t0216951-00	=	1	6377363	6381819	1009	Noncoding	0	0	0	0	0	0	0	0	0	0	0	0	0	0	0	0	0	0
Os01t0217000-01	MSTRG.891	Os01g0217000	Os01t0217000-01	=	1	6387691	6391467	1653	Coding	0.447178	0.146266	0	0	0.298505	0	0	0	0	0.394236	0.488836	0	0	0	0.14628	0	0	0
Os01t0217000-02	MSTRG.891	Os01g0217000	Os01t0217000-02	=	1	6387860	6390995	1391	Coding	0	0	0	0	0	0	0	0	0	0	0	0	0	0	0	0	0	0
Os01t0217050-00	MSTRG.892	Os01g0217050	Os01t0217050-00	=	1	6388780	6390920	1024	Coding	0	0	0	0	0	0.355212	0	0	0	0.212133	0.394553	0	0	0.462373	0	0	0	0
MSTRG.892.2	MSTRG.892	Os01g0217050	Os01t0217050-00	o	1	6390262	6391328	984	Coding	0.500803	0.245709	0.720169	0	0	0.369652	0.243191	0	0.236742	0.662269	1.02648	2.45022	0.626199	0	1.22866	0.212687	0	0
Os01t0217100-01	MSTRG.893	Os01g0217100	Os01t0217100-01	=	1	6394270	6395665	1019	Coding	0.725402	1.66089	0.695433	0.488048	0.484229	1.78478	1.17419	1.19832	0.228611	2.77126	3.17192	2.79626	1.61251	0.464641	0.949166	0.410764	0	0.598546
MSTRG.894.1	MSTRG.894	Os01g0217400	Os01t0217400-00	j	1	6402709	6405432	1373	Coding	0.179457	0	0	0	0.17969	0.132461	0	0.177871	0	0	0.147131	0.319277	0.448784	0.172422	0.176111	0	0	0
Os01t0217400-00	MSTRG.894	Os01g0217400	Os01t0217400-00	=	1	6402871	6405410	1273	Coding	0	0	0	0	0	0	0	0	0	0	0	0	0	0	0	0	0	0
MSTRG.895.1	MSTRG.895	Os01g0217500	Os01t0217500-01	j	1	6412704	6419928	1617	Coding	0	0	0	0	0	0	0	0	0	0	0	0	0	0	0	0.129428	0	0
Os01t0217500-01	MSTRG.895	Os01g0217500	Os01t0217500-01	=	1	6412786	6419867	1474	Coding	0	0	0	0	0	0	0	0	0	0	0	0	0	0	0	0	0	0
Os01t0217800-01	MSTRG.896	Os01g0217800	Os01t0217800-01	=	1	6432336	6435651	1723	Coding	0	0	0	0	0	0	0	0	0	0	0	0	0	0	0	0	0	0
MSTRG.896.2	MSTRG.896	Os01g0217800	Os01t0217800-01	j	1	6432347	6436035	2356	Coding	0.418328	0.820976	1.3034	0.31663	0.209435	0.694744	0.609423	0.518287	0.197754	0.645403	0.600204	1.67458	1.2205	1.00482	1.02632	0.266491	0.733604	0.776637
MSTRG.896.3	MSTRG.896	Os01g0217800	Os01t0217800-01	j	1	6434020	6436049	1413	Coding	0	0.171109	0	0	0	0	0.846781	0	0	0.153733	0	0.155119	0.14536	1.00524	0.855627	0.148114	0	0
Os01t0218032-01	MSTRG.897	Os01g0218032	Os01t0218032-01	=	1	6444246	6456068	6539	Coding	146.277	137.509	137.199	203.902	138.129	139.871	193.372	178.784	171.358	171.912	122.677	191.53	195.091	180.33	177.791	160.38	190.54	176.847
Os01t0218200-00	MSTRG.898	Os01g0218200	Os01t0218200-00	=	1	6471789	6476664	2657	Coding	0.0927343	0.0909964	0.088903	0.280761	0.185709	0.205347	0	0	0.0876757	0	0	0	0	0.0890985	0.273015	0.315069	0	0
Os01t0218350-00	MSTRG.899	Os01g0218350	Os01t0218350-00	=	1	6471818	6476650	2614	Coding	0	0.369973	0	0	0	0	0.0915456	0	0	0.0831003	0	0	0	0	0	0	0.1653	0
Os01t0218500-01	MSTRG.900	Os01g0218500	Os01t0218500-01	=	1	6494446	6497781	2956	Coding	0	0	0	0	0	0	0	0	0	0	0	0	0	0	0	0	0	0
Os01t0218500-02	MSTRG.900	Os01g0218500	Os01t0218500-02	=	1	6494516	6499766	1237	Coding	33.0651	20.7182	16.4224	26.7355	29.7175	33.3744	33.0803	29.2192	27.8717	54.0866	62.3835	44.2974	33.8725	32.917	30.1028	32.9915	20.0852	20.0512
Os01t0218500-03	MSTRG.900	Os01g0218500	Os01t0218500-03	=	1	6494583	6495668	992	Coding	0	0	0	0	0	0	0	0	0	0	0	0	0	0	0	0	0	0
Os01t0218500-04	MSTRG.900	Os01g0218500	Os01t0218500-04	=	1	6495257	6497781	2525	Noncoding	0	0	0	0	0	0	0	0	0	0	0	0	0	0	0	0	0	0
MSTRG.901.1	MSTRG.901	Os01g0218700	Os01t0218700-01	j	1	6500709	6507086	2865	Coding	0	0	0	0	0	0	0	0	0	0	0	0	0	0	0	0	0	0
Os01t0218700-01	MSTRG.901	Os01g0218700	Os01t0218700-01	=	1	6500709	6507086	2839	Coding	0	0	0	0	0	0	0	0	0	0	0	0	0	0	0	0	0	0
Os01t0218700-02	MSTRG.901	Os01t0218700	Os01t0218700-02	=	1	6500709	6502533	931	Coding	0	0	0	0	0	0	0	0	0	0	0	0	0	0	0	0	0	0
MSTRG.901.4	MSTRG.901	Os01g0218700	Os01t0218700-01	j	1	6500710	6507086	3051	Coding	0	0	0	0	0	0	0	0	0	0	0	0	0	0	0	0	0	0
MSTRG.901.5	MSTRG.901	Os01g0218700	Os01t0218700-01	j	1	6500809	6507086	3033	Coding	0.081238	0.0797156	0	0.081985	0.0813435	0	0.315595	0.16104	0	0.0716203	0.199813	0.216799	0.406317	0.390265	0.0797231	0.345012	0.142464	0.268126
Os01t0218800-02	MSTRG.902	Os01t0218800	Os01t0218800-02	=	1	6507356	6513979	2747	Coding	0	0	0.0859903	0	0	0	0	0	0	0	0	0	0	0	0	0	0	0
Os01t0218800-01	MSTRG.902	Os01g0218800	Os01t0218800-01	=	1	6507368	6514640	3396	Coding	3.70028	3.27496	4.5212	5.93095	3.77773	3.15967	9.72422	6.25644	5.89932	6.20458	2.55786	4.51792	7.86252	8.01664	6.97774	9.12076	9.16098	8.26156
MSTRG.903.1	MSTRG.903	Os01g0218900	Os01t0218900-01	j	1	6518152	6521026	1934	Coding	0	0	0	0	0	0	0	0	0	0	0	0	0	0	0	0	0	0
Os01t0218900-01	MSTRG.903	Os01g0218900	Os01t0218900-01	=	1	6518152	6521026	2002	Coding	0	0	0	0	0	0	0	0	0	0	0	0	0	0	0	0	0	0
Os01t0219000-00	MSTRG.904	Os01g0219000	Os01t0219000-00	=	1	6523644	6524609	966	Coding	24.7415	23.0264	23.9639	24.1968	28.6046	33.7003	26.7541	28.5678	28.9384	27.4341	28.4405	31.312	19.9865	24.0166	14.0174	21.0151	27.0617	31.3588
MSTRG.905.1	MSTRG.905	Os01g0219200	Os01t0219200-01	j	1	6525486	6531845	2313	Coding	0.319578	0.731709	0.20425	0.537528	0.426658	0.471773	0.517294	0.527922	0.201431	0.845231	1.57207	1.04238	0.443998	0.409399	0.313619	1.17626	0.373621	0.878972
Os01t0219100-01	MSTRG.905	Os01g0219100	Os01t0219100-01	=	1	6525486	6528178	711	Coding	2.42583	2.72042	1.99338	2.79787	5.89895	6.13903	3.02912	2.74787	0.98293	3.66623	8.52369	5.24068	4.91095	4.66144	2.04051	2.35482	2.12704	2.00161
Os01t0219200-01	MSTRG.905	Os01t0219200	Os01t0219200-01	=	1	6528797	6531845	1397	Coding	0	0	0	0	0	0	0	0	0	0	0	0	0	0	0	0	0	0
Os01t0219300-01	MSTRG.906	Os01g0219300	Os01t0219300-01	=	1	6534612	6535829	1218	Coding	5.05737	13.4983	10.6665	11.2285	15.3944	15.0811	3.14352	4.41114	7.45913	18.7262	12.9367	10.2574	12.816	13.0224	18.4626	5.32662	7.80463	7.34439
MSTRG.907.1	MSTRG.907	Os01g0219500	Os01t0219500-01	j	1	6541008	6543697	2396	Coding	0	0	0	0	0	0	0	0	0	0	0	0	0	0	0	0	0	0
MSTRG.907.2	MSTRG.907	Os01g0219500	Os01t0219500-01	j	1	6541008	6543697	2311	Coding	0	0	0	0	0	0	0	0	0	0	0	0	0	0	0	0	0	0
MSTRG.907.3	MSTRG.907	Os01g0219500	Os01t0219500-01	j	1	6541008	6543653	2271	Coding	0	0	0	0	0	0	0	0	0	0	0	0	0	0	0	0	0	0
Os01t0219500-01	MSTRG.907	Os01g0219500	Os01t0219500-01	=	1	6541008	6543076	1966	Coding	0	0	0	0	0	0.0925069	0	0	0	0	0	0	0	0	0	0	0	0
MSTRG.907.5	MSTRG.907	Os01g0219500	Os01t0219500-01	j	1	6541011	6543118	1478	Coding	0	0	0	0	0	0	0	0	0	0	0	0	0	0	0	0	0	0
MSTRG.908.1	MSTRG.908	Os01g0219500	Os01t0219500-01	x	1	6541025	6541384	222	Noncoding	0	0	0	0	0	0	0	0	0	0	0	0	0	0	0	0	0	0
Os01t0219600-00	MSTRG.909	Os01g0219600	Os01t0219600-00	=	1	6541971	6544461	1923	Coding	0	0	0	0	0	0	0	0	0	0	0	0	0	0	0	0	0	0
MSTRG.909.2	MSTRG.909	Os01g0219600	Os01t0219600-00	e	1	6543005	6544724	1720	Coding	0	0.140568	0	0	0	0	0	0	0	0	0	0	0	0	0	0	0	0
MSTRG.909.3	MSTRG.909	Os01g0219600	Os01t0219600-00	j	1	6543078	6544587	1394	Coding	0	0	0	0	0	0	0	0	0	0	0	0	0	0	0	0	0	0
MSTRG.910.1	MSTRG.910	MIR159	ENSRNA049471356-T1	x	1	6555238	6557947	610	Noncoding	3.23141	0.396357	1.54895	0.81528	0.808901	1.78887	0.392296	0.400355	0.763785	0	0.662332	2.15591	1.34684	1.55236	0.396394	0	0	0.666578
MSTRG.911.1	MSTRG.911	MIR159	ENSRNA049471356-T1	o	1	6555279	6559731	1532	Noncoding	14.7966	10.7316	14.1853	9.57635	10.1456	14.483	8.90347	12.434	11.5565	9.21643	12.6587	12.7333	9.11668	5.40843	5.83982	8.33313	7.75624	7.96238
ENSRNA049471356-T1	MSTRG.912	MIR159	ENSRNA049471356-T1	=	1	6556046	6556244	199	#N/A	6.19083	3.64489	1.18701	4.9982	2.47955	10.053	10.8226	2.45444	10.5356	6.54948	5.07566	14.3185	8.25702	14.2755	4.8603	17.8786	7.59962	9.19475
ENSRNA049471305-T1	MSTRG.913	MIR159	ENSRNA049471305-T1	=	1	6563754	6563944	191	#N/A	1.29003	3.79755	0	1.30189	1.2917	1.90438	2.50576	1.27862	1.21966	6.8238	3.17295	2.29512	2.15072	0	3.79791	2.19146	3.3934	6.38658
MSTRG.914.1	MSTRG.914	Os01g0220100	Os01t0220100-01	x	1	6564357	6565181	401	Noncoding	0	0	0.589066	0	0	0	0	0	0.580934	0.541706	0.503769	1.63978	0	2.36144	1.20599	0	1.61631	0
Os01t0220100-01	MSTRG.915	Os01g0220100	Os01t0220100-01	=	1	6564697	6568140	2318	Coding	0	0	0	0	0	0	0	0	0	0	0	0	0	0	0	0	0	0
MSTRG.915.2	MSTRG.915	Os01g0220100	Os01t0220100-01	j	1	6564710	6568130	2600	Coding	0	0	0	0	0	0	0	0	0	0	0	0	0	0	0	0	0	0
MSTRG.915.3	MSTRG.915	Os01g0220100	Os01t0220100-01	e	1	6564738	6565850	1113	Coding	0	0	0	0	0	0	0	0	0	0	0	0	0	0	0	0	0	0
Os01t0220150-00	MSTRG.916	Os01g0220150	Os01t0220150-00	=	1	6565814	6568033	1499	Coding	0	0	0	0	0	0	0	0	0	0	0	0	0	0	0	0	0	0
MSTRG.917.1	MSTRG.917	Os01g0220200	Os01t0220200-01	j	1	6571931	6577148	1856	Coding	0	0	0	0	0	0	0	0	0	0	0	0	0	0	0	0	0	0
MSTRG.917.2	MSTRG.917	Os01g0220200	Os01t0220200-01	j	1	6571931	6577148	1910	Coding	0	0	0	0	0	0	0	0	0	0	0	0	0	0	0	0	0	0
MSTRG.917.3	MSTRG.917	Os01g0220200	Os01t0220200-01	j	1	6571931	6577054	3509	Coding	0	0	0	0	0	0	0	0	0	0	0	0	0	0	0	0	0	0
MSTRG.917.4	MSTRG.917	Os01g0220200	Os01t0220200-01	j	1	6571934	6577119	2648	Coding	0	0	0	0	0	0	0	0	0	0	0	0	0	0	0	0	0	0
MSTRG.917.5	MSTRG.917	Os01g0220200	Os01t0220200-01	j	1	6571944	6577148	3401	Coding	0	0	0	0	0	0	0	0	0	0	0	0	0	0	0	0	0	0
MSTRG.917.6	MSTRG.917	Os01g0220200	Os01t0220200-01	j	1	6572069	6577066	3669	Coding	0	0	0	0	0	0	0	0	0	0	0	0	0	0	0	0	0	0
MSTRG.917.7	MSTRG.917	Os01g0220200	Os01t0220200-01	j	1	6572141	6577055	2935	Coding	0	0	0	0	0	0	0	0	0	0	0	0	0	0	0	0	0	0
Os01t0220200-01	MSTRG.917	Os01g0220200	Os01t0220200-01	=	1	6575127	6577148	800	Coding	0	0	0	0	0	0	0	0	0	0	0	0	0	0	0	0	0	0
MSTRG.918.1	MSTRG.918	Os01g0220300	Os01t0220300-01	j	1	6583687	6587274	656	Coding	0	0	0	0	0	0	0	0	0	0.331135	0	0	0.626199	0	0	0.319031	0	0.309918
Os01t0220300-01	MSTRG.918	Os01g0220300	Os01t0220300-01	=	1	6583687	6587107	794	Coding	2.79289	4.56759	3.57001	3.44492	5.59303	4.35202	3.91801	3.38336	4.98769	3.55657	3.56191	1.1042	3.10418	2.68339	2.13174	2.10866	1.63259	4.3529
MSTRG.918.3	MSTRG.918	Os01g0220300	Os01t0220300-01	j	1	6583804	6587200	524	Noncoding	0	0	0	0	0	0	0	0	0	0	0	0	0	0	0	0	0	0
MSTRG.919.1	MSTRG.919	Os01g0220400	Os01t0220400-01	e	1	6587055	6588112	1058	Coding	6.28796	5.25603	5.58165	1.88023	2.3319	3.78177	1.58327	1.84663	3.08257	6.77543	13.7475	4.5577	0.582401	2.68508	0.457089	0.395623	1.83782	4.4197
Os01t0220400-01	MSTRG.919	Os01g0220400	Os01t0220400-01	=	1	6587146	6587940	487	Noncoding	0	0	0	0	0	0	0	0	0	0	0	0	0	0	0	0	0	0
Os01t0220500-00	MSTRG.920	Os01g0220500	Os01t0220500-00	=	1	6590983	6592142	847	Coding	0	0	0	0.293578	0	0.214721	0	1.15333	0	0	0	0	0	0	0.570957	0.494178	1.02029	1.92025
MSTRG.920.2	MSTRG.920	Os01g0220500	Os01t0220500-00	j	1	6591697	6592140	274	Noncoding	0	0	0	0	0	0	0	0	0	0	0	0	0	0	0	0	0	0
MSTRG.921.1	MSTRG.921	Os01g0221000	Os01t0221000-00	o	1	6624506	6628703	955	Noncoding	0	0	0	0	0.25834	0	0	0	0	0.45492	0.21153	0	0	0.24789	0	0	0	0
MSTRG.921.2	MSTRG.921	Os01g0221000	Os01t0221000-00	o	1	6624520	6628624	879	Noncoding	0	0	0	0	0	0	0	0	0	0	0	0	0	0	0	0	0	0
Os01t0221000-00	MSTRG.921	Os01g0221000	Os01t0221000-00	=	1	6625041	6625522	482	Noncoding	0	0	0	0	1.02371	0	0	0.506674	0	1.80269	0.419111	0.909476	0.852255	0.982302	0.50166	0	0	0
MSTRG.922.1	MSTRG.922	Os01g0221100	Os01t0221100-01	j	1	6625241	6630462	1621	Coding	0	0	0	0	0	0	0	0	0	0	0	0	0	0	0	0	0	0
MSTRG.922.2	MSTRG.922	Os01g0221100	Os01t0221100-01	j	1	6625241	6630450	1561	Coding	0	0	0	0	0	0	0	0	0	0	0	0	0	0	0	0	0	0
Os01t0221100-01	MSTRG.922	Os01g0221100	Os01t0221100-01	=	1	6626040	6630462	3673	Coding	0.872076	0.921559	1.02898	1.42169	1.14189	1.53497	1.04242	0.731387	0.507388	2.8979	1.31998	1.67088	0.559198	0.837885	1.38247	1.82333	0.941123	1.54984
Os01t0221100-02	MSTRG.922	Os01g0221100	Os01t0221100-02	=	1	6627308	6630462	2843	Coding	0	0	0	0.0874641	0.520678	0.0639707	0	0.0859011	0	0	0.355279	0.539672	0.144491	0	0	0.073614	0	0
Os01t0221300-01	MSTRG.923	Os01g0221300	Os01t0221300-01	=	1	6642665	6645159	1868	Coding	29.5463	31.8401	33.2573	39.2692	41.6034	31.4473	44.0681	47.0653	39.9065	28.6066	23.7915	28.982	38.4838	35.3581	34.6908	65.3174	60.2571	49.847
Os01t0221400-00	MSTRG.924	Os01g0221400	Os01t0221400-00	=	1	6649853	6650092	240	Noncoding	36.9592	58.4296	97.4388	64.2373	63.7346	65.1696	4.98542	31.5447	31.0606	63.3571	74.0708	77.6276	127.515	104.558	107.803	17.4404	32.407	22.0248
MSTRG.925.1	MSTRG.925	Os01g0221500	Os01t0221500-01	o	1	6653097	6655382	1197	Coding	0	0	0.197339	0	0	0.151937	0	0	0	0	0	0	0	0	0.202005	0	0	0
Os01t0221500-01	MSTRG.925	Os01g0221500	Os01t0221500-01	=	1	6653148	6655290	2143	Coding	3.10437	2.70773	0.771585	2.90084	1.95714	2.37626	1.78666	1.93732	2.2828	2.93957	2.82797	4.50027	3.73791	3.86641	3.83631	3.71106	4.93993	2.94097
MSTRG.926.1	MSTRG.926	Os01g0221600	Os01t0221600-01	x	1	6656173	6663176	1088	Noncoding	4.75579	2.88889	4.77641	7.77064	6.12252	6.68635	7.47813	8.7541	6.63749	6.5886	8.72659	8.46114	6.98488	3.69898	6.66728	7.88664	6.75145	7.66136
Os01t0221600-01	MSTRG.927	Os01g0221600	Os01t0221600-01	=	1	6659237	6662320	1575	Coding	0.469324	0.15351	0	0.315759	0.313289	0.115472	0.303873	0.465175	0	0.965441	0.769567	0.834986	0.391225	0.601231	0.307048	0.930153	0	0.516333
MSTRG.928.1	MSTRG.928	Os01g0221700	Os01t0221700-00	j	1	6663533	6667623	1415	Coding	0	0	0	0	0	0	0	0	0	0	0	0	0	0	0.170883	0.147904	0	0
MSTRG.928.2	MSTRG.928	Os01g0221700	Os01t0221700-00	j	1	6663533	6667623	1397	Coding	0	0	0	0	0	0	0	0	0	0	0	0	0	0	0	0	0	0
Os01t0221700-00	MSTRG.928	Os01g0221700	Os01t0221700-00	=	1	6663533	6666725	1008	Coding	0.488879	0	0.234341	0	0	0	0	0	0	0.2155	0	0	0	0	0	0	0	0.201693
Os01t0221800-01	MSTRG.928	Os01t0221800	Os01t0221800-01	=	1	6667187	6667623	350	Noncoding	0	0	0	0	0	0	0	0	0	0	0	0	0	0	0	0	0	0
Os01t0221900-01	MSTRG.929	Os01g0221900	Os01t0221900-01	=	1	6667724	6670479	1888	Coding	1.43556	3.07344	4.00365	4.6097	1.82945	1.83025	3.1687	1.55223	3.33145	7.59365	5.77787	6.96559	3.04609	4.01245	3.84216	1.21935	2.63192	2.69208
ENSRNA049471366-T1	MSTRG.930	MIR159	ENSRNA049471366-T1	=	1	6693112	6693301	190	#N/A	0	0	0	1.30874	0	0.957203	6.29738	7.71211	4.9043	0	1.06322	0	1.08102	1.24597	3.8179	14.3195	11.3709	13.9104
Os01t0222300-01	MSTRG.931	Os01g0222300	Os01t0222300-01	=	1	6694030	6696795	1453	Coding	4.74815	3.49438	4.06427	8.21452	2.37716	5.00671	21.4102	25.0436	13.4674	3.58801	6.67347	3.92208	5.08889	2.76978	3.4947	13.9715	16.9507	14.1321
MSTRG.932.1	MSTRG.932	-	-	u	1	6696999	6697224	226	Noncoding	1.09024	6.41887	3.1356	13.2032	3.27497	4.02364	29.6478	21.6121	17.5231	7.68935	3.57542	2.90952	3.63528	4.19	9.62921	32.4113	25.8109	19.7909
MSTRG.933.1	MSTRG.933	Os01g0222500	Os01t0222500-01	p	1	6697914	6698517	604	Noncoding	0.407939	1.20088	4.30194	3.29352	0.816936	6.32325	14.6591	15.3646	8.09941	3.59643	1.33782	3.26598	6.46105	1.95972	4.00331	20.0969	17.5269	18.8496
MSTRG.934.1	MSTRG.934	Os01g0222500	Os01t0222500-01	x	1	6699429	6699938	449	Noncoding	0	0	0	0	0	0	0	0	0	0	0	0	0	0	0	0	0	0
MSTRG.935.1	MSTRG.935	Os01g0222500	Os01t0222500-01	j	1	6699470	6703371	1264	Coding	0	0	0	0	0	0	0	0	0	0	0	0	0	0	0	0	0	0
Os01t0222500-01	MSTRG.935	Os01g0222500	Os01t0222500-01	=	1	6699636	6703371	1161	Coding	0	0	0	0	0	0	0	0	0	0	0	0	0	0	0	0	0	0
MSTRG.936.1	MSTRG.936	Os01g0222700	Os01t0222700-01	j	1	6704187	6711643	3987	Coding	0.308998	0.42449	0	0.56131	0.185639	0.182462	0.720242	0.122507	0.525856	0.163449	0.101335	0.494771	0.515158	0.71252	0.363883	0.892359	0.541877	0.560915
MSTRG.936.2	MSTRG.936	Os01g0222700	Os01t0222700-01	j	1	6704187	6710608	2814	Coding	0	0	0	0	0	0	0	0	0	0	0	0	0	0	0	0	0	0
Os01t0222600-01	MSTRG.936	Os01g0222600	Os01t0222600-01	=	1	6704187	6704746	560	Noncoding	0	0	0.421813	0	0	0.324765	0	0	0	0	0	0	0	0	0	0.373722	0	0.363047
MSTRG.936.4	MSTRG.936	Os01g0222700	Os01t0222700-01	j	1	6704201	6710623	2989	Coding	0	0	0	0	0	0	0	0	0	0	0	0	0	0	0	0	0	0
Os01t0222700-01	MSTRG.936	Os01g0222700	Os01t0222700-01	=	1	6705859	6710552	2551	Coding	0	0.0947775	0.185194	0.292427	0	0.285172	0.375226	0.0957338	0	0.0851526	0.158378	0	0.241545	0.185602	0.379146	0.16408	0.0846909	0.557877
Os01t0222700-02	MSTRG.936	Os01g0222700	Os01t0222700-02	=	1	6705882	6710163	2764	Coding	1.15888	0.69979	0.940076	1.16953	0.80334	1.77658	2.51075	2.38562	3.03414	0.550134	1.0963	0.475797	1.41189	1.02779	1.66216	2.34726	1.71962	2.72154
MSTRG.937.1	MSTRG.937	Os01g0222800	Os01t0222800-00	j	1	6710771	6719506	3683	Coding	2.87673	2.56023	3.52752	5.87387	3.95226	4.09859	4.09338	6.29938	5.1866	2.47717	3.67493	3.92781	4.79604	2.95677	4.39875	5.45515	6.80461	5.74093
Os01t0222800-00	MSTRG.937	Os01t0222800	Os01t0222800-00	=	1	6713909	6714986	480	Coding	0	0	0	0	0	0	0	0	0	0	0	0	0	0	0	0	0	0
MSTRG.937.3	MSTRG.937	Os01g0222800	Os01t0222800-00	o	1	6714776	6719530	4288	Coding	1.83877	1.69154	2.47894	4.34924	3.96999	3.181	3.79487	4.15761	2.39039	1.62108	1.79021	3.16917	3.01767	1.9323	2.70672	4.24621	5.3407	3.6982
MSTRG.937.4	MSTRG.937	Os01g0222800	Os01t0222800-00	o	1	6714798	6719507	1099	Noncoding	0	0	0	0	0	0	0	0	0	0	0	0	0	0	0	0	0	0
MSTRG.937.5	MSTRG.937	Os01g0222800	Os01t0222800-00	o	1	6714800	6719533	1233	Noncoding	0	0	0	0	0	0	0	0	0	0	0	0	0	0	0	0	0	0
Os01t0222900-01	MSTRG.937	Os01g0222900	Os01t0222900-01	=	1	6715521	6716305	785	Noncoding	0	0	0	0	0	0	0	0	0	0	0	0	0	0	0	0	0	0
MSTRG.938.1	MSTRG.938	Os01g0223000	Os01t0223000-01	j	1	6718216	6720214	1896	Coding	0.519821	0.12752	0.249172	0.13115	0.260248	0.287767	0.504853	0.386419	0.122866	0.11457	0.639277	0.115603	0.324989	0.12486	0.127532	0.331146	0.341846	0.214458
Os01t0223000-01	MSTRG.938	Os01g0223000	Os01t0223000-01	=	1	6718349	6719944	1193	Coding	0	0	0	0	0	0	0	0	0	0	0	0	0	0	0	0	0	0
MSTRG.939.1	MSTRG.939	Os01g0223200	Os01t0223200-01	j	1	6724946	6728538	1510	Coding	0	0	0	0	0	0	0	0	0	0	0.133782	0	0	0	0.160133	0	0	0
Os01t0223200-01	MSTRG.939	Os01g0223200	Os01t0223200-01	=	1	6724946	6728538	1406	Coding	0	0	0	0	0	0	0	0	0	0	0	0	0	0	0	0	0	0
MSTRG.940.1	MSTRG.940	Os01g0223200	Os01t0223200-01	x	1	6727711	6728043	251	Noncoding	0	0	0	0	0	0	0	0	0	0	0	0	0	0	0	0	0	0
MSTRG.941.1	MSTRG.941	-	-	u	1	6735671	6738126	1598	Coding	0.15419	0	0.295639	0	0	0.22762	0.14975	0.152827	0	0.135935	0.126415	0	0.257063	0	0.302628	0.130967	0.135198	0
MSTRG.941.2	MSTRG.941	-	-	u	1	6735935	6737857	1256	Coding	0	0.192498	0	0.197978	0.196429	0	0	0	0	0.172949	0.643348	0	0.16353	0.188483	0	0.499883	0	0.161868
MSTRG.942.1	MSTRG.942	-	-	u	1	6738237	6763970	3715	Coding	0	0	0	0	0	0	0	0	0	0	0	0	0	0	0	0	0	0
MSTRG.942.2	MSTRG.942	-	-	u	1	6738237	6763961	3460	Coding	0	0	0	0	0	0	0	0	0	0	0	0	0	0	0	0	0	0
MSTRG.942.3	MSTRG.942	-	-	u	1	6738237	6763961	4240	Coding	0	0	0	0	0	0	0	0	0	0	0	0	0	0	0	0	0	0
MSTRG.942.4	MSTRG.942	-	-	u	1	6738237	6763939	2810	Coding	0	0	0	0	0	0	0	0	0	0	0	0	0	0	0	0	0	0
MSTRG.942.5	MSTRG.942	-	-	u	1	6738237	6763921	4612	Coding	0.0534248	0	0.0512176	0	0.160482	0.118301	0.0518864	0	0.0505105	0	0.0438013	0	0	0	0	0.0907565	0.0936888	0.176328
[truncated: 83,412 more rows]
