# Supplementary material for: Comprehensive Transcriptome Analysis of GS3 Near-Isogenic Lines During Panicle Development in Rice (Oryza sativa L.)
Source: Front Genet. 2022 Mar 1;13:857143. doi: 10.3389/fgene.2022.857143 (PMC8921255; doi:10.3389/fgene.2022.857143)
Supplement: Supplementary file 3 [file Table6.XLSX]

## Sheet: Sheet1
Description	Ratio	Count	FDR	Cluster
carbohydrate metabolic process GO:0005975	57/859	57	0.0072	Cluster2
carbohydrate metabolic process GO:0005975	66/859	66	4.83e-09	Cluster7
carbohydrate metabolic process GO:0005975	59/859	59	0.0215	Cluster6
alcohol metabolic process GO:0006066	18/189	18	0.0029	Cluster7
organic acid metabolic process GO:0006082	39/434	39	0.000318	Cluster2
organic acid metabolic process GO:0006082	28/434	28	0.016	Cluster7
electron transport GO:0006118	57/1055	57	0.00242	Cluster7
electron transport GO:0006118	83/1055	83	1.67e-05	Cluster6
nucleobase-containing compound metabolic process GO:0006139	156/2512	156	4.09e-07	Cluster2
nucleobase-containing compound metabolic process GO:0006139	109/2512	109	0.0084	Cluster7
nucleobase-containing compound metabolic process GO:0006139	145/2512	145	0.00649	Cluster6
DNA repair GO:0006281	18/114	18	0.00028	Cluster2
chromatin organization GO:0006325	14/113	14	0.023	Cluster2
lipid metabolic process GO:0006629	35/436	35	0.0072	Cluster2
lipid metabolic process GO:0006629	31/436	31	0.00166	Cluster7
lipid metabolic process GO:0006629	41/436	41	0.000585	Cluster6
phosphorus metabolic process GO:0006793	95/1786	95	0.0482	Cluster2
phosphorus metabolic process GO:0006793	85/1786	85	0.00286	Cluster7
nitrogen compound metabolic process GO:0006807	180/2897	180	1.96e-08	Cluster2
nitrogen compound metabolic process GO:0006807	131/2897	131	0.000324	Cluster7
nitrogen compound metabolic process GO:0006807	181/2897	181	1.13e-05	Cluster6
ion transport GO:0006811	36/396	36	0.00351	Cluster6
oligopeptide transport GO:0006857	11/99	11	0.0233	Cluster7
intracellular protein transport GO:0006886	23/205	23	2.61e-05	Cluster7
signal transduction GO:0007165	27/272	27	2.41e-05	Cluster7
small GTPase mediated signal transduction GO:0007264	17/118	17	3.97e-05	Cluster7
carboxylic acid metabolic process GO:0019752	39/433	39	0.000307	Cluster2
carboxylic acid metabolic process GO:0019752	28/433	28	0.0155	Cluster7
signal transmission GO:0023060	29/306	29	2.17e-05	Cluster7
protein catabolic process GO:0030163	17/162	17	0.0301	Cluster2
oxoacid metabolic process GO:0043436	39/433	39	0.000307	Cluster2
oxoacid metabolic process GO:0043436	28/433	28	0.0155	Cluster7
carboxylic acid biosynthetic process GO:0046394	16/159	16	0.00416	Cluster7
RNA transport ko03013	22/142	22	4.8e-05	Cluster2
Spliceosome ko03040	25/189	25	4.85e-05	Cluster2
Ubiquitin mediated proteolysis ko04120	19/115	19	4.85e-05	Cluster2
Protein processing in endoplasmic reticulum ko04141	23/193	23	0.000386	Cluster2
Aminoacyl-tRNA biosynthesis ko00970	11/58	11	0.00287	Cluster2
Purine metabolism ko00230	15/118	15	0.00647	Cluster2
RNA degradation ko03018	12/88	12	0.0154	Cluster2
Pyrimidine metabolism ko00240	12/101	12	0.0416	Cluster2
Peroxisome ko04146	10/76	10	0.043	Cluster2
Valine, leucine and isoleucine degradation ko00280	7/38	7	0.043	Cluster2
Nucleotide excision repair ko03420	9/63	9	0.043	Cluster2
Glycolysis / Gluconeogenesis ko00010	14/116	14	0.00586	Cluster7
Phenylpropanoid biosynthesis ko00940	12/86	12	0.00586	Cluster7
Photosynthesis ko00195	8/41	8	0.0109	Cluster7
Starch and sucrose metabolism ko00500	13/120	13	0.0148	Cluster7
Citrate cycle (TCA cycle) ko00020	8/49	8	0.0195	Cluster7
Oxidative phosphorylation ko00190	11/103	11	0.035	Cluster7
Cysteine and methionine metabolism ko00270	9/74	9	0.0412	Cluster7
Phagosome ko04145	9/76	9	0.0429	Cluster7
Phenylalanine metabolism ko00360	13/75	13	0.0168	Cluster6
Plant hormone signal transduction ko04075	17/144	17	0.0463	Cluster6
