# Supplementary material for: Comprehensive Transcriptome Analysis of GS3 Near-Isogenic Lines During Panicle Development in Rice (Oryza sativa L.)
Source: Front Genet. 2022 Mar 1;13:857143. doi: 10.3389/fgene.2022.857143 (PMC8921255; doi:10.3389/fgene.2022.857143)
Supplement: Supplementary file 4 [file Table4.XLSX]

## Sheet: L(GS3_vs_gs3)
ID	baseMeanA	baseMeanB	baseMean	log2FoldChange	pvalue	padj	significant	Up/down-regulation
MSTRG.29970.1	1494.91	2.53394	748.724	-8.17366	3.31725e-82	7.01929e-78	yes	down
MSTRG.30387.1	1589.85	0.268619	795.057	-9.27601	6.1186e-76	6.47348e-72	yes	down
MSTRG.17604.2	0	2142.46	1071.23	9.33284	5.73363e-69	4.04412e-65	yes	up
Os03t0708250-00	1149.65	0	574.825	-9.03044	7.87125e-65	4.16389e-61	yes	down
Os06t0708600-01	648.506	12.3906	330.448	-5.40335	1.31983e-61	5.58553e-58	yes	down
MSTRG.30124.1	556.667	1.12584	278.896	-7.44816	2.06405e-53	7.27923e-50	yes	down
MSTRG.28569.1	544.876	0	272.438	-8.13969	7.64115e-50	2.30981e-46	yes	down
Os12t0103580-00	0	694.332	347.166	7.96883	4.2664e-46	1.12846e-42	yes	up
Os03t0417800-01	776.223	31.3462	403.784	-4.41319	6.19738e-46	1.45707e-42	yes	down
Os02t0758000-01	672.79	18.2746	345.532	-4.87604	1.36442e-42	2.88711e-39	yes	down
Os06t0690600-01	335.986	0	167.993	-7.51784	2.28312e-40	4.39188e-37	yes	down
Os03t0438200-01	313.349	0	156.674	-7.43036	3.68368e-39	6.49556e-36	yes	down
Os07t0494300-00	3.40846	336.583	169.996	5.78451	3.72909e-36	6.0698e-33	yes	up
MSTRG.30613.1	218.211	1.94008	110.075	-5.8429	6.9368e-35	1.04845e-31	yes	down
Os06t0711000-01	233.212	0	116.606	-7.05819	2.77813e-34	3.91901e-31	yes	down
MSTRG.30253.1	0	267.853	133.927	6.89921	1.32866e-32	1.75715e-29	yes	up
Os02t0528750-00	191.147	0	95.5733	-6.84833	5.56824e-32	6.93083e-29	yes	down
Os03t0583700-00	0	287.649	143.824	6.82919	8.23115e-31	9.67617e-28	yes	up
Os03t0416500-02	161.662	0	80.8308	-6.63478	1.7797e-29	1.98203e-26	yes	down
Os03t0441101-00	161.224	0	80.612	-6.60228	6.00552e-29	6.35385e-26	yes	down
MSTRG.18449.1	157.229	0	78.6143	-6.58449	7.97796e-29	8.03874e-26	yes	down
Os12t0103500-00	0	209.943	104.971	6.54938	2.58427e-28	2.4856e-25	yes	up
MSTRG.17464.1	0	194.361	97.1803	6.50574	4.00831e-28	3.68765e-25	yes	up
MSTRG.9203.1	0	221.69	110.845	6.5022	3.1158e-27	2.7471e-24	yes	up
MSTRG.9205.1	0	167.41	83.705	6.35201	1.20263e-26	1.0179e-23	yes	up
Os03t0596400-01	133.756	0	66.878	-6.31217	1.38404e-25	1.1264e-22	yes	down
MSTRG.17806.1	0	155.234	77.617	6.22941	3.0857e-25	2.41827e-22	yes	up
MSTRG.29963.1	121.456	0	60.7278	-6.24633	3.62622e-25	2.74038e-22	yes	down
MSTRG.17809.1	113.774	0.27281	57.0232	-5.9577	7.09092e-25	5.17392e-22	yes	down
MSTRG.30169.1	0	145.117	72.5586	6.11472	5.79167e-24	4.08506e-21	yes	up
Os12t0129700-01	112.679	0	56.3394	-6.106	1.36103e-23	9.29011e-21	yes	down
Os07t0468900-01	104.368	0	52.1842	-6.07129	1.65937e-23	1.09726e-20	yes	down
MSTRG.28512.1	101.442	0	50.7211	-6.05618	1.90558e-23	1.22188e-20	yes	down
Os06t0649000-01	200.547	0.85303	100.7	-5.80034	6.64994e-23	4.13861e-20	yes	down
Os06t0592500-01	142.604	7.60495	75.1045	-3.87855	2.571e-22	1.55435e-19	yes	down
Os03t0573001-00	0	111.001	55.5005	5.85818	7.44743e-22	4.37743e-19	yes	up
MSTRG.30152.1	108.401	0	54.2005	-5.95361	8.45618e-22	4.83602e-19	yes	down
MSTRG.18508.1	0	109.363	54.6814	5.81162	2.54881e-21	1.41928e-18	yes	up
MSTRG.30252.1	0	123.513	61.7564	5.85278	2.69174e-21	1.46044e-18	yes	up
Os03t0439800-01	88.7142	0	44.3571	-5.82613	4.41614e-21	2.33614e-18	yes	down
Os05t0402900-01	265.408	17.9158	141.662	-3.60007	1.00418e-20	5.18257e-18	yes	down
MSTRG.30580.1	0	103.988	51.9938	5.72231	1.96731e-20	9.91151e-18	yes	up
MSTRG.35536.1	113.784	0	56.892	-5.85005	2.08493e-20	1.02598e-17	yes	down
Os12t0132000-01	0	120.879	60.4396	5.76782	2.34432e-20	1.12741e-17	yes	up
Os11t0151400-01	498.911	27.4329	263.172	-3.82321	3.61339e-20	1.6991e-17	yes	down
Os07t0523400-01	81.4973	0	40.7486	-5.71995	3.71537e-20	1.70907e-17	yes	down
Os12t0140300-01	75.603	0	37.8015	-5.67405	6.45579e-20	2.90648e-17	yes	down
MSTRG.29996.1	0	94.3493	47.1747	5.63767	7.86743e-20	3.46823e-17	yes	up
Os12t0111000-01	0	95.874	47.937	5.58825	3.47694e-19	1.50147e-16	yes	up
Os07t0474700-01	0.761331	91.1315	45.9464	5.11894	3.85392e-19	1.63098e-16	yes	up
Os03t0716900-01	75.806	0	37.903	-5.6052	4.08698e-19	1.6957e-16	yes	down
MSTRG.30148.1	68.7583	0	34.3791	-5.56618	4.854e-19	1.9752e-16	yes	down
MSTRG.17815.1	166.539	15.0076	90.7735	-3.23319	8.12553e-19	3.24408e-16	yes	down
Os06t0713400-01	31.2042	478.816	255.01	3.60714	9.66515e-19	3.78731e-16	yes	up
MSTRG.29966.1	66.0918	0	33.0459	-5.497	2.04829e-18	7.88033e-16	yes	down
Os11t0100100-01	65.2502	0	32.6251	-5.43474	8.60086e-18	3.2499e-15	yes	down
Os03t0448500-01	61.34	0	30.67	-5.40224	1.17176e-17	4.3499e-15	yes	down
Os08t0482600-01	513.336	24.7914	269.064	-3.89728	1.25786e-17	4.58903e-15	yes	down
MSTRG.17618.1	60.8551	0	30.4275	-5.39388	1.35191e-17	4.84855e-15	yes	down
MSTRG.32350.1	64.5498	0	32.2749	-5.39802	1.90255e-17	6.70968e-15	yes	down
MSTRG.9297.1	0	73.5085	36.7542	5.33848	2.05122e-17	7.11537e-15	yes	up
Os03t0703100-01	2514.5	361.104	1437.8	-2.66634	2.10204e-17	7.17408e-15	yes	down
Os03t0732200-01	59.0661	0	29.533	-5.36221	2.30118e-17	7.72906e-15	yes	down
MSTRG.29951.1	0	78.3972	39.1986	5.34233	3.09006e-17	1.02165e-14	yes	up
Os12t0145200-01	57.1787	0	28.5894	-5.3221	4.6726e-17	1.52111e-14	yes	down
Os06t0726100-01	117.841	0	58.9207	-5.50305	6.24036e-17	2.0007e-14	yes	down
MSTRG.17506.1	56.2273	0	28.1136	-5.27791	1.15741e-16	3.65535e-14	yes	down
MSTRG.34390.1	0.386508	83.9024	42.1445	5.08807	1.29528e-16	4.0306e-14	yes	up
MSTRG.13558.1	263.282	32.3727	147.827	-2.8396	3.82519e-16	1.17306e-13	yes	down
Os03t0448500-03	61.7898	0	30.8949	-5.24907	4.00998e-16	1.21216e-13	yes	down
Os07t0530400-01	19.6557	185.045	102.35	3.01116	4.68777e-16	1.39709e-13	yes	up
MSTRG.9131.1	0	59.8061	29.903	5.07576	1.94698e-15	5.72197e-13	yes	up
MSTRG.32432.1	0.374823	62.2708	31.3228	4.84236	2.94995e-15	8.5508e-13	yes	up
MSTRG.30023.2	79.7387	5.56107	42.6499	-3.43644	5.28659e-15	1.51168e-12	yes	down
Os07t0631200-01	430.445	28.3809	229.413	-3.50988	6.53858e-15	1.84475e-12	yes	down
MSTRG.30452.1	47.9203	0	23.9601	-5.04142	6.95056e-15	1.93518e-12	yes	down
MSTRG.18555.1	0	55.8114	27.9057	4.99416	7.13621e-15	1.96107e-12	yes	up
Os03t0276500-01	10739.7	1809.58	6274.64	-2.44352	1.59104e-14	4.3162e-12	yes	down
Os03t0439800-02	89.5978	6.30065	47.9492	-3.42804	2.22318e-14	5.95475e-12	yes	down
Os07t0115500-01	105.129	1.12165	53.1256	-4.70104	3.50621e-14	9.27394e-12	yes	down
Os10t0330600-01	42.0975	1043.9	542.996	3.93246	5.37735e-14	1.40475e-11	yes	up
Os07t0494800-01	91.3827	4.72588	48.0543	-3.67172	1.72002e-13	4.4385e-11	yes	down
MSTRG.33166.2	49.0048	0	24.5024	-4.85274	2.68233e-13	6.83036e-11	yes	down
MSTRG.17623.5	38.5985	0	19.2992	-4.79392	2.71149e-13	6.83036e-11	yes	down
Os04t0301500-01	58.6922	2.04807	30.3701	-3.97263	3.54778e-13	8.83187e-11	yes	down
Os07t0542800-00	42.1663	0	21.0831	-4.78411	4.80485e-13	1.18222e-10	yes	down
MSTRG.18749.1	207.5	30.4682	118.984	-2.58826	5.83157e-13	1.41835e-10	yes	down
Os03t0381000-01	18.4589	261.567	140.013	3.37504	6.68212e-13	1.60675e-10	yes	up
MSTRG.35549.1	40.9977	0.268619	20.6332	-4.56011	7.23012e-13	1.71898e-10	yes	down
Os03t0734500-01	96.1805	4.78143	50.481	-3.67837	8.89502e-13	2.09132e-10	yes	down
MSTRG.30081.2	0	51.4324	25.7162	4.71668	9.41808e-13	2.18996e-10	yes	up
Os03t0577350-00	35.9107	0	17.9553	-4.70363	9.90943e-13	2.27917e-10	yes	down
MSTRG.9568.1	34.7379	0	17.3689	-4.65214	2.10542e-12	4.79039e-10	yes	down
MSTRG.17741.2	44.8859	0	22.443	-4.69414	2.72271e-12	6.09291e-10	yes	down
Os03t0438100-01	119.728	17.8382	68.783	-2.56453	2.73547e-12	6.09291e-10	yes	down
Os07t0579050-01	36.3799	0.268619	18.3242	-4.43852	3.50192e-12	7.71881e-10	yes	down
Os12t0115300-01	47.9248	0.58022	24.2525	-4.37572	3.56166e-12	7.76955e-10	yes	down
MSTRG.30083.1	0	39.2156	19.6078	4.55739	4.62151e-12	9.97869e-10	yes	up
Os03t0183500-01	40.1894	0.27281	20.2311	-4.4504	5.43943e-12	1.16261e-09	yes	down
Os02t0654700-01	239.102	40.2072	139.655	-2.41512	6.14864e-12	1.30105e-09	yes	down
Os08t0136300-01	167.152	17.2456	92.1989	-2.95951	6.28379e-12	1.31648e-09	yes	down
MSTRG.35558.2	3.38195	65.524	34.453	3.57987	7.29807e-12	1.51399e-09	yes	up
MSTRG.28460.1	7.16906	85.597	46.383	3.15641	1.25266e-11	2.57342e-09	yes	up
MSTRG.29993.1	1.5094	49.7305	25.62	3.89064	1.92804e-11	3.89336e-09	yes	up
Os10t0148400-00	9.03845	186.365	97.7017	3.63044	1.93196e-11	3.89336e-09	yes	up
MSTRG.17638.1	29.8575	0	14.9288	-4.47797	2.0711e-11	4.13439e-09	yes	down
Os11t0100200-00	112.33	17.0892	64.7094	-2.5189	2.84652e-11	5.62919e-09	yes	down
Os10t0388600-00	0	45.4759	22.7379	4.47775	2.92395e-11	5.72877e-09	yes	up
Os05t0403300-01	62.4721	5.8947	34.1834	-3.02556	3.11262e-11	6.03134e-09	yes	down
Os01t0132000-01	794.764	48.0635	421.414	-3.4508	3.13539e-11	6.03134e-09	yes	down
MSTRG.29818.1	0	40.6036	20.3018	4.43209	4.02257e-11	7.66826e-09	yes	up
Os07t0539200-01	29.1072	0	14.5536	-4.42913	4.06504e-11	7.68002e-09	yes	down
Os02t0177700-01	27.9329	188.559	108.246	2.54722	4.3003e-11	8.0526e-09	yes	up
MSTRG.17605.1	0	37.4479	18.724	4.40637	4.55591e-11	8.4564e-09	yes	up
Os10t0392400-01	45.6599	1.08286	23.3714	-3.98736	4.59879e-11	8.46178e-09	yes	down
Os03t0136400-01	1.49772	57.9729	29.7353	3.93712	5.99868e-11	1.09424e-08	yes	up
Os04t0662400-01	143.975	8.05515	76.0153	-3.48647	6.26084e-11	1.1323e-08	yes	down
Os03t0575700-01	27.9562	0	13.9781	-4.38681	6.78527e-11	1.21675e-08	yes	down
Os04t0545700-00	10.3141	133.565	71.9396	3.20978	7.01264e-11	1.24695e-08	yes	up
MSTRG.12911.1	0	33.2695	16.6348	4.34915	7.2382e-11	1.27634e-08	yes	up
MSTRG.17679.1	0	42.4229	21.2115	4.37165	1.12751e-10	1.97174e-08	yes	up
MSTRG.9396.1	0	33.2226	16.6113	4.31225	1.27238e-10	2.20684e-08	yes	up
MSTRG.6704.1	0.386508	40.2255	20.306	4.16532	1.38034e-10	2.37463e-08	yes	up
Os06t0141200-01	11.6856	116.125	63.9055	2.94157	1.41594e-10	2.41623e-08	yes	up
Os09t0309600-01	5282.77	754.904	3018.83	-2.57485	2.21112e-10	3.74298e-08	yes	down
Os10t0418100-01	934.057	102.922	518.489	-2.8493	2.40851e-10	4.04477e-08	yes	down
MSTRG.28627.1	0	35.2212	17.6106	4.27668	2.56762e-10	4.26808e-08	yes	up
MSTRG.17503.1	86.2716	5.2136	45.7426	-3.39255	2.58182e-10	4.26808e-08	yes	down
Os11t0229400-01	863.602	237.351	550.476	-1.79212	2.79061e-10	4.57747e-08	yes	down
Os03t0438000-01	26.5684	0	13.2842	-4.27708	2.88481e-10	4.69558e-08	yes	down
MSTRG.20729.1	0	35.6855	17.8427	4.26467	3.1428e-10	5.07646e-08	yes	up
MSTRG.30249.1	26.3758	0	13.1879	-4.26385	3.41804e-10	5.47922e-08	yes	down
Os03t0415351-00	33.1213	0	16.5606	-4.30468	3.46808e-10	5.51763e-08	yes	down
Os06t0681600-01	253.927	3212.84	1733.38	3.16048	3.78981e-10	5.9845e-08	yes	up
Os11t0100800-01	44.3736	0.537237	22.4554	-4.09557	4.34174e-10	6.80528e-08	yes	down
Os07t0145400-01	3124.03	669.992	1897.01	-2.09823	4.74492e-10	7.38254e-08	yes	down
Os07t0225300-01	351.69	87.5105	219.6	-1.91393	5.84946e-10	9.03465e-08	yes	down
MSTRG.18447.1	24.1777	0	12.0888	-4.19369	7.1296e-10	1.09321e-07	yes	down
Os03t0573750-01	23.8246	0	11.9123	-4.17832	8.45498e-10	1.2871e-07	yes	down
Os08t0500700-01	48.0958	1.70606	24.9009	-3.67946	8.99618e-10	1.35971e-07	yes	down
Os02t0181300-01	596.294	33.7987	315.046	-3.40842	9.65816e-10	1.44941e-07	yes	down
Os01t0737700-00	12.782	133.691	73.2363	2.95549	1.06445e-09	1.58618e-07	yes	up
Os02t0677300-02	139.604	5.11399	72.3591	-3.68317	1.12499e-09	1.66467e-07	yes	down
Os03t0299600-01	7697.12	1892	4794.56	-1.92606	1.23426e-09	1.81367e-07	yes	down
Os12t0115050-01	3.03207	61.1151	32.0736	3.46129	1.29599e-09	1.89125e-07	yes	up
MSTRG.21209.1	191.31	35.6682	113.489	-2.25556	1.36423e-09	1.9772e-07	yes	down
MSTRG.17561.1	30.2784	0.85303	15.5657	-3.73359	1.52405e-09	2.19381e-07	yes	down
MSTRG.1749.1	0	28.9266	14.4633	4.10008	1.70227e-09	2.43379e-07	yes	up
MSTRG.30509.1	22.6519	0	11.3259	-4.1028	2.03921e-09	2.89595e-07	yes	down
Os03t0634400-01	14.7066	105.905	60.3057	2.572	2.42237e-09	3.41716e-07	yes	up
MSTRG.28618.1	0	25.4622	12.7311	3.98942	5.27289e-09	7.38903e-07	yes	up
MSTRG.18490.1	21.8508	0	10.9254	-4.01136	5.99568e-09	8.34662e-07	yes	down
Os05t0590000-01	52.2366	6.21468	29.2256	-2.71278	6.80791e-09	9.41539e-07	yes	down
MSTRG.30287.1	20.7723	0	10.3862	-3.99054	6.96221e-09	9.56626e-07	yes	down
Os06t0546500-01	42.3222	0	21.1611	-4.08387	7.19136e-09	9.81736e-07	yes	down
Os06t0681600-02	7.97016	74.6465	41.3083	2.81157	7.59412e-09	1.03007e-06	yes	up
Os01t0378100-01	30.6782	165.943	98.3108	2.24945	7.6693e-09	1.03365e-06	yes	up
Os03t0648250-00	0	26.7026	13.3513	3.96618	7.90457e-09	1.05861e-06	yes	up
Os05t0218400-01	2057.66	674.417	1366.04	-1.55394	8.13952e-09	1.08322e-06	yes	down
Os07t0468500-01	22.9269	0	11.4635	-3.98741	8.80402e-09	1.16433e-06	yes	down
MSTRG.9413.1	0	26.7676	13.3838	3.95436	9.18384e-09	1.20702e-06	yes	up
Os04t0593400-00	20.0157	98.8248	59.4203	2.1434	9.40317e-09	1.22822e-06	yes	up
Os06t0347300-00	0	35.542	17.771	3.98043	1.1384e-08	1.47782e-06	yes	up
Os09t0534600-01	70.7315	10.3215	40.5265	-2.49621	1.15642e-08	1.49175e-06	yes	down
MSTRG.11341.1	241.816	39.9071	140.862	-2.37111	1.16323e-08	1.49175e-06	yes	down
Os02t0594651-00	744.877	123.628	434.252	-2.36441	1.2078e-08	1.53959e-06	yes	down
Os06t0127100-01	62.2258	1.62009	31.923	-3.68582	1.21888e-08	1.5444e-06	yes	down
Os01t0799500-01	7590.01	2716.65	5153.33	-1.43731	1.309e-08	1.64751e-06	yes	down
Os02t0639500-01	370.75	49.3291	210.04	-2.59328	1.32317e-08	1.64751e-06	yes	down
MSTRG.9104.1	21.0995	112.409	66.7544	2.22484	1.32362e-08	1.64751e-06	yes	up
Os01t0613500-01	2.26062	82.8643	42.5625	3.66324	1.37548e-08	1.70205e-06	yes	up
Os07t0626500-01	2395.3	700.27	1547.79	-1.69761	1.45242e-08	1.78682e-06	yes	down
Os06t0558900-01	29.2504	0	14.6252	-3.97479	1.49411e-08	1.82747e-06	yes	down
Os11t0116200-01	17.3102	124.994	71.1522	2.54764	1.54596e-08	1.88003e-06	yes	up
Os11t0213733-01	60.444	6.67434	33.5592	-2.76162	1.57368e-08	1.9028e-06	yes	down
Os12t0555300-00	41.9869	0.805856	21.3964	-3.73972	1.62531e-08	1.94433e-06	yes	down
Os02t0103600-01	125.85	1485.02	805.437	3.00572	1.63116e-08	1.94433e-06	yes	up
Os07t0551300-01	1954.91	759.879	1357.4	-1.32766	1.63559e-08	1.94433e-06	yes	down
Os12t0141800-01	0.373251	26.4998	13.4365	3.72726	1.70688e-08	2.01774e-06	yes	up
Os03t0424000-02	122.7	22.0722	72.3858	-2.2695	1.78659e-08	2.09413e-06	yes	down
Os08t0121950-00	37.6778	2.27371	19.9758	-3.23384	1.79129e-08	2.09413e-06	yes	down
Os06t0628500-00	56.7311	680.376	368.554	3.01497	1.80274e-08	2.09593e-06	yes	up
Os07t0564200-01	3322.29	803.221	2062.76	-1.92996	1.95259e-08	2.25775e-06	yes	down
Os12t0156100-01	154.679	36.0694	95.374	-1.96893	1.96345e-08	2.25797e-06	yes	down
MSTRG.17636.1	19.2832	0	9.64158	-3.87991	2.25138e-08	2.57509e-06	yes	down
Os06t0696900-00	20.3211	0	10.1606	-3.8868	2.28674e-08	2.60147e-06	yes	down
MSTRG.9682.1	1.86783	36.1371	19.0025	3.29219	2.38179e-08	2.69511e-06	yes	up
MSTRG.21818.1	0	23.9971	11.9986	3.85434	2.414e-08	2.71704e-06	yes	up
Os06t0252800-01	27.9034	253.626	140.765	2.76354	2.48634e-08	2.78365e-06	yes	up
Os08t0137800-01	35.1927	0	17.5964	-3.94496	2.54703e-08	2.83659e-06	yes	down
Os12t0140000-00	2.64399	39.0055	20.8247	3.12718	2.60849e-08	2.88983e-06	yes	up
Os03t0807700-01	2800.71	421.137	1610.93	-2.45871	2.77046e-08	3.05328e-06	yes	down
MSTRG.30272.1	0	25.5157	12.7578	3.84474	3.04696e-08	3.34061e-06	yes	up
Os08t0374000-01	7.17692	94.8852	51.0311	3.06018	3.32435e-08	3.62594e-06	yes	up
Os01t0130400-01	2015.7	553.699	1284.7	-1.77039	3.92792e-08	4.2623e-06	yes	down
Os08t0531000-01	116.936	15.9275	66.4315	-2.5517	4.14482e-08	4.47472e-06	yes	down
Os04t0439600-01	95.6471	328.32	211.983	1.69635	4.4776e-08	4.80944e-06	yes	up
Os09t0494200-01	336.743	106.308	221.525	-1.595	4.51695e-08	4.8272e-06	yes	down
Os03t0815100-01	1850.38	375.76	1113.07	-2.12677	4.58348e-08	4.86781e-06	yes	down
MSTRG.17868.1	18.1782	0	9.08912	-3.80738	4.62396e-08	4.86781e-06	yes	down
MSTRG.29956.1	18.1782	0	9.08912	-3.80738	4.62396e-08	4.86781e-06	yes	down
MSTRG.6389.1	14.7012	212.549	113.625	3.11825	4.99536e-08	5.23276e-06	yes	up
Os01t0694500-01	23.6891	272.258	147.974	2.94534	5.2101e-08	5.43082e-06	yes	up
MSTRG.32347.1	1184.1	380.331	782.215	-1.57288	5.43902e-08	5.64165e-06	yes	down
Os02t0209300-01	62.8073	5.88944	34.3484	-2.87393	5.71352e-08	5.89747e-06	yes	down
Os03t0243950-00	53.5723	201.096	127.334	1.80384	5.86454e-08	6.02397e-06	yes	up
Os05t0515600-01	85.5131	3.78873	44.6509	-3.37996	5.90764e-08	6.03892e-06	yes	down
Os03t0735900-00	157.132	17.0316	87.0818	-2.75327	6.44958e-08	6.56121e-06	yes	down
Os05t0548900-01	2055.94	590.698	1323.32	-1.71183	6.65741e-08	6.74023e-06	yes	down
MSTRG.9566.1	21.491	0	10.7455	-3.79386	6.87187e-08	6.92423e-06	yes	down
Os01t0167900-01	331.374	96.7837	214.079	-1.69056	7.30904e-08	7.32982e-06	yes	down
Os06t0122200-01	633.445	156.492	394.968	-1.89423	7.56611e-08	7.55184e-06	yes	down
MSTRG.12307.2	1135.7	414.879	775.289	-1.40601	7.6161e-08	7.56604e-06	yes	down
Os07t0583500-00	0	20.4898	10.2449	3.72321	8.06123e-08	7.97082e-06	yes	up
Os04t0634700-01	1166.98	420.578	793.779	-1.42269	8.14215e-08	8.00457e-06	yes	down
MSTRG.27618.1	20.8431	0	10.4216	-3.77332	8.17101e-08	8.00457e-06	yes	down
Os01t0816100-01	191.859	22.347	107.103	-2.68306	8.22073e-08	8.01616e-06	yes	down
Os05t0545300-01	66.7756	6.07628	36.4259	-2.88319	8.4169e-08	8.1698e-06	yes	down
Os09t0536100-01	17.7472	0	8.87362	-3.74556	8.74815e-08	8.45255e-06	yes	down
Os09t0432300-01	83.8889	255.731	169.81	1.54313	8.91719e-08	8.57672e-06	yes	up
Os03t0703000-01	6112.08	1860.08	3986.08	-1.63861	9.01661e-08	8.6331e-06	yes	down
Os03t0712800-02	376.22	1060.65	718.436	1.44309	9.10636e-08	8.66281e-06	yes	up
MSTRG.17789.1	0	21.9642	10.9821	3.72311	9.12952e-08	8.66281e-06	yes	up
Os02t0693700-02	2631.12	838.143	1734.63	-1.58114	9.43736e-08	8.91493e-06	yes	down
Os05t0399400-00	431.859	1727.18	1079.52	1.87824	9.63631e-08	9.06241e-06	yes	up
Os01t0201100-01	50.9465	318.132	184.539	2.37225	9.76341e-08	9.14131e-06	yes	up
Os07t0535100-01	17.3873	0	8.69363	-3.73174	9.8291e-08	9.16228e-06	yes	down
Os07t0635500-01	88.6358	16.7954	52.7156	-2.19082	1.01033e-07	9.37658e-06	yes	down
Os03t0319300-01	4505.87	1718.18	3112.03	-1.34859	1.02346e-07	9.45693e-06	yes	down
MSTRG.14485.2	28.3131	2.00509	15.1591	-3.0526	1.08419e-07	9.97458e-06	yes	down
Os01t0135700-01	1299.04	200.138	749.591	-2.41055	1.13985e-07	1.04412e-05	yes	down
Os11t0687100-01	4833.99	1029.29	2931.64	-2.06335	1.14586e-07	1.0451e-05	yes	down
MSTRG.27753.1	13.1732	88.5977	50.8854	2.44099	1.15234e-07	1.04651e-05	yes	up
Os07t0467800-01	49.8205	6.5567	28.1886	-2.56245	1.22728e-07	1.10979e-05	yes	down
Os03t0676400-01	48.5151	2.32088	25.418	-3.2865	1.261e-07	1.13543e-05	yes	down
Os05t0537100-00	110.39	18.3849	64.3874	-2.32709	1.3215e-07	1.18487e-05	yes	down
Os11t0702200-01	29.4216	0	14.7108	-3.75132	1.45424e-07	1.29839e-05	yes	down
Os02t0771700-01	3430.35	1209.96	2320.15	-1.44881	1.46826e-07	1.30539e-05	yes	down
Os03t0359600-01	78.5216	357.084	217.803	2.023	1.48818e-07	1.31757e-05	yes	up
Os09t0341500-01	49.938	5.07939	27.5087	-2.77633	1.61208e-07	1.42132e-05	yes	down
Os12t0555000-01	453.043	2.57693	227.81	-3.76862	1.64917e-07	1.44534e-05	yes	down
Os11t0637200-01	64.6242	457.584	261.104	2.48857	1.65299e-07	1.44534e-05	yes	up
MSTRG.17859.1	17.4917	0	8.74587	-3.6791	1.71276e-07	1.49144e-05	yes	down
Os03t0727600-01	70.7079	14.4512	42.5795	-2.10448	1.84037e-07	1.596e-05	yes	down
MSTRG.28407.1	16.6922	0	8.3461	-3.66197	1.91848e-07	1.65514e-05	yes	down
Os08t0374600-00	22.0105	0.58022	11.2954	-3.44185	1.92422e-07	1.65514e-05	yes	down
Os07t0586200-01	409.606	129.469	269.538	-1.58688	1.9652e-07	1.68355e-05	yes	down
Os04t0639000-01	752.948	197.121	475.035	-1.81696	2.01693e-07	1.72089e-05	yes	down
Os07t0602800-00	3.39521	51.834	27.6146	3.07257	2.03589e-07	1.72349e-05	yes	up
Os03t0562400-01	16.2956	0	8.14779	-3.65301	2.03626e-07	1.72349e-05	yes	down
Os05t0208550-00	173.017	24.1416	98.5792	-2.49013	2.18051e-07	1.83823e-05	yes	down
Os03t0258200-01	204.912	52.9119	128.912	-1.83022	2.37908e-07	1.99767e-05	yes	down
MSTRG.30336.1	0	19.8823	9.94114	3.6155	2.44039e-07	2.04106e-05	yes	up
Os01t0314800-01	100.199	4.13201	52.1655	-3.324	2.48186e-07	2.06756e-05	yes	down
Os06t0704500-01	41.9242	5.26204	23.5931	-2.57499	2.55582e-07	2.12083e-05	yes	down
MSTRG.30388.1	16.2769	0	8.13847	-3.62714	2.64197e-07	2.18376e-05	yes	down
Os03t0711250-01	136.95	38.7128	87.8312	-1.72564	2.67475e-07	2.20224e-05	yes	down
MSTRG.834.1	612.377	186.537	399.457	-1.63159	2.76187e-07	2.26055e-05	yes	down
MSTRG.19857.1	130.562	36.108	83.3348	-1.7472	2.76693e-07	2.26055e-05	yes	down
Os03t0196500-00	444.584	122.099	283.341	-1.75673	2.83277e-07	2.30544e-05	yes	down
MSTRG.20107.1	0	19.602	9.80098	3.59812	2.84858e-07	2.30942e-05	yes	up
Os01t0834900-01	1309.32	217.502	763.413	-2.31756	2.91349e-07	2.35303e-05	yes	down
Os02t0732200-01	818.25	269.466	543.858	-1.5334	2.96646e-07	2.3867e-05	yes	down
Os01t0248701-00	156.049	11.1901	83.6197	-3.01914	3.09871e-07	2.48366e-05	yes	down
Os06t0112100-01	817.126	98.3231	457.724	-2.62141	3.15451e-07	2.51885e-05	yes	down
Os01t0533400-01	161	1546.95	853.974	2.74313	3.38683e-07	2.68435e-05	yes	up
Os02t0258800-01	395.577	2538.49	1467.03	2.37849	3.38715e-07	2.68435e-05	yes	up
MSTRG.3697.1	154.192	32.6952	93.4437	-2.05751	3.57104e-07	2.81952e-05	yes	down
Os07t0580700-01	1.90602	30.2801	16.0931	3.05293	3.65146e-07	2.8723e-05	yes	up
Os01t0631400-01	421.216	110.528	265.872	-1.8085	4.23878e-07	3.32195e-05	yes	down
Os01t0769700-01	2215.37	677.147	1446.26	-1.62483	4.32059e-07	3.37357e-05	yes	down
MSTRG.17824.1	0	17.7438	8.87192	3.53908	4.50243e-07	3.50263e-05	yes	up
Os05t0562300-01	465.095	109.832	287.464	-1.93131	4.645e-07	3.6003e-05	yes	down
Os05t0447700-01	1679.55	361.927	1020.74	-2.0325	4.94194e-07	3.81648e-05	yes	down
Os04t0396800-01	384.386	130.951	257.668	-1.4885	5.23364e-07	4.02496e-05	yes	down
Os04t0456900-00	154.016	27.9458	90.9811	-2.21403	5.24995e-07	4.02496e-05	yes	down
Os01t0818400-01	285.372	106.561	195.967	-1.37053	6.01613e-07	4.59348e-05	yes	down
MSTRG.19097.1	63.9676	14.6685	39.318	-1.96006	6.03491e-07	4.59348e-05	yes	down
MSTRG.28698.1	36.5911	1.91912	19.2551	-3.12855	6.23396e-07	4.72798e-05	yes	down
MSTRG.29275.1	126.576	34.8357	80.7059	-1.75182	6.35471e-07	4.80235e-05	yes	down
MSTRG.6832.4	9.84427	84.9913	47.4178	2.62514	6.67909e-07	5.02952e-05	yes	up
Os03t0383600-01	10.5182	86.026	48.2721	2.57485	7.40516e-07	5.53711e-05	yes	up
MSTRG.17793.1	14.7893	0	7.39466	-3.50931	7.4055e-07	5.53711e-05	yes	down
Os02t0756600-01	119.017	14.1272	66.572	-2.60239	7.65481e-07	5.70337e-05	yes	down
MSTRG.30191.1	52.133	5.41302	28.773	-2.70977	7.8256e-07	5.81017e-05	yes	down
Os08t0443800-01	86.3235	5.92404	46.1238	-2.99418	7.91172e-07	5.85356e-05	yes	down
Os01t0693400-01	612.33	166.506	389.418	-1.76022	8.09416e-07	5.96768e-05	yes	down
Os05t0252100-01	29.7897	115.962	72.8759	1.82534	8.35869e-07	6.14132e-05	yes	up
MSTRG.30383.1	14.3498	0	7.1749	-3.49049	8.56128e-07	6.2684e-05	yes	down
MSTRG.3766.2	19.591	89.0562	54.3236	1.9988	8.74236e-07	6.37891e-05	yes	up
Os01t0741250-00	156.649	45.0023	100.826	-1.69424	8.8259e-07	6.41773e-05	yes	down
Os05t0210600-01	17.7084	87.0299	52.3692	2.08212	9.31479e-07	6.75003e-05	yes	up
Os02t0588500-02	1515.31	676.695	1096	-1.13372	9.39524e-07	6.78178e-05	yes	down
Os01t0373500-01	15.9037	87.632	51.7678	2.20254	9.4227e-07	6.78178e-05	yes	up
Os01t0858350-01	918.742	293.82	606.281	-1.56397	9.65464e-07	6.92516e-05	yes	down
Os03t0140700-01	2325.57	948.303	1636.94	-1.25401	9.73776e-07	6.96118e-05	yes	down
Os11t0104220-00	26.1212	1.6547	13.888	-2.99667	9.79502e-07	6.96885e-05	yes	down
Os07t0517700-00	19.2784	83.5625	51.4205	1.94759	9.81436e-07	6.96885e-05	yes	up
Os06t0289900-01	912.837	228.761	570.799	-1.85413	1.00444e-06	7.10835e-05	yes	down
Os08t0415600-00	75.6201	8.8306	42.2254	-2.60262	1.02538e-06	7.23233e-05	yes	down
Os12t0114000-01	42.3492	3.57801	22.9636	-2.83485	1.03729e-06	7.29201e-05	yes	down
Os06t0288100-01	273.868	50.1533	162.011	-2.19509	1.06989e-06	7.49633e-05	yes	down
MSTRG.5527.1	33.9959	2.51611	18.256	-2.91511	1.09905e-06	7.67522e-05	yes	down
Os03t0419200-01	26.552	2.27371	14.4128	-2.82278	1.11483e-06	7.75983e-05	yes	down
MSTRG.24484.4	24.9163	115.856	70.3862	2.02078	1.13585e-06	7.8802e-05	yes	up
Os01t0826400-01	76.5149	6.5179	41.5164	-2.83748	1.16666e-06	8.06747e-05	yes	down
MSTRG.30309.1	14.395	0	7.19748	-3.44944	1.2517e-06	8.62736e-05	yes	down
Os08t0235183-00	0	18.4461	9.22305	3.43395	1.3014e-06	8.94079e-05	yes	up
MSTRG.28982.1	11.3341	100.706	56.0201	2.62609	1.32489e-06	9.07269e-05	yes	up
MSTRG.29964.1	14.3163	0	7.15816	-3.44199	1.33328e-06	9.08362e-05	yes	down
Os07t0462500-00	24.6008	2.00928	13.305	-2.8463	1.33507e-06	9.08362e-05	yes	down
Os08t0143600-00	20.7894	1.12165	10.9555	-3.04954	1.35991e-06	9.22297e-05	yes	down
MSTRG.17792.1	14.01	0	7.00501	-3.43636	1.37252e-06	9.27874e-05	yes	down
Os03t0419700-00	19.7002	0.576029	10.1381	-3.25137	1.37856e-06	9.28988e-05	yes	down
Os12t0171900-01	19.916	0.541429	10.2287	-3.25637	1.44756e-06	9.72393e-05	yes	down
MSTRG.7498.1	604.554	247.331	425.942	-1.24875	1.47424e-06	9.87178e-05	yes	down
Os05t0104200-01	84.1718	5.98905	45.0804	-2.93957	1.48608e-06	9.91967e-05	yes	down
Os03t0742900-01	2098.39	832.119	1465.25	-1.28856	1.56919e-06	0.000104206	yes	down
Os01t0622600-01	2413.28	1086.34	1749.81	-1.12188	1.57098e-06	0.000104206	yes	down
Os03t0416500-01	14.3031	0	7.15153	-3.42069	1.61158e-06	0.000106566	yes	down
MSTRG.17715.1	13.6251	0	6.81254	-3.41469	1.62388e-06	0.000107044	yes	down
Os01t0756600-01	13505.2	4240.54	8872.87	-1.582	1.80556e-06	0.000118651	yes	down
MSTRG.18443.2	53.853	9.32885	31.5909	-2.23763	1.8468e-06	0.000120986	yes	down
MSTRG.13990.2	9.78743	107.014	58.4006	2.76488	1.88089e-06	0.000122555	yes	up
MSTRG.17817.5	2.24737	31.9812	17.1143	2.90259	1.88781e-06	0.000122555	yes	up
Os05t0239151-00	356.627	142.173	249.4	-1.28115	1.88813e-06	0.000122555	yes	down
Os01t0877400-01	239.465	1182.46	710.963	2.07898	1.99729e-06	0.00012889	yes	up
Os06t0248500-00	43.4981	5.76887	24.6335	-2.46748	1.99792e-06	0.00012889	yes	down
Os01t0124401-01	569.465	70.2039	319.834	-2.54394	2.01718e-06	0.000129737	yes	down
Os11t0241700-01	51.5602	242.661	147.111	2.02603	2.03667e-06	0.000130594	yes	up
Os01t0261200-01	742.935	217.218	480.077	-1.66797	2.04823e-06	0.000130938	yes	down
Os07t0101000-00	80.5998	465.651	273.125	2.23498	2.17839e-06	0.000138517	yes	up
Os12t0134900-01	1.88108	29.2367	15.5589	2.93842	2.17988e-06	0.000138517	yes	up
Os02t0661100-01	272.549	53.3565	162.953	-2.11164	2.21687e-06	0.000140128	yes	down
MSTRG.30035.1	2.62916	32.8115	17.7204	2.81966	2.2201e-06	0.000140128	yes	up
Os02t0702600-01	222.971	56.6827	139.827	-1.8314	2.23364e-06	0.000140128	yes	down
MSTRG.18649.1	158.419	44.1099	101.265	-1.72068	2.23568e-06	0.000140128	yes	down
Os07t0646800-01	69.2486	5.20229	37.2254	-2.8775	2.23834e-06	0.000140128	yes	down
MSTRG.18692.1	62.3496	5.00181	33.6757	-2.83695	2.319e-06	0.00014475	yes	down
Os03t0800200-01	48.2328	7.37093	27.8019	-2.34939	2.33583e-06	0.000145371	yes	down
Os11t0242600-00	80.3632	494.504	287.434	2.29394	2.35199e-06	0.000145948	yes	up
Os06t0567200-01	1346.72	410.113	878.417	-1.61656	2.41815e-06	0.000149614	yes	down
Os04t0560100-01	1622.41	624.72	1123.57	-1.32521	2.46227e-06	0.0001519	yes	down
Os02t0753800-01	2013.45	864.677	1439.06	-1.18313	2.4766e-06	0.000152165	yes	down
Os03t0259400-00	43.3291	5.61244	24.4708	-2.48698	2.48094e-06	0.000152165	yes	down
Os03t0605400-01	13.2121	0	6.60603	-3.3629	2.4927e-06	0.000152443	yes	down
Os09t0469300-01	158.745	859.862	509.304	2.1685	2.547e-06	0.000155316	yes	up
Os03t0766800-01	592.038	111.714	351.876	-2.14611	2.72078e-06	0.000165436	yes	down
MSTRG.27589.2	141.921	18.162	80.0413	-2.50418	2.79328e-06	0.000169358	yes	down
Os02t0653900-03	1322.04	315.509	818.775	-1.89689	2.81529e-06	0.000170204	yes	down
MSTRG.23318.1	13.2752	0	6.6376	-3.34847	2.83118e-06	0.000170324	yes	down
MSTRG.4091.1	65.0226	13.3378	39.1802	-2.06695	2.83952e-06	0.000170324	yes	down
Os07t0551600-01	12.8536	0	6.42682	-3.34499	2.84142e-06	0.000170324	yes	down
MSTRG.35526.1	15.8554	0.307411	8.08139	-3.24278	2.98186e-06	0.000178238	yes	down
Os03t0170100-00	156.125	42.3081	99.2165	-1.74976	3.10096e-06	0.000184835	yes	down
Os03t0790500-01	168.733	24.2691	96.5008	-2.3969	3.14361e-06	0.000186851	yes	down
Os02t0467600-01	40.5831	2.20451	21.3938	-3.0088	3.18828e-06	0.000188975	yes	down
Os05t0556800-01	109.766	365.865	237.816	1.63204	3.26701e-06	0.000192581	yes	up
MSTRG.1042.1	4.16822	42.6772	23.4227	2.68401	3.26733e-06	0.000192581	yes	up
MSTRG.28356.4	6.76929	41.9655	24.3674	2.28337	3.2789e-06	0.000192727	yes	up
MSTRG.28632.2	12.8903	0	6.44514	-3.32751	3.30508e-06	0.000193727	yes	down
MSTRG.33344.1	651.115	139.874	395.494	-2.00897	3.38706e-06	0.000197984	yes	down
Os03t0107700-01	679.35	178.407	428.879	-1.78694	3.41317e-06	0.00019896	yes	down
Os04t0578000-01	161.337	43.14	102.239	-1.76463	3.48198e-06	0.000202209	yes	down
Os01t0178300-01	24.4404	117.1	70.7703	2.03503	3.48801e-06	0.000202209	yes	up
Os12t0121000-01	30.9611	144.573	87.7671	2.00786	3.57988e-06	0.000206968	yes	up
Os03t0107500-00	1.5094	25.0745	13.292	2.92855	3.59003e-06	0.000206989	yes	up
MSTRG.5160.1	53.4364	350.906	202.171	2.34168	3.6714e-06	0.000211105	yes	up
MSTRG.30353.1	12.8599	0	6.42997	-3.30939	3.84517e-06	0.000220498	yes	down
MSTRG.22971.1	47.5055	3.65033	25.5779	-2.83148	3.88911e-06	0.000222415	yes	down
Os02t0735200-02	912.38	2817.92	1865.15	1.53894	3.93378e-06	0.000224364	yes	up
Os02t0730400-01	197.06	62.0957	129.578	-1.57098	4.00861e-06	0.000228017	yes	down
Os03t0264600-00	357.47	106.535	232.002	-1.6377	4.03667e-06	0.000228997	yes	down
Os01t0652450-00	59.9762	178.09	119.033	1.48929	4.16656e-06	0.000235734	yes	up
Os03t0138700-01	264.471	886.406	575.438	1.63621	4.21817e-06	0.000238017	yes	up
Os12t0555500-01	782.113	90.3458	436.23	-2.56845	4.25499e-06	0.000239456	yes	down
MSTRG.20203.1	115.533	30.7882	73.1606	-1.76544	4.31625e-06	0.000242259	yes	down
Os07t0685700-01	1823.84	787.518	1305.68	-1.17417	4.37244e-06	0.000244764	yes	down
Os06t0683400-02	1203.01	143.676	673.341	-2.5403	4.43715e-06	0.000247731	yes	down
MSTRG.30232.2	0	15.5563	7.77815	3.27459	4.49066e-06	0.000250059	yes	up
Os03t0403400-01	301.454	44.4546	172.954	-2.36275	4.50868e-06	0.000250403	yes	down
Os10t0438800-01	61.291	226.727	144.009	1.74985	4.61629e-06	0.000255709	yes	up
MSTRG.28619.1	0	14.4428	7.22142	3.2609	4.70298e-06	0.00025983	yes	up
MSTRG.28371.2	32.5919	3.963	18.2774	-2.51234	5.03339e-06	0.000277224	yes	down
Os08t0560000-01	39.5351	145.252	92.3938	1.74025	5.04401e-06	0.000277224	yes	up
Os12t0136100-00	300.459	1369.47	834.962	1.97816	5.14637e-06	0.000282117	yes	up
Os09t0314900-00	0	18.2951	9.14756	3.27165	5.2001e-06	0.000284326	yes	up
MSTRG.11082.1	0	15.5947	7.79735	3.25534	5.26478e-06	0.00028712	yes	up
MSTRG.3685.1	1661.11	698.406	1179.76	-1.20782	5.43228e-06	0.000295494	yes	down
Os01t0203400-01	68.7522	12.7315	40.7418	-2.1475	5.52475e-06	0.000299753	yes	down
Os04t0683800-01	2547.36	1097.5	1822.43	-1.17602	5.59229e-06	0.000302642	yes	down
MSTRG.22680.2	59.8319	13.187	36.5094	-1.96877	5.65041e-06	0.000305007	yes	down
MSTRG.25893.1	175.842	38.2531	107.047	-1.98175	5.74499e-06	0.000308953	yes	down
Os03t0157400-01	36.252	5.9293	21.0907	-2.2612	5.7623e-06	0.000308953	yes	down
Os08t0546800-01	296.301	64.7251	180.513	-1.98198	5.76732e-06	0.000308953	yes	down
Os12t0292400-01	116.176	418.744	267.46	1.71727	5.8524e-06	0.000312719	yes	up
MSTRG.20080.1	0	14.0065	7.00324	3.23007	5.95251e-06	0.000317267	yes	up
Os01t0968800-00	14.7037	0	7.35186	-3.26452	6.04696e-06	0.000321491	yes	down
MSTRG.6699.2	15.8194	79.7668	47.7931	2.07418	6.08387e-06	0.000322643	yes	up
Os10t0539700-01	41.7186	261.39	151.554	2.28302	6.26302e-06	0.000331314	yes	up
MSTRG.28408.1	12.1103	0	6.05515	-3.24274	6.36687e-06	0.000335967	yes	down
Os02t0669366-00	119.361	21.7928	70.577	-2.15831	6.50146e-06	0.000342216	yes	down
Os01t0541800-01	366.392	139.586	252.989	-1.3324	6.94707e-06	0.000364764	yes	down
Os04t0447400-01	12.0042	75.7799	43.8921	2.28081	7.17649e-06	0.000375877	yes	up
Os11t0245500-01	1057.52	454.965	756.244	-1.17719	7.19528e-06	0.000375931	yes	down
Os04t0128900-01	50.2614	155.326	102.794	1.53344	7.27867e-06	0.000379351	yes	up
Os03t0119300-01	7402.61	3038.33	5220.47	-1.23802	7.33441e-06	0.000381317	yes	down
Os12t0137100-01	1505.16	662.151	1083.65	-1.148	7.51257e-06	0.000389623	yes	down
Os06t0483200-02	1.89591	48.8674	25.3816	3.04736	7.70258e-06	0.0003985	yes	up
MSTRG.645.2	25.6972	2.38589	14.0415	-2.68727	7.91139e-06	0.000408305	yes	down
MSTRG.17690.1	61.3719	183.961	122.666	1.49805	7.93512e-06	0.000408533	yes	up
Os07t0496700-01	166.077	32.9669	99.5219	-2.06818	8.06934e-06	0.000414435	yes	down
Os03t0324600-01	68.3843	18.1636	43.274	-1.75984	8.15951e-06	0.000417754	yes	down
Os01t0910500-01	7.94679	55.2605	31.6037	2.35876	8.17924e-06	0.000417754	yes	up
Os04t0456200-00	44.3871	3.88542	24.1363	-2.7094	8.19319e-06	0.000417754	yes	down
Os04t0165000-01	55.2718	277.375	166.323	2.06659	8.33584e-06	0.000424006	yes	up
Os07t0561300-01	43.9613	8.50097	26.2311	-2.09547	8.49709e-06	0.000431171	yes	down
Os04t0678700-01	192.7	1069	630.852	2.16364	8.54732e-06	0.000432683	yes	up
Os06t0124300-01	80.9492	12.4893	46.7193	-2.29993	8.56974e-06	0.000432782	yes	down
Os10t0578200-01	14.2851	105.661	59.9731	2.40947	8.76952e-06	0.000441817	yes	up
Os03t0165400-01	4222.38	1736.43	2979.4	-1.23475	8.91446e-06	0.000448052	yes	down
Os01t0620800-01	62.8638	12.6204	37.7421	-2.05507	8.9547e-06	0.000449008	yes	down
Os01t0914000-01	1252.76	527.179	889.972	-1.20464	9.02704e-06	0.000451565	yes	down
MSTRG.31170.1	80.9962	21.2417	51.119	-1.78065	9.15023e-06	0.000456648	yes	down
Os12t0582700-01	62.2235	8.38878	35.3061	-2.40928	9.19777e-06	0.000457941	yes	down
Os09t0341600-01	24.6934	1.12584	12.9096	-2.97234	9.43445e-06	0.000468622	yes	down
Os09t0533900-01	0	16.4811	8.24053	3.183	9.82206e-06	0.000486732	yes	up
MSTRG.15701.2	28.6771	3.63357	16.1553	-2.44633	1.03529e-05	0.000511842	yes	down
Os02t0143200-01	61.7067	13.7114	37.7091	-1.95487	1.04324e-05	0.000514567	yes	down
Os06t0506600-01	38.0935	6.22307	22.1583	-2.24521	1.05527e-05	0.00051929	yes	down
MSTRG.22700.1	349.327	145.493	247.41	-1.21679	1.07251e-05	0.00052655	yes	down
Os03t0200800-01	1359.96	634.302	997.13	-1.06961	1.09314e-05	0.000535438	yes	down
Os07t0687200-02	1198.12	390.208	794.162	-1.52402	1.10337e-05	0.000539198	yes	down
Os03t0597400-01	11.349	0	5.67448	-3.16269	1.14918e-05	0.000560292	yes	down
MSTRG.29042.1	0	14.8134	7.4067	3.15329	1.16006e-05	0.000564298	yes	up
Os06t0166000-02	0.761331	18.8265	9.79392	2.95432	1.16494e-05	0.00056537	yes	up
Os01t0143900-01	92.4366	386.439	239.438	1.87162	1.17399e-05	0.00056846	yes	up
Os02t0813600-01	1945.42	505.187	1225.31	-1.78312	1.17948e-05	0.000569811	yes	down
Os07t0521300-01	6.40615	39.7606	23.0834	2.24925	1.20581e-05	0.000581207	yes	up
Os06t0704100-01	49.8029	10.7055	30.2542	-1.98148	1.21126e-05	0.000582505	yes	down
Os03t0830400-01	175.922	0.887631	88.4047	-3.20279	1.23994e-05	0.000594945	yes	down
Os11t0183900-01	122.392	35.7423	79.0673	-1.65286	1.25846e-05	0.000600614	yes	down
Os04t0577700-01	40.4578	6.73828	23.598	-2.21995	1.26019e-05	0.000600614	yes	down
MSTRG.30437.1	3.39206	28.6196	16.0058	2.48291	1.26225e-05	0.000600614	yes	up
Os06t0152700-01	79.3749	584.809	332.092	2.39726	1.2631e-05	0.000600614	yes	up
Os08t0374701-01	11.3676	0	5.68381	-3.15015	1.26648e-05	0.00060087	yes	down
MSTRG.23982.1	1.89434	31.0216	16.458	2.84026	1.30266e-05	0.000616648	yes	up
MSTRG.31638.1	8.28881	44.9269	26.6078	2.125	1.31162e-05	0.000619508	yes	up
Os05t0454200-01	4068.81	962.441	2515.62	-1.88224	1.31538e-05	0.000619899	yes	down
Os07t0112700-01	3096.3	1123.94	2110.12	-1.38992	1.3443e-05	0.000632118	yes	down
Os01t0124100-01	246.317	0.887631	123.602	-3.18944	1.40064e-05	0.000655931	yes	down
Os05t0489500-01	0	13.0801	6.54003	3.11816	1.40114e-05	0.000655931	yes	up
Os02t0695600-01	636.587	2019.3	1327.94	1.55957	1.43324e-05	0.000669479	yes	up
Os01t0200700-01	123.678	714.71	419.194	2.18648	1.4416e-05	0.000671899	yes	up
MSTRG.28345.1	13.5534	0.307411	6.93041	-3.04176	1.48004e-05	0.000688083	yes	down
Os01t0183850-00	96.386	9.57018	52.9781	-2.60778	1.48282e-05	0.000688083	yes	down
Os05t0545400-01	224.214	35.1282	129.671	-2.27148	1.49288e-05	0.000691231	yes	down
MSTRG.27585.5	19.3486	0.810047	10.0793	-2.9367	1.51072e-05	0.000697126	yes	down
Os06t0152100-01	12084.7	5001.82	8543.28	-1.22399	1.5122e-05	0.000697126	yes	down
Os11t0643800-01	213.65	38.1697	125.91	-2.15834	1.51594e-05	0.000697331	yes	down
Os01t0729200-01	24.1246	85.1379	54.6313	1.68023	1.52102e-05	0.000698151	yes	up
MSTRG.12912.1	0	14.1585	7.07926	3.11334	1.53235e-05	0.000701829	yes	up
MSTRG.33690.2	13.2379	66.5054	39.8716	2.0527	1.54876e-05	0.000707812	yes	up
Os11t0141900-00	208.786	83.6935	146.24	-1.26372	1.59749e-05	0.00072851	yes	down
MSTRG.10749.1	105.055	313.412	209.233	1.4858	1.61266e-05	0.000733846	yes	up
Os04t0223901-00	17.0405	110.104	63.5724	2.27662	1.63945e-05	0.000744436	yes	up
MSTRG.21135.1	59.1414	9.37203	34.2567	-2.25144	1.66029e-05	0.000752284	yes	down
Os11t0631600-00	5.63785	46.5482	26.093	2.45824	1.67452e-05	0.000757114	yes	up
Os06t0253100-01	18.7868	1.15625	9.97152	-2.81569	1.70786e-05	0.000770538	yes	down
Os11t0529800-00	9.76159	74.7567	42.2592	2.40628	1.71763e-05	0.0007733	yes	up
Os12t0130100-01	4.93337	34.3493	19.6413	2.33002	1.77075e-05	0.000795393	yes	up
Os01t0823500-01	207.834	615.742	411.788	1.47591	1.77422e-05	0.000795393	yes	up
MSTRG.9184.1	0	12.421	6.21049	3.0822	1.78398e-05	0.000798077	yes	up
Os01t0647700-01	263.244	80.6274	171.935	-1.58902	1.81156e-05	0.000808703	yes	down
Os06t0183100-01	71.24	17.4698	44.3549	-1.84143	1.84591e-05	0.000820783	yes	down
Os01t0580500-01	791.613	351.628	571.621	-1.13173	1.84637e-05	0.000820783	yes	down
Os12t0288000-03	5.99403	60.7609	33.3774	2.59037	1.85577e-05	0.000823231	yes	up
Os07t0534700-01	4.9646	34.707	19.8358	2.33252	1.90148e-05	0.000841745	yes	up
Os10t0481200-00	132.241	37.978	85.1095	-1.66029	1.95724e-05	0.000864145	yes	down
MSTRG.7978.1	64.6251	17.3232	40.9741	-1.73721	1.96025e-05	0.000864145	yes	down
MSTRG.32433.1	0	12.7116	6.35582	3.07061	1.98097e-05	0.000871462	yes	up
MSTRG.20872.1	0	12.3088	6.1544	3.06188	2.07486e-05	0.000909011	yes	up
Os05t0242600-01	49.1434	323.098	186.121	2.28485	2.07846e-05	0.000909011	yes	up
Os09t0480600-01	85.9422	270.52	178.231	1.54597	2.07921e-05	0.000909011	yes	up
Os07t0500300-01	3120.94	1069.69	2095.32	-1.45644	2.08931e-05	0.000911541	yes	down
Os02t0738200-01	39.2953	1.15625	20.2258	-3.00385	2.10039e-05	0.000914491	yes	down
Os11t0529500-00	11.3123	81.9656	46.639	2.35665	2.10775e-05	0.000915352	yes	up
Os03t0726500-01	1904.83	683.407	1294.12	-1.40087	2.11102e-05	0.000915352	yes	down
Os09t0461900-01	951.303	282.32	616.812	-1.62468	2.16736e-05	0.00093764	yes	down
Os03t0563100-01	40.4007	8.95643	24.6786	-1.9347	2.17128e-05	0.00093764	yes	down
Os03t0246100-01	853.407	358.708	606.058	-1.20237	2.17588e-05	0.000937712	yes	down
MSTRG.18254.1	2.25905	30.7237	16.4914	2.71816	2.21854e-05	0.000954152	yes	up
Os03t0179400-01	28.2095	213.255	120.732	2.38932	2.2846e-05	0.000980571	yes	up
MSTRG.11687.1	0	12.2216	6.11078	3.04764	2.29662e-05	0.000983735	yes	up
MSTRG.1819.1	819.959	379.002	599.48	-1.0793	2.30374e-05	0.00098479	yes	down
MSTRG.17621.1	16.5637	0.814238	8.68896	-2.84496	2.34063e-05	0.000998138	yes	down
MSTRG.27237.1	75.7141	232.485	154.1	1.51564	2.3444e-05	0.000998138	yes	up
Os08t0101800-01	55.2118	235.346	145.279	1.87848	2.38028e-05	0.00101138	yes	up
MSTRG.26134.1	1342.68	562.25	952.465	-1.20714	2.391e-05	0.0010139	yes	down
Os05t0324700-01	49.8618	6.37823	28.12	-2.41304	2.43603e-05	0.00103093	yes	down
Os05t0195700-01	0	16.9782	8.48912	3.06195	2.45719e-05	0.00103781	yes	up
MSTRG.6784.3	2.27074	24.1995	13.2351	2.58314	2.52629e-05	0.00106487	yes	up
Os07t0123100-00	128.047	35.5602	81.8038	-1.6958	2.60051e-05	0.00109377	yes	down
Os06t0165900-00	63.5038	156.919	110.211	1.24947	2.60519e-05	0.00109377	yes	up
Os05t0531000-01	51.9845	9.96463	30.9745	-2.07649	2.61076e-05	0.00109393	yes	down
Os04t0119500-01	57.461	14.5771	36.019	-1.79946	2.62086e-05	0.00109599	yes	down
Os07t0194800-02	89.6414	29.6695	59.6554	-1.49639	2.65548e-05	0.00110752	yes	down
Os01t0212400-01	3307.79	1590.09	2448.94	-1.02686	2.66129e-05	0.00110752	yes	down
MSTRG.27656.1	126.592	30.6037	78.598	-1.85088	2.66411e-05	0.00110752	yes	down
MSTRG.20035.1	0.374823	14.724	7.54943	2.93072	2.72038e-05	0.00112869	yes	up
Os01t0842500-01	610.836	2897.42	1754.13	1.98376	2.72903e-05	0.00113007	yes	up
MSTRG.28340.3	15.2093	60.8531	38.0312	1.81074	2.76453e-05	0.00114122	yes	up
Os05t0474800-01	18.9838	0.541429	9.76264	-2.94813	2.76936e-05	0.00114122	yes	down
Os06t0192001-00	69.5045	18.7992	44.1519	-1.72818	2.77214e-05	0.00114122	yes	down
Os07t0461900-01	68.8564	182.45	125.653	1.33635	2.81073e-05	0.00115486	yes	up
Os08t0104400-01	76.8372	15.9549	46.3961	-1.99392	2.97374e-05	0.00121946	yes	down
Os01t0178850-00	107.674	23.5253	65.5996	-1.94386	3.07485e-05	0.00125634	yes	down
Os01t0657801-00	52.9078	13.296	33.1019	-1.80312	3.07553e-05	0.00125634	yes	down
Os10t0502100-01	729.647	295.053	512.35	-1.24934	3.11169e-05	0.00126866	yes	down
Os05t0421300-01	1089.31	366.133	727.722	-1.47667	3.12804e-05	0.00127287	yes	down
Os11t0215100-01	135.382	558.441	346.912	1.83933	3.16499e-05	0.00128359	yes	up
MSTRG.30202.1	12.7375	0	6.36874	-3.03072	3.16651e-05	0.00128359	yes	down
MSTRG.31385.1	174.156	49.4631	111.809	-1.66721	3.18453e-05	0.00128842	yes	down
Os10t0148700-01	2957.66	1173.46	2065.56	-1.27355	3.19532e-05	0.00129032	yes	down
Os01t0313300-01	456.199	102.247	279.223	-1.91809	3.24709e-05	0.00130653	yes	down
Os06t0726200-02	298.219	46.5767	172.398	-2.24702	3.2478e-05	0.00130653	yes	down
MSTRG.2590.1	394.902	137.583	266.242	-1.43422	3.30558e-05	0.00132515	yes	down
MSTRG.30385.1	43.1336	249.137	146.135	2.15812	3.30662e-05	0.00132515	yes	up
Os12t0438600-01	604.979	237.317	421.148	-1.28641	3.39818e-05	0.00135927	yes	down
Os03t0258900-01	911.306	2514.61	1712.96	1.38465	3.44132e-05	0.00137393	yes	up
Os01t0788400-01	82.1539	12.036	47.0949	-2.29138	3.46691e-05	0.00138154	yes	down
Os09t0379900-02	1065.12	368.714	716.918	-1.44023	3.48408e-05	0.00138577	yes	down
Os04t0540900-01	1963.3	848.06	1405.68	-1.16503	3.53145e-05	0.00140198	yes	down
Os01t0786500-00	674.722	148.195	411.458	-1.93628	3.55207e-05	0.00140753	yes	down
MSTRG.9322.1	0.761331	17.0751	8.91823	2.81429	3.62524e-05	0.00143383	yes	up
MSTRG.24014.2	68.8214	22.2818	45.5516	-1.51834	3.65214e-05	0.00144178	yes	down
MSTRG.21190.1	18.2212	1.46366	9.84241	-2.64676	3.68684e-05	0.00145277	yes	down
MSTRG.25404.1	219.828	61.194	140.511	-1.69195	3.70647e-05	0.00145779	yes	down
Os11t0660300-01	132.647	47.6159	90.1315	-1.39523	3.80909e-05	0.00149537	yes	down
MSTRG.25388.1	220.303	77.6354	148.969	-1.4185	3.88626e-05	0.00152284	yes	down
Os02t0247200-01	804.527	386.58	595.554	-1.02629	3.9364e-05	0.00153963	yes	down
Os04t0619400-01	484.257	164.128	324.193	-1.46417	4.01079e-05	0.00156583	yes	down
Os12t0610100-01	2980.91	593.047	1786.98	-2.02786	4.09782e-05	0.00159687	yes	down
Os12t0287800-01	6.77715	46.0745	26.4258	2.2754	4.14042e-05	0.0016105	yes	up
Os08t0374800-01	2569.74	1134.96	1852.35	-1.13556	4.19452e-05	0.00162676	yes	down
MSTRG.25029.1	125.959	42.8116	84.3852	-1.45775	4.1976e-05	0.00162676	yes	down
Os03t0678800-00	563.136	152.819	357.977	-1.71425	4.20653e-05	0.00162724	yes	down
Os07t0471050-01	9.90269	47.9127	28.9077	1.98978	4.25326e-05	0.001639	yes	up
MSTRG.3739.1	840.895	369.134	605.015	-1.1434	4.25743e-05	0.001639	yes	down
Os10t0417600-01	1761.84	822.683	1292.26	-1.06367	4.26016e-05	0.001639	yes	down
Os04t0175450-00	0.373251	19.3558	9.8645	2.9196	4.30438e-05	0.00165301	yes	up
Os01t0542000-00	842.126	401.003	621.565	-1.03793	4.32538e-05	0.00165806	yes	down
MSTRG.1113.1	56.1673	10.7692	33.4682	-2.06423	4.45219e-05	0.00170359	yes	down
Os03t0645900-00	40.7672	7.06352	23.9153	-2.14404	4.4784e-05	0.00171052	yes	down
Os02t0780200-01	9.51776	79.124	44.3209	2.41702	4.56414e-05	0.00174013	yes	up
Os03t0225700-01	319.341	105.05	212.196	-1.49611	4.61232e-05	0.00175389	yes	down
MSTRG.17684.1	39.2958	6.00396	22.6499	-2.23621	4.6168e-05	0.00175389	yes	down
Os04t0594100-01	29.4119	196.534	112.973	2.2632	4.64778e-05	0.00176249	yes	up
Os06t0523300-01	47.3634	218.559	132.961	1.94177	4.706e-05	0.00178138	yes	up
Os07t0551400-01	62.8337	14.026	38.4298	-1.92137	4.75202e-05	0.00179558	yes	down
Os04t0465600-01	15959.8	5059.35	10509.6	-1.53978	4.77862e-05	0.00180192	yes	down
Os06t0223700-01	98.9315	265.187	182.059	1.34576	4.78582e-05	0.00180192	yes	up
Os01t0688300-00	0	16.0739	8.03693	2.96054	4.84667e-05	0.00182159	yes	up
Os02t0505500-01	978.13	389.354	683.742	-1.26611	4.90219e-05	0.00183919	yes	down
Os02t0753300-01	2855.9	1234.69	2045.29	-1.16216	4.93131e-05	0.00184684	yes	down
Os05t0155400-01	31.6912	100.429	66.0601	1.542	5.08073e-05	0.00189944	yes	up
Os06t0153000-00	7.90702	37.9912	22.9491	1.97362	5.09078e-05	0.00189984	yes	up
MSTRG.1979.1	21.8719	82.4396	52.1558	1.73307	5.12413e-05	0.00190892	yes	up
Os11t0479400-01	22.2505	82.5924	52.4214	1.71574	5.19595e-05	0.00193227	yes	up
Os10t0554900-01	37.2769	209.04	123.159	2.1157	5.22363e-05	0.00193916	yes	up
MSTRG.28339.1	1326.15	394.226	860.187	-1.61165	5.29693e-05	0.00196293	yes	down
Os03t0735300-01	611.901	293.831	452.866	-1.02644	5.31783e-05	0.00196723	yes	down
Os01t0216300-01	2.25433	22.8021	12.5282	2.50187	5.39214e-05	0.00199123	yes	up
Os09t0421300-01	41.198	131.194	86.1962	1.54959	5.45535e-05	0.00201107	yes	up
Os06t0717100-01	1455.22	575.251	1015.24	-1.2745	5.47943e-05	0.00201479	yes	down
Os06t0566850-00	13.2907	0	6.64536	-2.94993	5.48532e-05	0.00201479	yes	down
Os11t0138950-00	0	16.783	8.39151	2.94363	5.49401e-05	0.00201479	yes	up
Os02t0719000-01	4800.86	1266.23	3033.55	-1.74043	5.53363e-05	0.00202333	yes	down
Os12t0635700-01	104.095	334.218	219.156	1.557	5.53642e-05	0.00202333	yes	up
Os03t0787300-01	2499.19	915.991	1707.59	-1.36717	5.56627e-05	0.00203073	yes	down
Os02t0300700-01	84.9693	274.011	179.49	1.56213	5.58187e-05	0.00203292	yes	up
MSTRG.1072.1	108.213	28.3451	68.279	-1.74946	5.62317e-05	0.00204444	yes	down
MSTRG.26438.1	5.29808	46.1373	25.7177	2.42801	5.65011e-05	0.00205071	yes	up
MSTRG.2583.1	2.24265	25.6655	13.9541	2.56032	5.75094e-05	0.00208373	yes	up
Os04t0465300-01	2778.54	792.684	1785.61	-1.65514	5.76496e-05	0.00208524	yes	down
Os07t0222200-01	75.4386	16.761	46.0998	-1.90656	5.93145e-05	0.0021418	yes	down
Os01t0656400-00	30.8472	4.20959	17.5284	-2.31168	5.98556e-05	0.00215766	yes	down
Os01t0267900-01	2446.81	1141.09	1793.95	-1.06364	6.00989e-05	0.00216274	yes	down
Os02t0177600-01	1009.67	3544.26	2276.96	1.65591	6.09639e-05	0.00219015	yes	up
Os04t0357700-00	4.89675	30.5995	17.7481	2.1914	6.12028e-05	0.002195	yes	up
Os08t0564000-01	209.275	84.1238	146.699	-1.25199	6.13976e-05	0.00219826	yes	down
Os01t0579600-02	29.2108	123.761	76.4859	1.85014	6.29872e-05	0.00225137	yes	up
Os11t0444700-01	262.476	89.3618	175.919	-1.45232	6.35859e-05	0.00226893	yes	down
Os03t0780500-01	354.933	138.778	246.856	-1.28808	6.44473e-05	0.0022958	yes	down
Os01t0844500-00	2847.89	815.816	1831.85	-1.64865	6.50467e-05	0.00231326	yes	down
Os07t0557400-01	4.53833	55.3714	29.9549	2.59531	6.56218e-05	0.00232979	yes	up
Os02t0622500-01	45.2028	7.37512	26.289	-2.17983	6.62684e-05	0.00234881	yes	down
Os07t0670300-01	62.5022	291.97	177.236	1.94396	6.66203e-05	0.00235733	yes	up
MSTRG.30321.2	0	11.4723	5.73617	2.89301	6.72676e-05	0.00237626	yes	up
Os02t0814200-01	457.06	139.648	298.354	-1.57713	6.78117e-05	0.00239149	yes	down
Os01t0159200-01	33.9808	203.746	118.863	2.16091	6.8714e-05	0.00241928	yes	up
MSTRG.30043.1	0.761331	18.1283	9.44479	2.76234	6.88615e-05	0.00242045	yes	up
MSTRG.4565.1	64.2217	304.199	184.21	1.95582	6.93655e-05	0.00243412	yes	up
Os06t0133500-00	169.7	39.8011	104.751	-1.85545	6.96646e-05	0.00244057	yes	down
Os02t0760500-01	2711.37	1025.17	1868.27	-1.32703	6.98168e-05	0.00244186	yes	down
MSTRG.31756.1	149.709	62.5899	106.15	-1.20168	7.05861e-05	0.00245749	yes	down
Os01t0183300-01	8.28499	53.7107	30.9978	2.2146	7.06113e-05	0.00245749	yes	up
Os02t0565300-00	43.0262	168.837	105.932	1.76971	7.06121e-05	0.00245749	yes	up
MSTRG.28220.1	59.694	10.9529	35.3234	-2.08405	7.11676e-05	0.00247275	yes	down
MSTRG.35602.1	9.79754	49.0542	29.4259	2.00078	7.3504e-05	0.00254975	yes	up
Os04t0101400-01	55.2051	195.008	125.107	1.65827	7.36594e-05	0.00255095	yes	up
Os05t0579900-01	1132.39	452.315	792.353	-1.25974	7.4096e-05	0.00256188	yes	down
Os01t0594500-01	279.084	1586.17	932.625	2.11431	7.65115e-05	0.00264033	yes	up
MSTRG.27411.1	4.91	35.2717	20.0909	2.28127	7.66146e-05	0.00264033	yes	up
Os01t0921000-01	3.78711	37.8283	20.8077	2.48035	7.79663e-05	0.0026789	yes	up
Os06t0145400-00	95.7592	35.729	65.7441	-1.34138	7.79868e-05	0.0026789	yes	down
Os07t0515700-01	129.274	41.1505	85.2125	-1.52829	7.87373e-05	0.00270029	yes	down
MSTRG.30275.1	42.4056	8.35818	25.3819	-2.01892	7.88817e-05	0.00270087	yes	down
Os01t0663051-00	244.134	647.329	445.732	1.32901	7.91312e-05	0.00270503	yes	up
Os12t0291100-01	15.426	108.256	61.8409	2.27057	8.05889e-05	0.00275042	yes	up
MSTRG.7721.1	0	10.9477	5.47384	2.86147	8.15485e-05	0.00277869	yes	up
MSTRG.26839.2	0.386508	14.8968	7.64167	2.79606	8.23883e-05	0.00280279	yes	up
Os11t0501000-01	1.13458	15.7597	8.44715	2.59402	8.27353e-05	0.00281008	yes	up
Os09t0546900-01	100.151	34.1863	67.1687	-1.44926	8.30095e-05	0.00281381	yes	down
Os01t0937100-01	106.275	20.188	63.2317	-2.0491	8.31628e-05	0.00281381	yes	down
Os07t0566150-00	39.48	5.02383	22.2519	-2.34219	8.32441e-05	0.00281381	yes	down
MSTRG.17841.1	0	10.3813	5.19065	2.85322	8.44039e-05	0.0028479	yes	up
MSTRG.19703.1	43.579	3.91875	23.7489	-2.54264	8.46373e-05	0.0028479	yes	down
Os04t0167800-01	203.706	538.216	370.961	1.32384	8.46564e-05	0.0028479	yes	up
Os03t0274000-01	2360.33	934.418	1647.37	-1.26956	8.48891e-05	0.00285119	yes	down
Os08t0386200-01	89.5335	20.5	55.0168	-1.87438	8.5311e-05	0.00286083	yes	down
Os10t0555600-01	381.854	123.104	252.479	-1.51261	8.5552e-05	0.00286437	yes	down
Os08t0114100-01	4.89989	29.5821	17.241	2.14505	8.80968e-05	0.00294471	yes	up
MSTRG.13847.1	197.049	89.415	143.232	-1.09672	8.83623e-05	0.00294471	yes	down
Os03t0161900-01	77.8262	12.9972	45.4117	-2.1463	8.83693e-05	0.00294471	yes	down
MSTRG.29684.13	1.52109	18.8074	10.1642	2.55077	8.90632e-05	0.00296317	yes	up
Os03t0265800-01	136.574	306.41	221.492	1.12008	8.93657e-05	0.00296857	yes	up
MSTRG.22586.1	496.703	124.892	310.797	-1.78023	9.07459e-05	0.00300091	yes	down
Os12t0127200-01	16.2365	73.3447	44.7906	1.90112	9.07535e-05	0.00300091	yes	up
MSTRG.34615.1	11.0076	0.268619	5.63812	-2.79052	9.07648e-05	0.00300091	yes	down
Os04t0546800-01	748.215	314.724	531.469	-1.19269	9.25352e-05	0.00305467	yes	down
Os12t0124200-01	5141.14	2473.03	3807.09	-1.02148	9.29849e-05	0.00306474	yes	down
Os03t0336400-01	1342.99	313.348	828.169	-1.8526	9.38926e-05	0.00308984	yes	down
Os09t0323500-01	10865.7	4999.49	7932.57	-1.07906	9.4806e-05	0.00311506	yes	down
Os05t0165900-01	81.2899	201.905	141.597	1.24742	9.52021e-05	0.00312322	yes	up
Os10t0535800-01	39.6701	1.95791	20.814	-2.72218	9.6156e-05	0.00314495	yes	down
Os07t0658300-01	1022.26	408.005	715.135	-1.25873	9.63716e-05	0.00314495	yes	down
Os12t0106900-01	609.562	215.159	412.36	-1.40718	9.63751e-05	0.00314495	yes	down
Os03t0170701-00	840.335	361.27	600.803	-1.166	9.6459e-05	0.00314495	yes	down
Os04t0659000-01	108.544	25.773	67.1584	-1.83161	9.70917e-05	0.00316071	yes	down
MSTRG.30578.2	9.39845	0	4.69922	-2.84589	9.80423e-05	0.00318675	yes	down
Os12t0204500-01	260.224	856.47	558.347	1.57699	9.87762e-05	0.00320568	yes	up
MSTRG.15948.1	0.373251	14.9744	7.67384	2.77233	0.000100131	0.00324467	yes	up
Os04t0586500-01	305.726	68.4455	187.086	-1.8904	0.000100676	0.00325733	yes	down
Os10t0463600-01	31.3732	104.635	68.0041	1.59041	0.000103958	0.00335839	yes	up
MSTRG.11686.1	0	10.8588	5.42939	2.82288	0.000105167	0.00339228	yes	up
Os03t0437200-01	37.7587	3.76778	20.7632	-2.46901	0.000106201	0.0034204	yes	down
Os03t0787000-01	285.894	72.9625	179.428	-1.76015	0.000108305	0.00348288	yes	down
MSTRG.28260.1	9.92292	0	4.96146	-2.8314	0.000108795	0.00349332	yes	down
MSTRG.27676.1	711.835	296.721	504.278	-1.20394	0.000111492	0.00357451	yes	down
Os11t0202600-01	760.001	352.374	556.188	-1.06852	0.000113389	0.00362981	yes	down
Os05t0403000-01	13.2525	0.27281	6.76266	-2.7807	0.000114588	0.00366265	yes	down
Os07t0568700-02	1720.89	670.952	1195.92	-1.28565	0.000115424	0.00368382	yes	down
MSTRG.9202.1	4.56169	30.6899	17.6258	2.21413	0.000116069	0.00369882	yes	up
Os09t0455300-01	22.7914	3.32196	13.0567	-2.22238	0.000117944	0.00375292	yes	down
Os01t0821600-01	578.531	106.245	342.388	-2.06068	0.000119627	0.00380076	yes	down
Os04t0560700-01	12.1617	54.1605	33.1611	1.87985	0.000121516	0.00385499	yes	up
Os05t0552800-01	41.9238	6.7257	24.3247	-2.16124	0.00012201	0.00386488	yes	down
MSTRG.11122.1	3.05701	27.0607	15.0589	2.38026	0.000122953	0.00388892	yes	up
MSTRG.1364.1	25.7448	85.684	55.7144	1.58614	0.000123379	0.00389656	yes	up
Os11t0701400-01	13.5181	0	6.75907	-2.81816	0.000124532	0.00392711	yes	down
MSTRG.13471.2	105.081	43.4472	74.2642	-1.21286	0.000124948	0.00393437	yes	down
Os10t0438301-00	30.2005	107.8	69.0001	1.65748	0.000128714	0.00404694	yes	up
MSTRG.268.1	397.027	123.355	260.191	-1.54677	0.000130828	0.00410474	yes	down
Os01t0734466-01	218.456	457.604	338.03	1.02977	0.00013094	0.00410474	yes	up
MSTRG.17842.2	9.07036	0	4.53518	-2.79573	0.000132987	0.00416153	yes	down
Os12t0170400-01	17.3882	1.9663	9.67722	-2.37151	0.000133145	0.00416153	yes	down
MSTRG.33446.1	25.006	4.54742	14.7767	-2.06061	0.000135386	0.0042191	yes	down
Os04t0480500-01	4.50642	37.3121	20.9092	2.33715	0.000136275	0.00424056	yes	up
MSTRG.11415.1	15.8576	1.42068	8.63915	-2.48127	0.000136695	0.00424522	yes	down
Os03t0359700-02	16.7156	86.6301	51.6729	2.01107	0.000136826	0.00424522	yes	up
Os07t0259700-01	2832.85	1258.56	2045.71	-1.12169	0.00013831	0.00428497	yes	down
Os03t0164901-00	35.5228	97.7407	66.6317	1.36746	0.000139251	0.00430781	yes	up
Os03t0817800-02	162.974	436.035	299.504	1.33367	0.000143074	0.00441707	yes	up
Os04t0689800-00	3.00555	23.0319	13.0187	2.28021	0.0001432	0.00441707	yes	up
MSTRG.12719.1	0	10.0225	5.01126	2.76907	0.000144501	0.00445073	yes	up
MSTRG.4869.1	37.3414	102.227	69.7843	1.36053	0.000145044	0.00445826	yes	up
MSTRG.30629.1	58.3443	15.5213	36.9328	-1.7153	0.000145167	0.00445826	yes	down
Os08t0120900-01	19.2917	1.90129	10.5965	-2.42787	0.000145382	0.00445838	yes	down
Os10t0467900-01	11.6521	51.8419	31.747	1.87021	0.000146369	0.00448216	yes	up
Os05t0412800-01	2521.88	1150.45	1836.17	-1.08781	0.00014724	0.00450231	yes	down
Os08t0171700-01	15.4518	97.2079	56.3299	2.15877	0.000150079	0.0045825	yes	up
Os02t0768300-01	84.7592	286.543	185.651	1.59947	0.000151041	0.00459938	yes	up
Os10t0547500-01	10.1506	65.7676	37.9591	2.17631	0.000154563	0.00469233	yes	up
Os10t0562900-01	37.083	4.42997	20.7565	-2.33745	0.000154873	0.00469499	yes	down
Os01t0133832-00	262.945	112.512	187.728	-1.168	0.00015536	0.00470304	yes	down
Os12t0123800-01	13.1925	0.537237	6.86488	-2.66603	0.000155899	0.00471259	yes	down
Os10t0575401-00	110.165	30.3594	70.2622	-1.66893	0.000159393	0.00481135	yes	down
Os04t0243700-01	90.2429	361.649	225.946	1.77195	0.000160571	0.00484001	yes	up
MSTRG.11015.1	17.3178	1.65889	9.48836	-2.43312	0.000163325	0.00491601	yes	down
Os12t0597500-02	270.435	123.85	197.142	-1.0835	0.000164108	0.00493258	yes	down
Os03t0383100-01	9.01194	53.7989	31.4054	2.1112	0.000164824	0.00494707	yes	up
Os01t0952500-01	161.116	345.78	253.448	1.05993	0.00016717	0.00500958	yes	up
MSTRG.19380.1	61.5557	251.808	156.682	1.79078	0.000167381	0.00500958	yes	up
MSTRG.6347.2	22.7058	76.9943	49.85	1.60018	0.000169748	0.00507325	yes	up
Os10t0406900-00	41.0016	159.097	100.049	1.73725	0.000170135	0.00507767	yes	up
Os04t0457000-01	184.85	498.909	341.88	1.34246	0.000170787	0.00508572	yes	up
Os01t0153600-00	4.52821	28.1541	16.3412	2.13492	0.000170886	0.00508572	yes	up
MSTRG.30266.1	3.36555	28.1302	15.7479	2.31974	0.00017456	0.00518409	yes	up
Os01t0307500-01	120.901	322.667	221.784	1.32833	0.000174681	0.00518409	yes	up
Os09t0381400-01	484.302	2313.84	1399.07	1.93349	0.000176152	0.00521883	yes	up
Os11t0547000-02	144.56	52.9431	98.7515	-1.35476	0.000176345	0.00521883	yes	down
Os09t0376700-01	129.598	325.64	227.619	1.25586	0.000177482	0.00524515	yes	up
Os02t0605900-01	33.6826	4.81184	19.2472	-2.22179	0.000179263	0.00527997	yes	down
Os01t0556650-00	62.1784	196.35	129.264	1.52052	0.000179409	0.00527997	yes	up
MSTRG.6767.2	4.88821	36.8117	20.8499	2.25992	0.000181454	0.00533273	yes	up
MSTRG.413.1	19.556	90.4607	55.0083	1.89837	0.000189191	0.00554932	yes	up
Os03t0808200-00	10.5456	61.1493	35.8474	2.08599	0.000189724	0.00554932	yes	up
Os06t0486900-01	113.761	40.7998	77.2804	-1.38023	0.000189846	0.00554932	yes	down
Os12t0605900-01	57.241	157.557	107.399	1.36401	0.000189873	0.00554932	yes	up
Os02t0709000-00	88.4459	32.9852	60.7156	-1.33367	0.000191511	0.00557759	yes	down
Os02t0517900-01	1.12447	16.791	8.95774	2.53315	0.000191611	0.00557759	yes	up
Os06t0646100-01	271.529	67.2432	169.386	-1.77505	0.000191631	0.00557759	yes	down
Os02t0314600-01	254.819	85.0695	169.944	-1.4606	0.00019358	0.00562659	yes	down
Os11t0570825-00	2.28242	18.7795	10.531	2.30147	0.000193928	0.00562896	yes	up
Os01t0619900-01	9.43822	47.5182	28.4782	1.96803	0.000195589	0.00566939	yes	up
Os05t0237800-00	103.54	484.457	293.998	1.91047	0.000197525	0.00571769	yes	up
Os09t0364100-01	0	13.7823	6.89115	2.73006	0.00019805	0.00572505	yes	up
MSTRG.29825.1	20.3236	77.5755	48.9496	1.71711	0.000198995	0.00574453	yes	up
MSTRG.27522.1	11.0559	0.268619	5.66227	-2.6785	0.000201935	0.00582144	yes	down
Os07t0283050-00	0	12.1551	6.07755	2.72217	0.000202666	0.00583456	yes	up
Os10t0148100-01	1428.4	4597.3	3012.85	1.54026	0.000203315	0.00584531	yes	up
Os01t0605700-01	38.4131	142.435	90.424	1.68769	0.000204326	0.0058664	yes	up
Os03t0285700-01	15745.1	7298.72	11521.9	-1.06544	0.000205384	0.00588171	yes	down
Os01t0215500-01	0	11.2025	5.60123	2.7169	0.000205415	0.00588171	yes	up
MSTRG.21477.1	41.8499	4.87159	23.3607	-2.3363	0.000206235	0.0058972	yes	down
Os09t0567500-01	61.5946	15.8468	38.7207	-1.73505	0.000208852	0.00596398	yes	down
MSTRG.15312.1	1.13615	18.109	9.62255	2.54487	0.000209606	0.00597744	yes	up
MSTRG.27572.3	9.52001	0	4.76	-2.72091	0.000210053	0.00598212	yes	down
Os05t0147400-01	1415.43	519.603	967.515	-1.3514	0.000212925	0.00605216	yes	down
MSTRG.30672.1	0	9.29006	4.64503	2.70278	0.000213159	0.00605216	yes	up
Os03t0567100-01	504.452	189.815	347.134	-1.32113	0.000213479	0.00605216	yes	down
Os01t0652800-01	2172.9	1023.9	1598.4	-1.04417	0.000213656	0.00605216	yes	down
Os05t0419800-01	5288.31	1688.49	3488.4	-1.50938	0.000215345	0.00609185	yes	down
Os04t0179200-01	21.1274	0.576029	10.8517	-2.6793	0.000217913	0.00615627	yes	down
MSTRG.33428.1	199.757	70.1	134.929	-1.40317	0.000219776	0.0062006	yes	down
Os03t0205800-00	12.4766	54.8821	33.6794	1.84941	0.000221989	0.0062547	yes	up
MSTRG.24491.1	9.81147	0.307411	5.05944	-2.64526	0.000223279	0.00628269	yes	down
Os09t0533800-00	1.8858	19.5632	10.7245	2.39795	0.000224566	0.00631052	yes	up
MSTRG.12513.2	130.245	36.7403	83.4929	-1.64036	0.00023009	0.00643724	yes	down
MSTRG.12511.1	139.963	347.163	243.563	1.23802	0.00023055	0.00643724	yes	up
Os07t0231400-01	362.748	146.613	254.68	-1.23497	0.000230585	0.00643724	yes	down
Os03t0700500-00	1.51098	19.1285	10.3197	2.4683	0.000230597	0.00643724	yes	up
Os08t0425700-01	99.4942	225.188	162.341	1.12566	0.000235483	0.00655634	yes	up
Os04t0604300-01	337.641	69.5249	203.583	-1.93556	0.00023688	0.00657916	yes	down
Os06t0567000-01	1143.72	373.626	758.672	-1.48224	0.000236924	0.00657916	yes	down
MSTRG.11745.1	49.1447	127.771	88.4576	1.29381	0.00023803	0.0066012	yes	up
Os05t0499300-01	1131.8	5249.82	3190.81	1.8959	0.000240361	0.00665712	yes	up
Os02t0724100-01	18.8149	64.5026	41.6587	1.60183	0.000243466	0.00673431	yes	up
Os05t0180400-01	495.546	230.663	363.105	-1.05961	0.000243981	0.00673974	yes	down
Os01t0699100-01	100.209	26.709	63.459	-1.69213	0.000245941	0.00678503	yes	down
MSTRG.20168.1	0	9.0728	4.5364	2.67639	0.000248477	0.00684605	yes	up
MSTRG.24151.2	29.7312	3.10052	16.4159	-2.36914	0.000250009	0.00687931	yes	down
MSTRG.25833.2	28.6832	76.5794	52.6313	1.32468	0.000251072	0.0068996	yes	up
MSTRG.30076.2	0	9.8925	4.94625	2.67676	0.000254043	0.00697217	yes	up
MSTRG.17818.2	7.91713	0	3.95856	-2.68193	0.00025571	0.00700884	yes	down
Os11t0237300-00	13.6094	0	6.80468	-2.69158	0.000256948	0.00703366	yes	down
Os04t0657100-01	9.04474	45.2699	27.1573	1.95091	0.000259133	0.0070843	yes	up
MSTRG.32802.1	44.899	7.19374	26.0464	-2.11971	0.000260188	0.00710398	yes	down
MSTRG.31821.1	190.846	466.112	328.479	1.2179	0.000261368	0.00712698	yes	up
Os01t0384800-01	396.588	99.8555	248.222	-1.74966	0.000262469	0.00714782	yes	down
Os01t0653500-00	13.5909	58.8316	36.2113	1.82702	0.00026293	0.00715114	yes	up
Os04t0580800-01	99.5128	370.133	234.823	1.68491	0.000264679	0.00718947	yes	up
Os03t0168200-01	72.237	168.331	120.284	1.1606	0.000267972	0.00726961	yes	up
Os08t0387400-01	6.40076	64.9685	35.6846	2.39006	0.000269525	0.00729643	yes	up
Os05t0495900-01	382.471	1026.35	704.412	1.33025	0.00026997	0.00729643	yes	up
MSTRG.14469.1	4.8781	29.5408	17.2094	2.09285	0.000269996	0.00729643	yes	up
Os07t0517467-00	2.24422	21.9822	12.1132	2.35889	0.000272337	0.0073368	yes	up
MSTRG.30819.1	4.15339	23.2177	13.6855	2.03257	0.000272409	0.0073368	yes	up
Os10t0528300-01	38.1944	4.23036	21.2124	-2.3439	0.000272529	0.0073368	yes	down
Os02t0102300-01	6.73581	47.4448	27.0903	2.19299	0.000277188	0.00744825	yes	up
Os09t0463232-00	193.012	82.6688	137.84	-1.16119	0.000277373	0.00744825	yes	down
Os05t0545900-00	1.12132	16.0848	8.60304	2.47829	0.00027799	0.00745536	yes	up
Os07t0469200-02	96.8642	247.156	172.01	1.26941	0.000279118	0.00747613	yes	up
Os03t0720500-00	7.93353	0	3.96677	-2.6645	0.000282856	0.00756665	yes	down
MSTRG.30082.2	25.2709	4.18757	14.7292	-2.08856	0.000284714	0.00760676	yes	down
Os10t0368400-01	494.523	232.551	363.537	-1.04512	0.000285191	0.00760988	yes	down
MSTRG.19090.1	24.5952	2.69749	13.6463	-2.34202	0.000285843	0.00761769	yes	down
Os03t0250400-01	7.20725	48.143	27.6751	2.1599	0.000288113	0.00766853	yes	up
Os11t0265200-00	12.4984	0.844648	6.67151	-2.48961	0.000289763	0.00770274	yes	down
Os12t0159000-01	253.176	118.878	186.027	-1.04702	0.000291457	0.00773805	yes	down
MSTRG.23573.1	5.64954	27.3067	16.4781	1.91586	0.000293511	0.00777996	yes	up
Os01t0124200-02	889.298	13.6617	451.48	-2.66512	0.000293771	0.00777996	yes	down
MSTRG.12496.1	84.415	207.361	145.888	1.22402	0.000294144	0.00778011	yes	up
Os03t0264400-01	298.514	96.5781	197.546	-1.49099	0.000296778	0.00783997	yes	down
Os02t0332200-01	1903.21	725.865	1314.54	-1.30239	0.000298602	0.00787834	yes	down
MSTRG.26837.1	19.9564	3.09214	11.5243	-2.1315	0.000299624	0.00788722	yes	down
Os05t0399700-01	3216.07	12096.4	7656.22	1.69332	0.000299685	0.00788722	yes	up
Os12t0156866-00	40.4407	115.589	78.015	1.40242	0.000300389	0.00789595	yes	up
Os07t0584750-00	0	9.62807	4.81404	2.64618	0.000302246	0.00793491	yes	up
Os12t0159500-01	8.39172	0	4.19586	-2.6525	0.00030529	0.00800456	yes	down
Os10t0468500-01	97.9612	30.7895	64.3753	-1.51654	0.000305899	0.00800456	yes	down
Os06t0559500-01	28.0495	3.12674	15.5881	-2.32096	0.000306035	0.00800456	yes	down
Os07t0568100-01	136.526	56.9161	96.7211	-1.19689	0.000306643	0.00801056	yes	down
Os02t0626532-01	10.2993	0.27281	5.28606	-2.60645	0.000307932	0.00802718	yes	down
Os02t0753000-01	126.224	330.431	228.327	1.29891	0.000308597	0.00803186	yes	up
Os04t0578300-00	29.7376	179.864	104.801	2.092	0.000309825	0.00805393	yes	up
MSTRG.32528.1	13.8597	71.148	42.5038	1.96638	0.000311329	0.00808308	yes	up
Os10t0506200-00	9.02991	37.3154	23.1727	1.77704	0.000311847	0.00808663	yes	up
Os07t0107800-01	133.092	51.9167	92.5043	-1.27468	0.000312459	0.00809257	yes	down
MSTRG.30765.1	0	16.0118	8.00588	2.65193	0.000314117	0.00812556	yes	up
Os09t0435250-00	6.4039	38.2607	22.3323	2.07663	0.000315082	0.00814057	yes	up
MSTRG.30245.1	0	9.20409	4.60204	2.63575	0.000317768	0.00819996	yes	up
Os03t0599800-01	16386.5	7240.84	11813.7	-1.12285	0.000323803	0.00834139	yes	down
MSTRG.17674.1	12.0806	40.9838	26.5322	1.58543	0.000324037	0.00834139	yes	up
MSTRG.29078.1	306.459	133.238	219.848	-1.14355	0.000325754	0.00836763	yes	down
Os02t0321600-01	197.688	56.7556	127.222	-1.61407	0.000325847	0.00836763	yes	down
Os08t0244500-00	0	9.94659	4.9733	2.63356	0.000326737	0.0083803	yes	up
MSTRG.4138.1	40.4726	101.275	70.8736	1.24575	0.000327216	0.00838244	yes	up
Os03t0388500-01	118.869	29.8605	74.365	-1.74504	0.000327867	0.00838895	yes	down
MSTRG.12105.1	100.305	38.3517	69.3284	-1.30118	0.000329294	0.00841529	yes	down
MSTRG.31993.1	3531.17	1288.12	2409.65	-1.35282	0.000331597	0.00845803	yes	down
MSTRG.32090.1	859.061	408.291	633.676	-1.03095	0.000331766	0.00845803	yes	down
Os08t0107300-00	52.1137	125.673	88.8933	1.19944	0.00033277	0.00847341	yes	up
Os01t0823700-01	9.7717	42.2054	25.9886	1.81365	0.000333375	0.00847862	yes	up
Os06t0356800-01	121.197	3.49916	62.3481	-2.61974	0.000334288	0.00849163	yes	down
MSTRG.26687.1	12.8716	45.2915	29.0816	1.62047	0.000344899	0.00875068	yes	up
Os12t0527500-01	8.25375	37.8788	23.0663	1.86543	0.000347962	0.00881782	yes	up
Os02t0532300-02	715.792	314.96	515.376	-1.12682	0.000348986	0.00883319	yes	down
Os10t0521600-02	14.3779	45.3527	29.8653	1.50753	0.000351668	0.00889042	yes	up
Os01t0894600-03	20.1326	63.8991	42.0158	1.51508	0.000353372	0.00892285	yes	up
Os01t0371200-01	54.301	155.812	105.057	1.40201	0.000354677	0.00894514	yes	up
Os10t0503600-01	778.21	306.563	542.386	-1.26121	0.000356042	0.00896886	yes	down
MSTRG.16489.1	10.1209	56.1291	33.125	2.01798	0.000358947	0.00903129	yes	up
Os10t0389000-01	31.7045	113.467	72.5859	1.63659	0.000359446	0.00903311	yes	up
Os06t0234300-00	52.553	127.038	89.7954	1.20174	0.000360999	0.00906138	yes	up
Os01t0821900-01	2057.32	913.98	1485.65	-1.11505	0.000364641	0.00913619	yes	down
Os04t0407850-00	524.972	113.335	319.153	-1.87779	0.000365566	0.00914348	yes	down
Os03t0244700-01	539.708	240.959	390.333	-1.10844	0.000368034	0.00918712	yes	down
MSTRG.8986.1	0	9.64484	4.82242	2.61198	0.00036818	0.00918712	yes	up
Os06t0547400-01	432.782	127.173	279.977	-1.58704	0.000369199	0.0092017	yes	down
Os02t0638650-01	183.42	48.0965	115.758	-1.70021	0.000370727	0.00922892	yes	down
Os01t0886200-01	55.8631	247.574	151.719	1.83711	0.000378573	0.00941092	yes	up
MSTRG.4837.1	14.5212	0.85303	7.68713	-2.49283	0.000378928	0.00941092	yes	down
Os09t0517600-01	38.4899	9.36238	23.9262	-1.77065	0.000385277	0.00955741	yes	down
MSTRG.26342.2	71.1117	161.328	116.22	1.12384	0.000386329	0.00957228	yes	up
Os10t0394700-01	21.9334	64.3056	43.1195	1.42405	0.000387207	0.0095828	yes	up
Os01t0582600-01	2501.2	543.925	1522.56	-1.86909	0.00038961	0.00962548	yes	down
Os07t0573500-01	0.773015	13.8073	7.29014	2.48553	0.000389841	0.00962548	yes	up
MSTRG.33091.1	20.3416	1.97887	11.1602	-2.35062	0.000396618	0.00977001	yes	down
MSTRG.8981.1	1.1229	15.8895	8.50622	2.43136	0.000401725	0.00987283	yes	up
Os03t0295800-02	402.287	144.093	273.19	-1.37141	0.000403545	0.00990604	yes	down
Os06t0240800-00	24.3763	2.44691	13.4116	-2.33278	0.00040446	0.00991701	yes	down
Os04t0627400-01	3.03049	27.9383	15.4844	2.29896	0.000407066	0.00996934	yes	up
Os11t0454800-01	11.2959	45.2148	28.2554	1.7413	0.000411477	0.0100657	yes	up
Os10t0150300-01	2906.18	646.913	1776.55	-1.84661	0.000412704	0.0100679	yes	down
Os04t0685000-01	629.152	254.993	442.072	-1.22557	0.000413345	0.0100679	yes	down
MSTRG.4241.1	104.083	41.9307	73.0069	-1.23592	0.000413445	0.0100679	yes	down
Os12t0231000-01	6.78097	30.6027	18.6918	1.84628	0.000413468	0.0100679	yes	up
Os03t0363400-01	10.2213	43.6699	26.9456	1.79768	0.000415138	0.0100969	yes	up
Os01t0699600-01	197.287	5.90201	101.595	-2.57963	0.000418942	0.0101777	yes	down
Os05t0375400-01	350.572	1477.03	913.801	1.78923	0.000421133	0.0102192	yes	up
Os02t0639600-01	540.989	232.791	386.89	-1.15282	0.000422579	0.0102323	yes	down
MSTRG.26947.1	139.832	39.7325	89.7822	-1.61514	0.00042264	0.0102323	yes	down
Os03t0737000-03	27.2511	80.441	53.846	1.43088	0.000425251	0.0102838	yes	up
MSTRG.34899.1	138.552	58.5411	98.5467	-1.17784	0.000428098	0.0103408	yes	down
Os02t0327000-01	62.3184	20.3457	41.3321	-1.47662	0.0004302	0.0103797	yes	down
Os01t0871600-01	29.7533	90.9451	60.3492	1.46783	0.000436594	0.010522	yes	up
MSTRG.2423.1	89.8423	37.1799	63.5111	-1.20227	0.000451439	0.0108674	yes	down
Os05t0584300-01	24.2291	69.5067	46.8679	1.39739	0.000458588	0.011027	yes	up
Os04t0554000-00	1.13615	15.0533	8.09471	2.39745	0.000460784	0.0110546	yes	up
MSTRG.7642.1	5.63943	31.3939	18.5167	2.0037	0.00046467	0.0111352	yes	up
Os06t0593200-01	19.2497	68.1525	43.7011	1.61751	0.000465912	0.0111524	yes	up
MSTRG.15304.1	154.017	58.9713	106.494	-1.29049	0.000467781	0.0111845	yes	down
Os02t0301100-01	631.295	1604.43	1117.86	1.25976	0.000468456	0.011188	yes	up
Os04t0453233-00	0.373251	13.3323	6.85278	2.5259	0.000485157	0.0115693	yes	up
MSTRG.17148.5	16.6237	63.6627	40.1432	1.6925	0.000485515	0.0115693	yes	up
MSTRG.3922.3	10.1809	42.5592	26.3701	1.77201	0.000487974	0.0116148	yes	up
Os01t0969100-01	3129.77	1489.91	2309.84	-1.0263	0.000491512	0.0116739	yes	down
MSTRG.3901.1	0.386508	13.7167	7.05161	2.52581	0.000491561	0.0116739	yes	up
Os07t0599600-02	66.6561	181.719	124.187	1.33927	0.000493412	0.0117047	yes	up
Os10t0477100-01	95.8403	40.0078	67.9241	-1.18824	0.000494267	0.0117119	yes	down
Os09t0571200-01	147.822	45.1506	96.4865	-1.54145	0.00049712	0.0117663	yes	down
Os09t0274900-01	41.3546	162.175	101.765	1.71628	0.000500762	0.0118392	yes	up
Os08t0189100-01	11.6887	53.121	32.4049	1.84249	0.000505598	0.0119247	yes	up
Os02t0440000-01	321.893	140.125	231.009	-1.13912	0.000506173	0.0119247	yes	down
Os12t0124500-01	272.055	603.185	437.62	1.09355	0.000507983	0.0119247	yes	up
Os02t0755900-01	92.4433	12.4902	52.4668	-2.18485	0.000507986	0.0119247	yes	down
Os11t0116200-02	7.55714	38.6345	23.0958	1.93546	0.000508332	0.0119247	yes	up
Os01t0342500-00	3.38038	21.8136	12.597	2.08892	0.000508685	0.0119247	yes	up
Os01t0854000-01	654.456	309.014	481.735	-1.03655	0.000508887	0.0119247	yes	down
Os03t0338000-01	22.624	112.401	67.5126	1.91682	0.000514507	0.0120298	yes	up
MSTRG.10047.1	15.2522	1.46366	8.35795	-2.32744	0.000519651	0.0121367	yes	down
Os04t0533200-00	70.9838	22.9356	46.9597	-1.47698	0.000521142	0.0121581	yes	down
MSTRG.2844.5	0	10.3662	5.18309	2.55075	0.000521736	0.0121585	yes	up
Os02t0789600-01	1370.23	599.342	984.784	-1.13157	0.000522676	0.012167	yes	down
Os02t0793100-01	1209.49	512.488	860.99	-1.17055	0.000525139	0.0122	yes	down
Os05t0189300-01	28714.5	12460.2	20587.4	-1.14111	0.000525769	0.0122	yes	down
Os01t0840100-01	2740.82	1206.88	1973.85	-1.12326	0.000525822	0.0122	yes	down
Os08t0450100-01	668.384	276.066	472.225	-1.20003	0.00053272	0.0123328	yes	down
Os11t0274700-01	9.07508	43.2509	26.163	1.87859	0.000532927	0.0123328	yes	up
Os01t0639200-01	568.342	1369.06	968.701	1.19454	0.000533296	0.0123328	yes	up
Os07t0534400-01	32.4734	8.05203	20.2627	-1.73444	0.000534691	0.0123516	yes	down
Os03t0589500-01	8.99486	0	4.49743	-2.5495	0.000537876	0.0124116	yes	down
MSTRG.30386.1	0	10.1684	5.08421	2.54334	0.000542413	0.0124915	yes	up
Os04t0385900-01	82.4404	184.291	133.366	1.10298	0.00054252	0.0124915	yes	up
MSTRG.21580.1	490.668	172.774	331.721	-1.38592	0.000543528	0.0125011	yes	down
Os11t0523700-01	271.135	99.8491	185.492	-1.33281	0.000544469	0.0125092	yes	down
Os11t0163800-01	730.359	241.837	486.098	-1.45215	0.000545646	0.0125226	yes	down
Os08t0356700-01	37.3686	5.20941	21.289	-2.16089	0.000546271	0.0125234	yes	down
MSTRG.9334.1	7.20411	0	3.60205	-2.54092	0.000553392	0.0126729	yes	down
MSTRG.29989.1	7.87736	0	3.93868	-2.54044	0.000559207	0.0127922	yes	down
Os02t0614732-01	59.1427	179.377	119.26	1.45606	0.000560179	0.0128006	yes	up
Os02t0758200-01	71.8681	14.6131	43.2406	-1.90275	0.000567994	0.0129373	yes	down
Os03t0800000-02	30.0569	145.232	87.6443	1.88977	0.000573014	0.0130376	yes	up
Os12t0636700-01	6.02436	31.0575	18.5409	1.93394	0.000575945	0.0130902	yes	up
Os03t0109000-01	6.41312	48.8952	27.6542	2.183	0.000578262	0.0131288	yes	up
Os04t0580700-01	1316.31	604.938	960.622	-1.06962	0.000584508	0.0132426	yes	down
Os05t0478000-01	120.589	281.519	201.054	1.15548	0.000584527	0.0132426	yes	up
MSTRG.7530.1	21.1029	77.0114	49.0572	1.64297	0.00059275	0.0134145	yes	up
Os03t0329200-01	795.861	359.05	577.455	-1.09166	0.000602641	0.0136136	yes	down
Os07t0160100-01	332.766	749.447	541.106	1.11149	0.000602862	0.0136136	yes	up
Os11t0687200-03	23.9336	3.43415	13.6839	-2.13327	0.000603477	0.0136136	yes	down
Os01t0356400-01	1184.18	415.175	799.678	-1.38839	0.000607082	0.0136739	yes	down
Os04t0482300-01	295.394	106.166	200.78	-1.36023	0.00060744	0.0136739	yes	down
Os02t0816200-02	2212.44	540.569	1376.5	-1.7492	0.00060981	0.0137126	yes	down
MSTRG.16404.1	1.88108	15.6515	8.7663	2.20399	0.000611064	0.0137262	yes	up
MSTRG.30392.1	0.748074	16.191	8.46954	2.45115	0.000616956	0.0138315	yes	up
Os03t0374500-00	238.534	84.2504	161.392	-1.37805	0.000617057	0.0138315	yes	down
Os01t0877900-01	42.4649	11.9322	27.1985	-1.61201	0.000620657	0.0138975	yes	down
Os03t0331700-02	32.4831	6.5913	19.5372	-1.9044	0.000622177	0.0139168	yes	down
Os03t0188500-01	364.29	98.2565	231.273	-1.65617	0.000628705	0.0140479	yes	down
Os07t0572400-01	186.395	580.391	383.393	1.48144	0.000630654	0.0140741	yes	up
Os05t0163700-01	39.2919	125.124	82.208	1.5034	0.000631783	0.0140741	yes	up
Os07t0558000-01	27.5549	72.8341	50.1945	1.30198	0.000631873	0.0140741	yes	up
Os09t0538800-02	125.277	51.9992	88.638	-1.19517	0.000640683	0.0142404	yes	down
Os06t0242900-01	9.21304	0	4.60652	-2.51552	0.000641774	0.0142497	yes	down
MSTRG.18957.1	41.2236	167.84	104.532	1.7405	0.00065185	0.0144582	yes	up
Os02t0327500-01	95.0008	27.1991	61.0999	-1.60098	0.000654299	0.0144822	yes	down
MSTRG.35492.1	0.749647	16.3246	8.53714	2.44323	0.000655586	0.0144955	yes	up
Os02t0824100-00	14.3559	0.268619	7.31224	-2.50043	0.000657221	0.0145165	yes	down
MSTRG.32696.1	68.0038	12.2604	40.1321	-1.98598	0.000663607	0.0146423	yes	down
Os07t0200000-01	477.856	200.256	339.056	-1.18193	0.000664382	0.0146441	yes	down
MSTRG.14424.1	1.49615	15.9296	8.71287	2.29032	0.000666402	0.0146733	yes	up
Os08t0197500-01	0.761331	11.7703	6.26581	2.37711	0.000670071	0.0147388	yes	up
MSTRG.9522.1	14.4379	48.9207	31.6793	1.56921	0.000670899	0.0147417	yes	up
Os11t0159500-01	6.42727	34.3269	20.3771	1.95243	0.000673268	0.0147784	yes	up
Os06t0115800-01	16.2994	53.0804	34.6899	1.52647	0.000676954	0.0148439	yes	up
Os05t0138000-01	60.9867	11.3897	36.1882	-1.95647	0.000679499	0.0148843	yes	down
MSTRG.21783.1	240.023	104.085	172.054	-1.13899	0.000686867	0.0150301	yes	down
Os12t0109633-00	0.759758	12.123	6.44139	2.38099	0.000688215	0.015044	yes	up
MSTRG.3409.1	66.2205	168.048	117.135	1.25302	0.000693014	0.0151333	yes	up
Os04t0393100-00	8.22724	42.5661	25.3967	1.92722	0.000702718	0.0153294	yes	up
MSTRG.21482.1	451.789	209.014	330.401	-1.06062	0.000703564	0.0153321	yes	down
Os06t0255900-01	81.0982	20.4292	50.7637	-1.71295	0.000704369	0.0153338	yes	down
MSTRG.28627.13	20.0843	3.73318	11.9087	-1.96049	0.000711074	0.0154638	yes	down
MSTRG.25451.1	529.112	256.52	392.816	-1.00148	0.000715227	0.0155223	yes	down
Os06t0618700-01	19.3548	83.3833	51.3691	1.78481	0.000717489	0.0155492	yes	up
MSTRG.31187.2	16.2972	56.0403	36.1688	1.57725	0.00071794	0.0155492	yes	up
Os02t0450000-01	409.676	178.331	294.004	-1.1337	0.000723114	0.0156453	yes	down
MSTRG.5698.5	22.6768	66.8925	44.7846	1.41977	0.000730737	0.0157941	yes	up
Os01t0926400-01	209.493	83.3813	146.437	-1.24303	0.000734783	0.0158622	yes	down
Os03t0142500-01	42.9063	6.03729	24.4718	-2.13108	0.000735389	0.0158622	yes	down
Os08t0101900-00	1.49772	14.804	8.15084	2.25238	0.000741072	0.0159523	yes	up
Os02t0629000-01	56.2556	15.2594	35.7575	-1.64219	0.000743875	0.0159963	yes	down
MSTRG.11688.1	19.9535	67.939	43.9462	1.5672	0.000752697	0.0161205	yes	up
Os02t0572400-01	406.299	191.833	299.066	-1.03476	0.000755491	0.016164	yes	down
MSTRG.1686.1	2.61747	18.3199	10.4687	2.10245	0.000760711	0.0162459	yes	up
Os05t0563000-01	164.064	685.267	424.666	1.75778	0.000760855	0.0162459	yes	up
Os01t0729400-01	178.538	82.676	130.607	-1.05889	0.000763314	0.016282	yes	down
MSTRG.18408.2	1.8694	16.5583	9.21383	2.20997	0.000764489	0.0162906	yes	up
Os01t0765600-01	33.2806	7.24091	20.2608	-1.832	0.000766472	0.0163165	yes	down
Os05t0148400-01	10.911	41.3524	26.1317	1.66868	0.000771132	0.0163991	yes	up
MSTRG.9412.4	0	7.63536	3.81768	2.469	0.000776995	0.0165042	yes	up
Os12t0171801-01	23.0096	5.01964	14.0146	-1.82781	0.000777633	0.0165042	yes	down
MSTRG.9458.1	3.01724	18.4794	10.7483	2.02787	0.000781917	0.0165785	yes	up
Os07t0600000-01	582.021	176.854	379.438	-1.53293	0.000785907	0.0166464	yes	down
MSTRG.10006.1	7.51826	53.577	30.5476	2.12176	0.000788382	0.0166822	yes	up
Os11t0139500-01	4.16036	22.4034	13.2819	1.94575	0.000790224	0.0167044	yes	up
MSTRG.862.1	147.003	35.3876	91.1954	-1.74934	0.000791612	0.0167171	yes	down
Os08t0538600-01	131.589	557.572	344.58	1.76828	0.000793637	0.0167431	yes	up
Os01t0166500-02	1011.91	456.411	734.159	-1.08945	0.00079794	0.0168147	yes	down
Os01t0949500-01	3247.89	1283.25	2265.57	-1.24804	0.000798618	0.0168147	yes	down
Os03t0710500-00	1.13615	17.6845	9.41032	2.36683	0.00080283	0.0168866	yes	up
MSTRG.22356.1	161.817	72.5602	117.189	-1.09871	0.000804437	0.0169019	yes	down
Os02t0568200-00	100.472	38.4125	69.4422	-1.28861	0.000805156	0.0169019	yes	down
MSTRG.29786.1	215.348	93.8039	154.576	-1.13384	0.000808332	0.0169517	yes	down
Os04t0650200-01	49.0027	1179.43	614.216	2.44309	0.000809639	0.0169623	yes	up
Os06t0158100-00	24.3021	2.16991	13.236	-2.29703	0.000812336	0.017002	yes	down
Os01t0795600-01	17.1583	2.20031	9.67929	-2.15312	0.000814497	0.0170304	yes	down
Os06t0589700-01	31.8454	135.308	83.5766	1.768	0.00081626	0.0170504	yes	up
Os10t0524300-01	22.0074	68.1386	45.073	1.4691	0.000820551	0.017122	yes	up
Os03t0820600-01	4379.25	1824.34	3101.79	-1.18568	0.000822113	0.017122	yes	down
Os11t0600600-01	3.77003	27.9217	15.8459	2.13063	0.000826176	0.0171757	yes	up
MSTRG.20036.1	0.373251	9.95332	5.16328	2.40914	0.000826317	0.0171757	yes	up
Os04t0587400-01	10.1746	56.6418	33.4082	1.96909	0.000832581	0.017272	yes	up
Os03t0598700-01	46.8747	107.183	77.0289	1.12568	0.000852718	0.0176699	yes	up
Os01t0134500-01	2159.98	970.246	1565.11	-1.09413	0.000853433	0.0176699	yes	down
Os10t0477600-01	54.224	273.368	163.796	1.90165	0.000857956	0.0177462	yes	up
MSTRG.23645.2	35.49	89.8583	62.6742	1.24616	0.000862422	0.0178211	yes	up
Os05t0497300-01	4177.13	1711.29	2944.21	-1.20465	0.000864123	0.0178389	yes	down
Os06t0626600-01	23.7855	4.36057	14.0731	-1.96003	0.000875953	0.0180479	yes	down
Os05t0114700-02	19.2771	70.4917	44.8844	1.63039	0.000877592	0.018064	yes	up
Os01t0247500-01	23.3822	86.2442	54.8132	1.63808	0.00087849	0.018065	yes	up
Os01t0630300-01	322.459	86.2232	204.341	-1.65248	0.000883258	0.0181412	yes	down
Os05t0146100-01	48.6398	133.364	91.0021	1.33762	0.00088391	0.0181412	yes	up
MSTRG.18025.3	85.4725	34.2111	59.8418	-1.2281	0.000887111	0.0181892	yes	down
Os03t0234500-01	18.8571	96.1727	57.5149	1.9056	0.000895089	0.0182872	yes	up
MSTRG.16751.1	139.881	55.6204	97.7506	-1.23952	0.000895347	0.0182872	yes	down
Os01t0307562-00	46.0057	13.8102	29.908	-1.54157	0.000898619	0.0183363	yes	down
Os09t0543400-00	10.9303	0	5.46516	-2.4476	0.000902112	0.0183899	yes	down
Os01t0735300-01	6.82928	0	3.41464	-2.44476	0.000906532	0.0184317	yes	down
MSTRG.27578.1	7.9724	0	3.9862	-2.44588	0.000906777	0.0184317	yes	down
MSTRG.32497.1	2.99701	25.2388	14.1179	2.17989	0.000908345	0.0184423	yes	up
MSTRG.5730.3	6.02751	33.9668	19.9972	1.96865	0.000909044	0.0184423	yes	up
Os01t0823600-01	0	9.41355	4.70677	2.44	0.000922471	0.0186968	yes	up
Os06t0667100-01	290.968	133.372	212.17	-1.06871	0.000928508	0.0187817	yes	down
Os07t0545100-01	0.373251	9.30263	4.83794	2.38135	0.000929596	0.0187817	yes	up
Os01t0570800-01	202.789	68.627	135.708	-1.41937	0.000930207	0.0187817	yes	down
Os03t0823000-01	324.573	146.152	235.363	-1.08984	0.000933888	0.018838	yes	down
Os03t0286500-01	1035.59	289.84	662.717	-1.60827	0.000938401	0.018911	yes	down
Os08t0143400-01	75.1768	31.5761	53.3764	-1.17424	0.000940342	0.0189321	yes	down
MSTRG.5443.4	67.9268	150.484	109.205	1.08589	0.000941407	0.0189355	yes	up
MSTRG.17257.1	20.2908	74.0051	47.148	1.62613	0.000942606	0.0189416	yes	up
MSTRG.27597.1	0.374823	10.5226	5.44872	2.39222	0.000944025	0.0189521	yes	up
Os02t0285300-01	6311.04	2430.24	4370.64	-1.27498	0.000947225	0.0189984	yes	down
Os08t0403300-00	4.90146	23.485	14.1933	1.84922	0.000948828	0.0190125	yes	up
MSTRG.30683.1	14.6678	49.6885	32.1781	1.55464	0.000963229	0.0192477	yes	up
Os04t0659200-01	0	8.96773	4.48387	2.43079	0.000963297	0.0192477	yes	up
MSTRG.26690.2	26.5147	75.4828	50.9988	1.37699	0.000967218	0.0193079	yes	up
Os03t0386000-01	13.6127	47.8021	30.7074	1.58803	0.000971682	0.0193787	yes	up
Os06t0550901-00	16.6518	54.2521	35.4519	1.51861	0.000974619	0.019419	yes	up
MSTRG.30653.1	0	8.38439	4.1922	2.42501	0.000986592	0.0196173	yes	up
MSTRG.35863.1	3.417	20.5067	11.9619	2.00239	0.00098718	0.0196173	yes	up
MSTRG.1752.5	6.43267	26.8135	16.6231	1.74074	0.000988066	0.0196173	yes	up
Os02t0158900-01	35.3725	117.79	76.581	1.53718	0.000988282	0.0196173	yes	up
MSTRG.35509.6	0	7.97864	3.98932	2.42288	0.000993637	0.0197051	yes	up
Os04t0677500-01	60.1582	17.9976	39.0779	-1.54439	0.000997089	0.0197551	yes	down
Os02t0761600-01	499.491	1134.05	816.77	1.11633	0.00100013	0.0197968	yes	up
Os04t0493400-01	3.39363	31.4571	17.4254	2.20906	0.00100192	0.0198122	yes	up
MSTRG.92.1	1.51098	14.2613	7.88612	2.20184	0.00100422	0.0198122	yes	up
MSTRG.30262.5	26.1071	6.46128	16.2842	-1.71382	0.00100466	0.0198122	yes	down
Os01t0697400-00	68.8466	21.6022	45.2244	-1.49033	0.00100739	0.0198275	yes	down
MSTRG.7257.1	66.4718	20.3459	43.4088	-1.51857	0.00101775	0.0199927	yes	down
MSTRG.4220.3	33.9682	95.8234	64.8958	1.36382	0.00101853	0.0199927	yes	up
Os03t0149000-01	0	7.62279	3.81139	2.41668	0.00102046	0.0199972	yes	up
Os02t0211000-00	7.53534	36.5142	22.0248	1.8587	0.00102065	0.0199972	yes	up
MSTRG.2651.1	230.941	101.719	166.33	-1.11464	0.00102503	0.0200644	yes	down
Os02t0572600-01	15.5172	49.2868	32.402	1.48739	0.00104138	0.0203576	yes	up
MSTRG.34470.1	27.9383	68.3374	48.1379	1.20356	0.00104193	0.0203576	yes	up
Os06t0263450-00	9.35171	54.9428	32.1472	1.9874	0.00104604	0.0204001	yes	up
Os02t0158500-00	47.0837	198.168	122.626	1.74872	0.00105041	0.0204666	yes	up
Os01t0667900-01	542.534	196.93	369.732	-1.33922	0.00105776	0.0205775	yes	down
Os03t0149800-01	37.6931	149.635	93.6641	1.69816	0.00105805	0.0205775	yes	up
MSTRG.18482.3	13.5635	43.7056	28.6346	1.50237	0.00105968	0.0205903	yes	up
Os01t0567500-01	0	9.54776	4.77388	2.41218	0.00106116	0.0206002	yes	up
Os08t0299400-01	50.7811	18.1081	34.4446	-1.35392	0.00107072	0.0207666	yes	down
Os07t0468900-02	6.43581	0	3.21791	-2.41029	0.00107331	0.0207877	yes	down
Os03t0281201-01	207.617	77.367	142.492	-1.30856	0.00107377	0.0207877	yes	down
Os06t0108900-02	1.49615	13.6632	7.57967	2.17897	0.00108095	0.0208817	yes	up
Os01t0567600-00	298.248	1110.89	704.569	1.64185	0.00108881	0.020983	yes	up
Os01t0212900-00	43.9013	13.612	28.7566	-1.49902	0.00109036	0.0209929	yes	down
MSTRG.29950.1	0	7.97445	3.98722	2.40419	0.00109224	0.0209929	yes	up
MSTRG.9793.4	10.2393	37.6937	23.9665	1.62759	0.0010923	0.0209929	yes	up
Os08t0136100-01	2071.88	931.745	1501.81	-1.0902	0.00109445	0.021015	yes	down
Os06t0287700-01	40.46	103.844	72.1518	1.25733	0.00110276	0.0211553	yes	up
MSTRG.34113.1	32.4456	7.43195	19.9388	-1.76936	0.00111415	0.0213546	yes	down
Os01t0548000-01	1.12132	12.2687	6.69503	2.22887	0.00111865	0.0214213	yes	up
Os01t0647200-01	29.4405	6.26605	17.8533	-1.83401	0.00112268	0.0214791	yes	down
Os10t0417800-01	289.393	634.939	462.166	1.07342	0.00112435	0.0214917	yes	up
Os05t0373400-01	158.955	70.9678	114.961	-1.09886	0.00113971	0.0217393	yes	down
Os02t0579300-00	39.9955	12.4652	26.2304	-1.4918	0.00114039	0.0217393	yes	down
Os05t0560500-01	31.5204	7.75593	19.6382	-1.71924	0.00114434	0.0217949	yes	down
Os10t0523700-01	1916.57	907.077	1411.83	-1.02703	0.00114594	0.0218058	yes	down
Os03t0721300-01	885.843	2051.02	1468.43	1.13842	0.00114753	0.0218165	yes	up
MSTRG.33588.1	5.27314	24.3792	14.8262	1.81288	0.0011486	0.0218172	yes	up
MSTRG.7440.1	70.8878	27.7527	49.3203	-1.25087	0.00116201	0.0220324	yes	down
Os05t0102600-01	41.0123	11.3035	26.1579	-1.61401	0.00117494	0.0222577	yes	down
MSTRG.34823.1	82.6584	20.7714	51.7149	-1.69313	0.00117728	0.0222636	yes	down
MSTRG.11445.1	1.52266	13.7211	7.62188	2.16925	0.00117736	0.0222636	yes	up
Os03t0149200-01	4133.02	1653.88	2893.45	-1.22737	0.00119323	0.022512	yes	down
Os02t0759400-01	43.497	10.016	26.7565	-1.77042	0.00119749	0.0225635	yes	down
Os01t0776500-01	16.2769	48.5191	32.398	1.41951	0.0012066	0.0226949	yes	up
MSTRG.30866.1	341.685	848.763	595.224	1.2203	0.00121211	0.0227781	yes	up
MSTRG.4473.1	35.5716	9.04239	22.307	-1.68498	0.00121346	0.0227833	yes	down
Os05t0568800-01	150.207	445.618	297.912	1.41513	0.00121542	0.0227999	yes	up
MSTRG.1964.1	18.1666	3.69858	10.9326	-1.85979	0.00122148	0.0228933	yes	down
MSTRG.25665.1	64.9134	136.518	100.716	1.02003	0.0012277	0.0229894	yes	up
MSTRG.26730.1	10.7427	0	5.37133	-2.38171	0.00123465	0.0230788	yes	down
Os11t0549620-01	311.16	916.63	613.895	1.40765	0.00123886	0.0231371	yes	up
Os01t0793900-01	302.959	75.0262	188.993	-1.70795	0.00124647	0.0232587	yes	down
MSTRG.3602.1	17.7738	53.994	35.8839	1.43788	0.00125158	0.0233335	yes	up
MSTRG.18467.10	2.27927	20.9842	11.6318	2.1748	0.00125978	0.0234484	yes	up
Os11t0120300-01	95.2415	270.48	182.861	1.36833	0.00126107	0.0234484	yes	up
MSTRG.5657.1	1150.46	504.911	827.684	-1.11773	0.00127569	0.0236994	yes	down
MSTRG.9578.1	17.505	2.89272	10.1989	-1.99309	0.00127681	0.0236994	yes	down
MSTRG.17830.1	40.3083	5.96702	23.1377	-2.0531	0.00128245	0.0237832	yes	down
MSTRG.23789.1	35.8424	9.28479	22.5636	-1.6654	0.00128519	0.0238131	yes	down
Os01t0899700-01	166.224	56.7802	111.502	-1.39996	0.0012886	0.0238386	yes	down
Os08t0102250-00	1.5094	16.9395	9.22443	2.22606	0.001289	0.0238386	yes	up
MSTRG.5139.1	63.2952	8.07572	35.6855	-2.12671	0.00128994	0.0238386	yes	down
MSTRG.7710.3	9.06025	31.2477	20.154	1.56159	0.00129243	0.023853	yes	up
Os08t0549000-01	288.352	624.679	456.516	1.05659	0.00129381	0.023853	yes	up
Os06t0153100-01	1.1229	16.0602	8.59155	2.27616	0.00129411	0.023853	yes	up
Os01t0865700-00	26.7455	3.26534	15.0054	-2.13297	0.00130031	0.0239257	yes	down
Os08t0245200-01	53.8211	167.332	110.576	1.46042	0.00130652	0.024019	yes	up
Os11t0539200-01	690.529	263.094	476.812	-1.28101	0.00131091	0.0240781	yes	down
MSTRG.33882.1	102.009	42.2192	72.1143	-1.18898	0.00131201	0.0240781	yes	down
Os02t0159300-00	18.4003	67.7213	43.0608	1.62177	0.00131818	0.0241704	yes	up
Os07t0687300-01	9.82091	39.938	24.8795	1.70595	0.00132323	0.024242	yes	up
Os05t0111900-01	25.0489	63.9467	44.4978	1.25181	0.00132638	0.0242788	yes	up
Os01t0971000-02	321.278	790.645	555.962	1.20783	0.00132827	0.0242924	yes	up
Os06t0268600-01	12.8413	1.12584	6.98356	-2.22978	0.00134327	0.0245243	yes	down
Os01t0605400-00	28.8198	84.8371	56.8285	1.40423	0.00134612	0.0245503	yes	up
Os02t0834300-01	534.677	224.204	379.441	-1.17078	0.00134702	0.0245503	yes	down
Os05t0231700-01	372.537	965.82	669.178	1.26694	0.0013505	0.0245926	yes	up
MSTRG.5271.1	201.764	85.3624	143.563	-1.16281	0.0013567	0.0246842	yes	down
Os09t0482800-01	29.4236	7.80856	18.6161	-1.6385	0.00136808	0.0248385	yes	down
Os12t0135850-00	2.28085	15.1407	8.71077	2.02581	0.0013687	0.0248385	yes	up
Os03t0124500-01	75.5907	161.049	118.32	1.03458	0.00137623	0.0249397	yes	up
Os08t0510900-01	4.19856	24.3058	14.2522	1.95619	0.00137663	0.0249397	yes	up
MSTRG.11553.2	82.0087	172.194	127.101	1.01682	0.00138488	0.0250677	yes	up
MSTRG.27561.1	46.0255	116.083	81.0544	1.23461	0.00139116	0.0251598	yes	up
Os05t0152900-00	10.0966	50.611	30.3538	1.86375	0.00139329	0.0251769	yes	up
Os11t0514800-01	125.879	56.9917	91.4356	-1.08037	0.00139568	0.0251984	yes	down
Os09t0261300-02	4.17833	20.5535	12.3659	1.84684	0.00139836	0.025204	yes	up
Os01t0934100-01	2218.38	664.5	1441.44	-1.53039	0.00139837	0.025204	yes	down
MSTRG.2096.1	0.761331	12.6965	6.72893	2.2829	0.00139959	0.0252046	yes	up
Os06t0610800-01	82.8184	324.804	203.811	1.6755	0.00142199	0.0255427	yes	up
Os03t0822700-01	153.476	66.7301	110.103	-1.13063	0.00144835	0.0259938	yes	down
MSTRG.4247.1	0.373251	8.75282	4.56303	2.30009	0.00145005	0.0259938	yes	up
MSTRG.5002.1	1.51098	13.5982	7.55458	2.14213	0.00145079	0.0259938	yes	up
Os02t0528550-00	19.2146	3.96719	11.5909	-1.83802	0.00146343	0.0261981	yes	down
MSTRG.23821.1	60.866	18.9137	39.8899	-1.49231	0.00146558	0.0262144	yes	down
Os04t0479900-01	50.7133	19.6147	35.164	-1.2601	0.0014726	0.0263178	yes	down
Os04t0614300-01	3.41543	20.1683	11.7919	1.95663	0.00148958	0.0265719	yes	up
MSTRG.24892.1	3.75048	20.0438	11.8971	1.89461	0.00149059	0.0265719	yes	up
MSTRG.22582.1	136.986	51.6777	94.3321	-1.29278	0.00149647	0.0266344	yes	down
Os01t0110200-01	556.239	1983.54	1269.89	1.58975	0.0014977	0.0266344	yes	up
Os03t0207400-01	196.514	60.0381	128.276	-1.51014	0.00149787	0.0266344	yes	down
Os08t0376500-00	9.92764	0.576029	5.25183	-2.28188	0.00150268	0.0266974	yes	down
Os03t0355600-01	1876.38	659.258	1267.82	-1.36705	0.0015108	0.0268192	yes	down
Os11t0652100-01	46.9082	17.7606	32.3344	-1.28527	0.00152103	0.0269782	yes	down
Os08t0536200-00	6.39604	27.8851	17.1406	1.75466	0.00152266	0.0269846	yes	up
MSTRG.6796.1	11.4386	0.844648	6.14163	-2.24472	0.00153108	0.0271111	yes	down
Os04t0422300-01	26.0907	73.2494	49.67	1.35207	0.0015437	0.0272888	yes	up
Os05t0458500-00	121.623	371.323	246.473	1.43838	0.00154568	0.0273009	yes	up
MSTRG.30112.1	58.6468	24.3561	41.5014	-1.18186	0.00154943	0.0273445	yes	down
MSTRG.17254.1	15.101	59.329	37.215	1.66955	0.00155705	0.027433	yes	up
Os09t0438500-00	34.2053	6.01108	20.1082	-1.9415	0.00155933	0.0274505	yes	down
Os05t0582350-00	45.3147	102.936	74.1251	1.11032	0.0015638	0.0275062	yes	up
MSTRG.9740.1	15.1727	52.7697	33.9712	1.56235	0.00156667	0.0275338	yes	up
MSTRG.24478.1	191.126	91.8066	141.466	-1.00492	0.00157265	0.0276159	yes	down
MSTRG.8371.1	22.3885	58.2197	40.3041	1.26892	0.00157966	0.027695	yes	up
Os04t0578400-01	65.3147	140.343	102.829	1.04356	0.00158081	0.027695	yes	up
MSTRG.19789.2	38.1407	7.64248	22.8916	-1.86054	0.0015812	0.027695	yes	down
Os04t0657600-01	4.89135	26.2094	15.5504	1.89628	0.00158239	0.027695	yes	up
Os04t0179700-01	9.43732	0	4.71866	-2.32801	0.00158581	0.027732	yes	down
MSTRG.561.1	6.02122	24.1621	15.0917	1.68488	0.00158856	0.0277572	yes	up
MSTRG.8487.2	34.2999	88.7462	61.5231	1.26199	0.00160729	0.0280613	yes	up
Os06t0702200-01	29.4095	70.8051	50.1073	1.17808	0.00161059	0.0280957	yes	up
Os02t0564700-01	8.24364	39.8036	24.0236	1.82509	0.00161738	0.0281747	yes	up
MSTRG.24759.1	16.3205	54.8834	35.602	1.53104	0.00161778	0.0281747	yes	up
MSTRG.17199.1	36.1806	104.878	70.5294	1.38229	0.00162055	0.0281886	yes	up
MSTRG.15631.1	4.5399	21.4581	12.999	1.80965	0.00162124	0.0281886	yes	up
Os06t0149400-01	580.792	261.287	421.039	-1.08639	0.00163001	0.0283056	yes	down
Os10t0530400-01	5.6628	33.1991	19.4309	1.94741	0.0016343	0.0283457	yes	up
Os06t0318800-01	103.528	25.3993	64.4634	-1.70042	0.00164484	0.0285051	yes	down
Os08t0506700-01	15.1127	43.7002	29.4064	1.38015	0.00164728	0.0285131	yes	up
Os06t0660400-01	103.431	36.8982	70.1645	-1.34582	0.00164799	0.0285131	yes	down
Os03t0424000-01	7.57736	0.268619	3.92299	-2.2951	0.00165738	0.0286053	yes	down
MSTRG.21150.2	64.333	8.50954	36.4213	-2.07922	0.00166288	0.0286202	yes	down
Os11t0291500-01	20.6593	71.2008	45.9301	1.55092	0.00166309	0.0286202	yes	up
MSTRG.2136.4	13.9929	43.6421	28.8175	1.45569	0.00166347	0.0286202	yes	up
MSTRG.32327.1	1115.07	370.436	742.753	-1.42215	0.00166365	0.0286202	yes	down
MSTRG.31785.1	0.374823	11.5654	5.97012	2.29841	0.00166608	0.0286387	yes	up
MSTRG.26175.1	36.252	84.1795	60.2158	1.13774	0.00166802	0.0286489	yes	up
Os06t0187500-00	167.02	72.7829	119.901	-1.12115	0.00167076	0.0286725	yes	down
MSTRG.9023.1	1.51098	16.8709	9.19095	2.1899	0.00168039	0.0288023	yes	up
Os06t0316300-00	3.80194	30.2674	17.0347	2.09236	0.00168104	0.0288023	yes	up
Os06t0671150-00	364.439	147.086	255.763	-1.21133	0.00169648	0.0290434	yes	down
Os03t0183200-01	2.25905	16.4729	9.36597	2.04507	0.001705	0.0291655	yes	up
Os12t0562400-00	33.6595	11.1125	22.386	-1.43113	0.00170896	0.0291991	yes	down
Os05t0476000-01	37.5205	8.25876	22.8896	-1.7776	0.00170972	0.0291991	yes	down
Os03t0608000-01	18.4897	1.34728	9.9185	-2.23485	0.00171295	0.0292306	yes	down
Os03t0816800-01	139.441	62.0583	100.75	-1.09552	0.00171666	0.0292703	yes	down
Os03t0418000-00	14.43	1.62009	8.02505	-2.12166	0.00171985	0.0293011	yes	down
Os01t0957800-01	3.05543	31.2661	17.1608	2.17328	0.00172271	0.0293263	yes	up
Os11t0644700-01	10.1481	59.191	34.6695	1.94264	0.00174163	0.0295639	yes	up
MSTRG.1332.1	25.3107	74.4826	49.8967	1.39545	0.00174226	0.0295639	yes	up
Os08t0544400-01	3.74194	23.2062	13.4741	1.96958	0.00174875	0.0296276	yes	up
Os07t0524900-01	25.5686	80.1777	52.8732	1.46268	0.00174881	0.0296276	yes	up
Os01t0182100-01	12.0604	37.4003	24.7303	1.44761	0.00175674	0.0297064	yes	up
Os08t0556400-01	53.7289	19.5956	36.6623	-1.32499	0.00175836	0.0297064	yes	down
Os06t0666400-01	47.6985	9.41355	28.556	-1.86194	0.00175908	0.0297064	yes	down
MSTRG.15221.1	32.38	99.7065	66.0432	1.44343	0.00178398	0.0300213	yes	up
Os07t0294800-01	86.501	193.804	140.153	1.09286	0.00179155	0.0301106	yes	up
Os02t0548700-00	280.621	122.467	201.544	-1.11952	0.00180769	0.0303577	yes	down
Os07t0168300-01	684.441	284.765	484.603	-1.17604	0.00181216	0.0304086	yes	down
MSTRG.29371.2	0.386508	10.6139	5.50018	2.27515	0.00182156	0.0305421	yes	up
MSTRG.32881.1	0	7.77269	3.88635	2.29811	0.00182481	0.0305465	yes	up
Os06t0696400-01	106.123	40.3945	73.2588	-1.27321	0.00182614	0.0305465	yes	down
MSTRG.562.1	3.00555	20.3426	11.6741	2.0077	0.00182743	0.0305465	yes	up
Os08t0465700-01	50.2629	20.2641	35.2635	-1.21135	0.0018277	0.0305465	yes	down
Os07t0687200-01	358.757	157.611	258.184	-1.11194	0.00182903	0.0305465	yes	down
Os04t0461600-01	50.3137	11.2236	30.7687	-1.77117	0.00183552	0.0306307	yes	down
Os01t0710100-00	84.4545	20.0378	52.2462	-1.71928	0.00183878	0.0306608	yes	down
Os02t0674800-01	4257.88	2044.5	3151.19	-1.00489	0.00184595	0.0307561	yes	down
Os09t0497600-01	12.1337	36.8987	24.5162	1.42846	0.0018582	0.030936	yes	up
MSTRG.669.3	41.5377	91.3666	66.4522	1.07125	0.00186696	0.0310329	yes	up
MSTRG.21.1	9.14294	0.541429	4.84218	-2.23671	0.00187577	0.0311125	yes	down
Os01t0232200-00	425.988	114.835	270.412	-1.61489	0.00187762	0.0311125	yes	down
Os01t0760600-01	57.399	17.1653	37.2821	-1.5269	0.00187763	0.0311125	yes	down
Os09t0432700-01	34.9694	92.344	63.6567	1.27933	0.00188099	0.0311345	yes	up
Os01t0654100-01	153.073	52.4133	102.743	-1.38969	0.0018819	0.0311345	yes	down
Os04t0551600-01	95.4691	39.3114	67.3903	-1.18489	0.00188536	0.0311673	yes	down
MSTRG.30838.1	21.0755	69.88	45.4778	1.51149	0.00189941	0.0313506	yes	up
Os04t0517000-01	1934.86	922.643	1428.75	-1.01311	0.00190359	0.0313707	yes	down
Os06t0192800-01	197.566	50.5008	124.034	-1.6606	0.00190855	0.031428	yes	down
Os06t0697600-01	80.9292	198.346	139.638	1.19621	0.00191362	0.0314865	yes	up
Os03t0388900-01	170.334	399.111	284.723	1.14524	0.00191549	0.0314865	yes	up
Os07t0162700-01	34.681	6.6219	20.6515	-1.8678	0.00191682	0.0314865	yes	down
Os01t0621600-01	248.625	571.866	410.246	1.12366	0.00191869	0.0314865	yes	up
Os05t0438500-01	48.232	16.0946	32.1633	-1.40984	0.00191955	0.0314865	yes	down
Os03t0666600-01	1884.66	6630.63	4257.65	1.56763	0.00192312	0.0315034	yes	up
Os07t0604000-01	234.793	107.729	171.261	-1.06173	0.00192355	0.0315034	yes	down
Os08t0488800-00	105.033	44.3852	74.7088	-1.15766	0.00193739	0.0317054	yes	down
Os04t0650700-01	9.42182	34.2553	21.8386	1.59088	0.00194258	0.0317651	yes	up
Os04t0530200-01	461.76	194.498	328.129	-1.15993	0.0019443	0.0317651	yes	down
Os03t0270000-01	202.754	86.2687	144.511	-1.15136	0.00194554	0.0317651	yes	down
Os02t0764700-01	91.5357	21.7041	56.6199	-1.71701	0.001953	0.0317891	yes	down
MSTRG.18486.2	5.34639	24.5429	14.9447	1.78064	0.00195356	0.0317891	yes	up
Os10t0532300-01	26.0963	104.821	65.4588	1.67854	0.00195602	0.0317891	yes	up
MSTRG.16717.1	141.295	65.6477	103.471	-1.04309	0.00196349	0.0318768	yes	down
Os09t0345500-00	649.918	237.94	443.929	-1.31644	0.0019649	0.0318768	yes	down
MSTRG.31974.1	7.12546	31.2865	19.206	1.74403	0.00196663	0.0318768	yes	up
Os02t0138000-00	4368.16	1800.12	3084.14	-1.18571	0.00196745	0.0318768	yes	down
Os07t0573900-00	2804.47	942.712	1873.59	-1.40557	0.00197183	0.0319235	yes	down
MSTRG.8934.1	4.88281	28.2688	16.5758	1.92373	0.0019806	0.031992	yes	up
Os02t0814300-01	85.0216	13.4075	49.2146	-1.9787	0.00198263	0.0320004	yes	down
Os03t0351400-01	24.9709	62.5083	43.7396	1.21907	0.00198611	0.0320321	yes	up
MSTRG.17662.1	11.3474	36.3558	23.8516	1.47968	0.00198799	0.0320379	yes	up
Os03t0762100-01	45.7486	17.5654	31.657	-1.26627	0.00199302	0.0320859	yes	down
Os12t0577200-01	408.566	852.845	630.705	1.00688	0.001994	0.0320859	yes	up
Os06t0285400-01	97.139	40.2265	68.6828	-1.17682	0.00199728	0.0321143	yes	down
Os03t0134900-01	428.848	199.636	314.242	-1.04139	0.00199934	0.0321231	yes	down
MSTRG.21463.1	152.518	46.81	99.6639	-1.49224	0.0020048	0.0321863	yes	down
Os01t0156000-01	11.7557	1.35148	6.55358	-2.09061	0.00200886	0.0322271	yes	down
MSTRG.21069.1	37.0057	84.925	60.9654	1.12016	0.00201458	0.0322944	yes	up
Os04t0208200-01	2.64241	17.5293	10.0859	1.98448	0.00204278	0.0326969	yes	up
Os06t0538000-01	20.0508	3.57674	11.8138	-1.91636	0.00204666	0.0327343	yes	down
MSTRG.12959.1	537.492	235.526	386.509	-1.11445	0.0020488	0.03274	yes	down
Os03t0595800-01	9.46945	0.614821	5.04214	-2.21826	0.00205745	0.0328075	yes	down
Os11t0210201-00	11.8274	1.11746	6.47241	-2.14834	0.00206211	0.0328571	yes	down
Os06t0218800-01	457.569	163.972	310.77	-1.33777	0.0020688	0.0329389	yes	down
MSTRG.20606.1	95.3689	252.957	174.163	1.28443	0.00207037	0.0329392	yes	up
Os12t0152750-00	0	6.51371	3.25686	2.26954	0.00207334	0.0329444	yes	up
MSTRG.21479.1	18.0091	64.293	41.151	1.5752	0.00207424	0.0329444	yes	up
Os12t0265100-01	886.839	363.866	625.352	-1.19052	0.00207537	0.0329444	yes	down
Os08t0293100-01	999.89	425.362	712.626	-1.14831	0.00207922	0.0329808	yes	down
Os01t0570500-04	29.7407	83.3984	56.5696	1.3432	0.00208511	0.0330493	yes	up
Os01t0974400-01	33.6579	104.712	69.185	1.44642	0.00209519	0.0331843	yes	up
Os07t0206600-01	12.7469	51.5513	32.1491	1.67836	0.0020977	0.0331991	yes	up
Os05t0132300-01	31.3492	78.6644	55.0068	1.22226	0.00211253	0.0334089	yes	up
MSTRG.1469.1	66.2587	24.8999	45.5793	-1.28489	0.00211756	0.0334635	yes	down
Os09t0517000-01	71.6719	149.358	110.515	1.00294	0.00214129	0.0338133	yes	up
MSTRG.34909.1	181.322	50.5973	115.96	-1.57863	0.00214314	0.0338172	yes	down
MSTRG.28706.1	8.35981	36.3248	22.3423	1.73425	0.00214643	0.0338438	yes	up
Os07t0537701-01	5.67133	0	2.83567	-2.26197	0.00215703	0.0339857	yes	down
Os11t0287100-00	3.75677	20.196	11.9764	1.87071	0.00216501	0.0340607	yes	up
Os10t0145000-01	1.49772	16.0738	8.78578	2.14292	0.00216804	0.0340829	yes	up
MSTRG.30421.1	4.89989	21.4038	13.1519	1.73508	0.0021719	0.0341183	yes	up
MSTRG.23296.1	10.9429	62.4295	36.6862	1.91107	0.00217703	0.0341736	yes	up
MSTRG.33086.1	26.8623	4.92841	15.8954	-1.87961	0.00218067	0.0341951	yes	down
Os02t0768200-02	4.53675	21.7884	13.1626	1.799	0.00218264	0.0341951	yes	up
Os03t0439700-01	7.20883	30.161	18.6849	1.70172	0.00218367	0.0341951	yes	up
Os01t0339400-00	42.0458	98.6648	70.3553	1.14699	0.00218487	0.0341951	yes	up
Os04t0463200-01	482.419	197.567	339.993	-1.19099	0.00218796	0.0342182	yes	down
Os04t0549800-00	12.4647	0.810047	6.63736	-2.20329	0.0022119	0.0345416	yes	down
Os02t0540700-00	269.687	88.6514	179.169	-1.42341	0.00222063	0.0346012	yes	down
Os02t0207500-01	1.1229	12.5665	6.8447	2.14069	0.00222585	0.0346374	yes	up
MSTRG.30393.1	6.01111	0	3.00555	-2.25479	0.00222627	0.0346374	yes	down
Os08t0200100-01	282.04	83.5269	182.783	-1.52302	0.00222786	0.0346374	yes	down
Os01t0235400-01	648.171	284.595	466.383	-1.11114	0.00222978	0.0346418	yes	down
Os05t0516700-01	127.006	33.791	80.3984	-1.61848	0.00223496	0.0346731	yes	down
Os04t0665666-01	401.11	1205.78	803.447	1.4124	0.00223507	0.0346731	yes	up
MSTRG.3637.1	3.78014	19.0259	11.403	1.82742	0.00224079	0.034722	yes	up
MSTRG.17678.1	39.3769	85.3417	62.3593	1.05189	0.00224369	0.0347304	yes	up
Os07t0525100-01	20.3205	57.8458	39.0831	1.35413	0.00226645	0.035057	yes	up
Os08t0445700-01	456.956	193.054	325.005	-1.15432	0.00227286	0.0351053	yes	down
Os01t0890600-00	10.5861	32.318	21.452	1.42639	0.00227289	0.0351053	yes	up
MSTRG.22288.1	0.748074	9.69182	5.21994	2.15841	0.00228468	0.0352618	yes	up
Os01t0687400-01	76.8104	19.7726	48.2915	-1.64717	0.00229246	0.035356	yes	down
Os05t0596500-01	11.6903	37.4045	24.5474	1.46945	0.00230357	0.0354821	yes	up
MSTRG.18180.1	16.8823	57.5471	37.2147	1.52862	0.00230719	0.0355055	yes	up
Os06t0249350-00	29.2477	2.35548	15.8016	-2.17673	0.00231029	0.0355274	yes	down
Os06t0148200-01	102.704	224.297	163.5	1.06066	0.00231256	0.0355365	yes	up
Os12t0483700-01	0	7.12561	3.5628	2.24413	0.00233749	0.0358674	yes	up
MSTRG.18177.3	41.1598	15.2225	28.1911	-1.30173	0.0023396	0.0358739	yes	down
Os04t0530150-01	26.5264	6.87795	16.7022	-1.6287	0.00234338	0.0358897	yes	down
Os08t0474400-00	4.14013	21.0155	12.5778	1.83025	0.00234403	0.0358897	yes	up
Os08t0136750-01	10.5409	1.12165	5.83127	-2.09828	0.00234651	0.0359017	yes	down
MSTRG.27568.1	0	6.49588	3.24794	2.24228	0.00235261	0.0359691	yes	up
MSTRG.5542.1	11.3247	39.0493	25.187	1.53682	0.00236452	0.036099	yes	up
Os05t0410900-02	117.848	316.715	217.282	1.29435	0.0023685	0.0361337	yes	up
Os09t0506000-01	44.6015	15.3745	29.988	-1.37711	0.00237783	0.03625	yes	down
Os10t0469700-01	120.81	37.6106	79.2102	-1.47674	0.00238842	0.0363852	yes	down
MSTRG.18467.11	1.14627	12.2035	6.6749	2.11925	0.00241624	0.0367297	yes	up
Os03t0277700-01	8.38385	0	4.19193	-2.23378	0.00241955	0.0367536	yes	down
Os09t0548200-01	3134.58	1133.09	2133.84	-1.32495	0.00242971	0.0368549	yes	down
Os01t0504500-02	163.809	62.2646	113.037	-1.27078	0.00243746	0.036946	yes	down
Os05t0435800-01	177.878	392.579	285.229	1.07136	0.00244548	0.0370411	yes	up
Os05t0587000-01	423.207	176.668	299.937	-1.16638	0.00245093	0.037097	yes	down
Os04t0389800-01	32.8678	6.63009	19.7489	-1.81996	0.00245572	0.037143	yes	down
MSTRG.18524.1	5.64954	0	2.82477	-2.23231	0.00246281	0.037197	yes	down
MSTRG.24388.1	31.7526	9.15458	20.4536	-1.54721	0.00246857	0.0372574	yes	down
Os11t0114300-01	17.7356	3.33454	10.5351	-1.85391	0.00248197	0.0374039	yes	down
Os04t0321100-00	0.749647	11.7355	6.24257	2.17633	0.00248358	0.0374039	yes	up
Os11t0619800-01	1.88423	16.247	9.06564	2.06241	0.00248754	0.037437	yes	up
Os03t0167000-01	7280.62	2906.01	5093.31	-1.21742	0.00249784	0.0375394	yes	down
Os03t0704100-01	30.9346	85.5471	58.2408	1.32281	0.0024979	0.0375394	yes	up
Os07t0537250-01	4.93652	20.685	12.8108	1.69732	0.00250352	0.0375973	yes	up
MSTRG.18780.1	15.7626	57.4815	36.622	1.58479	0.00253626	0.0380349	yes	up
Os02t0640700-01	18.7618	62.9721	40.867	1.51138	0.00254124	0.0380743	yes	up
MSTRG.18935.1	219.215	95.1969	157.206	-1.12306	0.00254248	0.0380743	yes	down
Os05t0409500-00	127.046	328.495	227.771	1.25124	0.00254575	0.0380963	yes	up
MSTRG.35622.1	21.3584	2.96319	12.1608	-2.00053	0.00254803	0.0381033	yes	down
Os01t0944700-01	29.4751	95.7982	62.6366	1.48149	0.00254992	0.0381047	yes	up
Os03t0183800-01	83.9775	28.2639	56.1207	-1.40099	0.00255944	0.0381907	yes	down
MSTRG.1404.1	1446.09	679.643	1062.87	-1.02791	0.00256166	0.0381907	yes	down
MSTRG.13946.1	285.356	95.6486	190.502	-1.40176	0.00256185	0.0381907	yes	down
Os03t0816700-01	15.557	2.46893	9.01294	-1.93809	0.00256289	0.0381907	yes	down
MSTRG.4638.1	54.3896	14.1283	34.2589	-1.62789	0.00256745	0.0382317	yes	down
MSTRG.7948.1	1289.62	545.939	917.782	-1.15097	0.00257203	0.0382729	yes	down
MSTRG.7947.1	24.7449	80.6968	52.7208	1.48423	0.00258415	0.0384104	yes	up
MSTRG.7422.1	31.2595	7.99414	19.6268	-1.64427	0.00258604	0.0384104	yes	down
Os01t0941200-01	10.9562	41.6268	26.2915	1.61569	0.00259596	0.0385207	yes	up
Os02t0572200-01	100.632	33.7434	67.1877	-1.39596	0.00262685	0.0389518	yes	down
MSTRG.11627.1	54.1817	133.971	94.0763	1.2006	0.00263248	0.039007	yes	up
Os03t0738600-01	2540.83	29.5759	1285.2	-2.21071	0.00263429	0.039007	yes	down
MSTRG.18345.1	0	6.17589	3.08795	2.21707	0.0026361	0.039007	yes	up
Os10t0359200-00	47.2216	18.09	32.6558	-1.26192	0.00264861	0.0391374	yes	down
Os03t0769500-01	101.733	48.3979	75.0657	-1.01071	0.00265349	0.0391606	yes	down
Os12t0604000-02	20.7755	50.7448	35.7601	1.1872	0.00265389	0.0391606	yes	up
MSTRG.2638.1	40.7915	117.847	79.319	1.36645	0.00266417	0.039285	yes	up
Os10t0190500-01	19.2645	55.1401	37.2023	1.35432	0.00267034	0.0393484	yes	up
Os09t0275200-01	11.2577	44.522	27.8899	1.64761	0.00268839	0.0395869	yes	up
Os05t0439400-01	688.72	297.295	493.007	-1.12697	0.00270441	0.0397675	yes	down
Os10t0200700-01	672.166	1613.51	1142.84	1.16782	0.00270602	0.0397675	yes	up
MSTRG.15924.1	35.1675	83.7415	59.4545	1.15867	0.00270809	0.0397675	yes	up
Os07t0627100-01	4.5781	21.6154	13.0968	1.77537	0.00270817	0.0397675	yes	up
Os01t0937900-00	308.069	125.897	216.983	-1.18838	0.00271096	0.0397809	yes	down
Os01t0771000-01	87.1812	33.7258	60.4535	-1.25032	0.00274299	0.0401841	yes	down
MSTRG.5502.7	33.2752	77.885	55.5801	1.13957	0.00274414	0.0401841	yes	up
MSTRG.16219.1	44.9516	97.2777	71.1146	1.04638	0.00274871	0.0402232	yes	up
MSTRG.4583.1	3.01724	17.5931	10.3052	1.89512	0.00277048	0.0404738	yes	up
Os03t0216000-01	64.5556	23.1223	43.8389	-1.33042	0.00277127	0.0404738	yes	down
Os02t0116600-01	9.17799	0.576029	4.87701	-2.16481	0.00277344	0.0404738	yes	down
Os07t0521500-01	16.3408	2.86231	9.60153	-1.88909	0.00277779	0.0404807	yes	down
Os04t0421850-00	27.678	7.01927	17.3487	-1.65331	0.00278006	0.0404859	yes	down
Os04t0507700-01	8790.24	2528.07	5659.15	-1.5407	0.00281699	0.0409392	yes	down
Os06t0637400-01	10.2634	0.268619	5.26599	-2.19897	0.00283699	0.0411169	yes	down
Os01t0714800-01	12.6932	0.614821	6.654	-2.18429	0.00284978	0.0412741	yes	down
Os07t0549100-01	26.4414	78.6782	52.5598	1.39205	0.00285698	0.0413217	yes	up
Os07t0546200-01	4.91158	20.1895	12.5505	1.67057	0.00285918	0.0413253	yes	up
MSTRG.17570.3	95.9678	242.602	169.285	1.22456	0.00286817	0.041408	yes	up
Os04t0396500-01	53.4188	133.403	93.411	1.20943	0.00287023	0.041408	yes	up
Os03t0808300-01	18.1353	54.2965	36.2159	1.39971	0.00287455	0.0414343	yes	up
MSTRG.20668.1	25.599	64.1929	44.8959	1.21355	0.00287989	0.0414829	yes	up
Os12t0566800-01	31.8033	70.9502	51.3768	1.08291	0.00289687	0.0416066	yes	up
Os12t0441600-00	16.0408	1.8971	8.96892	-2.03955	0.00289831	0.0416066	yes	down
MSTRG.24111.1	5.6947	0	2.84735	-2.19457	0.00290403	0.041647	yes	down
MSTRG.1356.1	95.3458	35.0284	65.1871	-1.30143	0.00291877	0.0418054	yes	down
Os09t0528300-01	4.98955	27.0004	15.995	1.85478	0.002933	0.041934	yes	up
Os03t0153400-01	28.7596	68.9906	48.8751	1.1643	0.00294829	0.0420933	yes	up
MSTRG.7716.1	30.8667	7.95661	19.4117	-1.62292	0.00295011	0.0420933	yes	down
Os05t0494500-02	40.0643	90.5812	65.3228	1.09707	0.00295459	0.0421288	yes	up
Os01t0823400-01	114.462	272.413	193.437	1.15613	0.00296458	0.0422428	yes	up
Os11t0645800-00	19.64	4.78143	12.2107	-1.67089	0.00296919	0.0422801	yes	down
MSTRG.28171.2	27.5533	72.9333	50.2433	1.27444	0.00297605	0.0423492	yes	up
Os11t0116000-01	329.769	703.138	516.454	1.02802	0.0029795	0.0423698	yes	up
MSTRG.16542.1	34.3314	88.6811	61.5062	1.2459	0.00299635	0.0425807	yes	up
MSTRG.11838.2	14.7473	43.7503	29.2488	1.38791	0.00302551	0.0429087	yes	up
Os07t0531500-01	211.627	89.075	150.351	-1.15274	0.00303193	0.0429135	yes	down
MSTRG.20673.1	845.443	352.124	598.784	-1.16663	0.00305267	0.0431204	yes	down
Os02t0100600-01	124.319	292.349	208.334	1.14166	0.00305595	0.043138	yes	up
Os07t0175300-01	0.386508	8.99921	4.69286	2.16302	0.00306954	0.043301	yes	up
Os11t0599101-01	11.3512	35.788	23.5696	1.44748	0.00309062	0.0435693	yes	up
MSTRG.25933.1	16.9751	44.9717	30.9734	1.27127	0.00310652	0.0437643	yes	up
Os06t0156501-00	9.43822	29.0337	19.236	1.42182	0.00310867	0.0437654	yes	up
MSTRG.33414.1	20.0796	5.01964	12.5496	-1.64473	0.00311478	0.0438223	yes	down
Os10t0191100-00	76.8778	23.3692	50.1235	-1.48289	0.00312195	0.043866	yes	down
MSTRG.25603.1	101.882	41.2564	71.5692	-1.19712	0.00312203	0.043866	yes	down
MSTRG.21994.1	14.677	63.0846	38.8808	1.70342	0.00312566	0.0438878	yes	up
MSTRG.11886.3	29.1719	8.25983	18.7159	-1.54111	0.00313323	0.0439649	yes	down
Os06t0142300-00	88.7628	38.1531	63.4579	-1.1272	0.00317079	0.0444626	yes	down
MSTRG.9022.1	1.13458	11.2729	6.20375	2.05953	0.00318247	0.0445968	yes	up
Os12t0578000-01	34.7918	77.1523	55.972	1.07409	0.00318546	0.044609	yes	up
Os10t0580400-01	9.12496	43.9555	26.5402	1.77629	0.00319271	0.0446811	yes	up
Os11t0591550-00	0.374823	7.79599	4.0854	2.14511	0.00319932	0.0447439	yes	up
Os08t0159500-01	17.0389	46.6417	31.8403	1.3043	0.00323216	0.0451436	yes	up
MSTRG.17655.1	9.80675	1.12165	5.4642	-2.03118	0.00325104	0.0453175	yes	down
Os12t0141900-01	0	5.98067	2.99033	2.16979	0.00325417	0.0453226	yes	up
Os12t0634600-01	14.7278	50.5871	32.6574	1.51922	0.00325569	0.0453226	yes	up
MSTRG.15352.3	13.9882	37.3848	25.6865	1.28101	0.00325791	0.0453237	yes	up
Os03t0249100-01	853.783	376.614	615.198	-1.09895	0.00327724	0.0455627	yes	down
Os05t0555700-01	52.8209	216.866	134.844	1.6668	0.00328513	0.0456424	yes	up
MSTRG.18639.1	6.8176	0.307411	3.56251	-2.15168	0.00329617	0.0457563	yes	down
MSTRG.8029.1	0	5.93768	2.96884	2.16676	0.00329765	0.0457563	yes	up
MSTRG.31043.1	82.7615	183.172	132.967	1.07015	0.003303	0.0457699	yes	up
MSTRG.3293.1	126.106	59.6832	92.8944	-1.01654	0.00330385	0.0457699	yes	down
Os03t0804500-01	20.3982	61.6264	41.0123	1.40163	0.00330512	0.0457699	yes	up
Os04t0201900-00	37.4661	82.4417	59.9539	1.06472	0.00330971	0.0458034	yes	up
Os11t0267400-01	72.7519	169.884	121.318	1.1325	0.00331434	0.0458376	yes	up
MSTRG.17844.1	16.9913	2.44272	9.71701	-1.95263	0.00334767	0.0462683	yes	down
Os01t0755500-01	62.4566	27.8125	45.1345	-1.08652	0.00335732	0.0463706	yes	down
Os04t0515400-00	7.89219	27.1629	17.5275	1.51836	0.00336364	0.0463981	yes	up
MSTRG.17494.1	29.1515	9.29425	19.2229	-1.438	0.00336872	0.0464378	yes	down
Os10t0103700-03	3.78171	18.0208	10.9013	1.76162	0.00337166	0.0464481	yes	up
Os06t0557400-00	15.4851	2.81514	9.15009	-1.84712	0.00338562	0.0466101	yes	down
Os02t0668000-01	84.9851	39.0921	62.0386	-1.04758	0.00339198	0.0466627	yes	down
Os05t0199700-01	15.9037	43.447	29.6754	1.30178	0.00339595	0.0466627	yes	up
MSTRG.13728.1	95.8419	39.8304	67.8362	-1.16692	0.00339606	0.0466627	yes	down
Os09t0522200-01	30.871	3.84137	17.3562	-2.00961	0.00340231	0.0467184	yes	down
MSTRG.22869.1	1.49929	13.6089	7.5541	2.03172	0.00341011	0.046795	yes	up
MSTRG.20635.1	1.1229	10.3771	5.75	2.02971	0.00341399	0.0468176	yes	up
Os02t0264800-01	3030.09	1172.27	2101.18	-1.2445	0.00341759	0.0468176	yes	down
MSTRG.12673.5	13.6017	37.9803	25.791	1.32209	0.00341839	0.0468176	yes	up
Os02t0647300-01	131.704	48.6973	90.2007	-1.29041	0.00342869	0.0468979	yes	down
Os04t0610400-01	1820.78	542.624	1181.7	-1.50023	0.00343871	0.0469803	yes	down
Os11t0702100-01	195.223	3.95881	99.591	-2.15408	0.00344036	0.0469803	yes	down
MSTRG.1705.1	4.87967	25.1308	15.0052	1.80795	0.00344348	0.0469803	yes	up
Os09t0412300-01	75.2914	19.6304	47.4609	-1.61145	0.0034457	0.0469803	yes	down
Os02t0745100-01	3.7552	18.0817	10.9184	1.76391	0.00344834	0.0469803	yes	up
Os01t0965000-00	24.1597	58.5913	41.3755	1.1748	0.00345062	0.0469803	yes	up
Os10t0377150-00	63.6431	22.0891	42.8661	-1.35217	0.00345514	0.0469864	yes	down
Os05t0579600-01	6.00099	25.4746	15.7378	1.68182	0.00345804	0.0469956	yes	up
Os03t0712700-01	2363.04	870.756	1616.9	-1.29568	0.00347881	0.0472222	yes	down
MSTRG.11886.1	28.7697	8.62806	18.6989	-1.48896	0.00348141	0.0472222	yes	down
Os08t0267300-00	97.5603	40.9309	69.2456	-1.15661	0.00349096	0.0473214	yes	down
Os03t0372900-01	4.17676	20.3164	12.2466	1.77187	0.00349729	0.0473769	yes	up
Os12t0115500-01	99.6677	310.754	205.211	1.43157	0.00350395	0.0474367	yes	up
Os04t0435100-01	43.6392	159.961	101.8	1.57359	0.00351811	0.0475676	yes	up
Os01t0150900-01	0.748074	9.21121	4.97964	2.07804	0.00352036	0.0475676	yes	up
MSTRG.30662.1	0	6.55796	3.27898	2.14756	0.00358135	0.0482563	yes	up
Os10t0512400-01	28.4403	124.163	76.3015	1.70467	0.00358296	0.0482563	yes	up
MSTRG.25892.1	3.0087	17.4488	10.2288	1.863	0.00358501	0.0482563	yes	up
Os03t0222100-01	0.373251	9.76501	5.06913	2.13606	0.00359533	0.0483644	yes	up
Os02t0224100-02	4.92326	20.3625	12.6429	1.66031	0.00360027	0.0484001	yes	up
MSTRG.2525.1	5.31291	20.5548	12.9339	1.61343	0.00361172	0.0485231	yes	up
MSTRG.15145.1	0	6.38769	3.19384	2.1455	0.00361532	0.0485407	yes	up
Os09t0314200-00	15.9053	52.052	33.9786	1.4724	0.00363177	0.0486864	yes	up
Os09t0329000-00	1357.55	428.241	892.896	-1.44618	0.00363196	0.0486864	yes	down
Os04t0162500-01	73.8732	176.665	125.269	1.15807	0.00363399	0.0486864	yes	up
MSTRG.33623.2	32.4703	72.4235	52.4469	1.07874	0.00363537	0.0486864	yes	up
MSTRG.31623.1	0	6.31975	3.15988	2.14376	0.00364248	0.0486971	yes	up
Os08t0235800-00	104	48.3484	76.1741	-1.03554	0.00364308	0.0486971	yes	down
MSTRG.26833.1	91.8629	38.9264	65.3947	-1.14719	0.00365372	0.0487778	yes	down
Os04t0486600-01	4102.7	1654.02	2878.36	-1.19853	0.00366595	0.0489101	yes	down
MSTRG.13155.1	5.64954	25.2362	15.4429	1.71277	0.00367185	0.0489574	yes	up
Os03t0827900-00	395.625	185.299	290.462	-1.02662	0.00367412	0.0489574	yes	down
Os04t0658000-01	42.4323	16.3829	29.4076	-1.24482	0.00368679	0.0490953	yes	down
Os01t0547600-01	9.57461	41.7749	25.6748	1.70148	0.00369327	0.0491177	yes	up
MSTRG.32992.1	12.9253	1.97468	7.45	-1.9184	0.00369884	0.0491177	yes	down
Os04t0227500-01	187.932	550.733	369.332	1.37047	0.00369987	0.0491177	yes	up
Os03t0275500-01	2094.95	997.063	1546.01	-1.00829	0.00370058	0.0491177	yes	down
Os01t0187900-01	73.6615	155.81	114.736	1.01617	0.00371297	0.0492271	yes	up
Os11t0701200-01	12.7701	0.58022	6.67514	-2.13074	0.00372649	0.0493164	yes	down
Os03t0768900-00	103.794	39.89	71.842	-1.24596	0.00372903	0.0493164	yes	down
Os07t0486000-01	0.374823	8.01324	4.19403	2.11661	0.00374288	0.0494669	yes	up
Os02t0664400-01	15.4439	46.396	30.92	1.39339	0.00374866	0.0494833	yes	up
Os03t0195100-01	8.05037	0	4.02519	-2.12948	0.00376059	0.0496098	yes	down
MSTRG.2137.1	1.49458	11.9446	6.71957	1.97743	0.00376477	0.049634	yes	up
MSTRG.29684.18	14.0024	58.7635	36.3829	1.6714	0.00377473	0.0497344	yes	up
Os04t0450300-00	38.8612	93.8223	66.3417	1.16817	0.00377941	0.0497596	yes	up
Os03t0691800-01	178.713	83.9317	131.322	-1.02297	0.00378135	0.0497596	yes	down
Os03t0820300-01	26.9767	6.96498	16.9708	-1.60921	0.00378707	0.0498039	yes	down
Os11t0601600-01	1.89749	14.1585	8.02801	1.95968	0.00380415	0.0499974	yes	up

## Sheet: M(GS3_vs_gs3)
ID	baseMeanA	baseMeanB	baseMean	log2FoldChange	pvalue	padj	significant	Up/down-regulation
MSTRG.17604.2	0	1906.54	953.269	9.0952	2.51321e-101	5.39786e-97	yes	up
MSTRG.30387.1	1707.82	0.352822	854.085	-8.72034	2.87033e-94	3.08245e-90	yes	down
MSTRG.29970.1	1388.57	2.40578	695.486	-7.75307	3.45981e-88	2.477e-84	yes	down
Os03t0708250-00	1116.47	0	558.234	-8.30465	9.62779e-78	5.16964e-74	yes	down
MSTRG.28569.1	634.759	1.00312	317.881	-7.26928	3.69766e-67	1.58837e-63	yes	down
Os06t0713400-01	34.3222	694.604	364.463	4.1664	3.58077e-66	1.2818e-62	yes	up
Os12t0103580-00	0	602.91	301.455	7.63763	1.86431e-63	5.72022e-60	yes	up
MSTRG.30124.1	599.051	0	299.525	-7.61813	3.28463e-63	8.8184e-60	yes	down
Os04t0678700-01	103.82	1270.2	687.008	3.49552	3.13892e-59	7.49086e-56	yes	up
Os06t0708600-01	713.408	20.8947	367.152	-4.7335	3.82172e-54	8.20829e-51	yes	down
MSTRG.30613.1	340.115	1.35594	170.736	-6.37634	1.03502e-51	2.02093e-48	yes	down
Os07t0494300-00	1.08904	345.638	173.364	6.50366	9.10052e-51	1.62884e-47	yes	up
Os06t0690600-01	413.343	0	206.671	-7.04717	2.37149e-50	3.91807e-47	yes	down
Os03t0438200-01	300.53	0	150.265	-6.77771	9.72313e-47	1.49167e-43	yes	down
MSTRG.30253.1	0	292.338	146.169	6.77288	1.04442e-46	1.49547e-43	yes	up
Os03t0583700-00	0	377.183	188.591	6.66156	2.15479e-41	2.86466e-38	yes	up
Os03t0416500-02	254.782	0.352822	127.567	-6.3313	2.2674e-41	2.86466e-38	yes	down
Os02t0528750-00	252.089	0.680053	126.385	-6.15812	7.39662e-41	8.82581e-38	yes	down
MSTRG.17815.1	267.437	7.7268	137.582	-4.59731	1.28469e-40	1.45224e-37	yes	down
Os03t0596400-01	214.354	0	107.177	-6.28867	4.98397e-38	5.35229e-35	yes	down
Os03t0417800-01	522.64	69.1439	295.892	-2.81323	2.20826e-36	2.25852e-33	yes	down
MSTRG.17806.1	0	183.997	91.9987	6.15714	2.87988e-36	2.81155e-33	yes	up
MSTRG.30252.1	0	172.397	86.1984	6.10675	1.01733e-35	9.50008e-33	yes	up
MSTRG.30148.1	184.805	0	92.4025	-6.10715	2.58453e-35	2.2388e-32	yes	down
MSTRG.18449.1	194.258	0	97.1291	-6.12698	2.60593e-35	2.2388e-32	yes	down
MSTRG.17464.1	0.727639	166.721	83.7243	5.73436	3.76095e-35	3.10684e-32	yes	up
MSTRG.9203.1	0	164.123	82.0614	5.97279	2.61541e-33	2.08051e-30	yes	up
MSTRG.29963.1	184.027	0	92.0137	-6.00713	2.81788e-33	2.16151e-30	yes	down
Os03t0441101-00	149.667	0	74.8336	-5.87916	2.95587e-32	2.18918e-29	yes	down
Os06t0711000-01	184.716	0.352822	92.5345	-5.78646	6.30937e-32	4.51709e-29	yes	down
Os07t0147500-01	88.3252	760.055	424.19	2.95751	1.46248e-31	1.01326e-28	yes	up
Os12t0103500-00	0	141.126	70.5632	5.82158	1.97813e-31	1.3277e-28	yes	up
MSTRG.28512.1	135.858	0	67.9291	-5.75005	1.81714e-30	1.18268e-27	yes	down
MSTRG.30169.1	0	127.288	63.644	5.71037	4.85795e-30	3.06879e-27	yes	up
Os12t0129700-01	127.253	0	63.6265	-5.7021	5.14494e-30	3.15723e-27	yes	down
Os07t0474700-01	0.361398	123.693	62.027	5.50125	1.67877e-29	1.00157e-26	yes	up
MSTRG.30152.1	119.28	0	59.64	-5.6254	4.96741e-29	2.88351e-26	yes	down
Os07t0468900-01	115.728	0	57.8638	-5.58576	1.66254e-28	9.39686e-26	yes	down
MSTRG.17809.1	116.8	0.297476	58.5489	-5.41747	2.22238e-28	1.2239e-25	yes	down
Os03t0738400-01	88.76	600.69	344.725	2.64238	2.4907e-28	1.33738e-25	yes	up
Os11t0100100-01	99.4751	0	49.7376	-5.35734	1.6025e-25	8.39473e-23	yes	down
Os03t0573001-00	1.24452	103.43	52.3372	4.81566	2.88945e-25	1.47761e-22	yes	up
MSTRG.29951.1	0	87.5228	43.7614	5.23275	3.76542e-24	1.88078e-21	yes	up
Os03t0448500-01	91.5265	0	45.7632	-5.20702	1.20992e-23	5.90608e-21	yes	down
MSTRG.9131.1	0	84.7797	42.3899	5.18719	1.3038e-23	6.22287e-21	yes	up
MSTRG.35536.1	84.3289	0	42.1644	-5.15327	3.09342e-23	1.44436e-20	yes	down
MSTRG.18467.10	4.25562	117.936	61.0957	4.12171	3.60437e-23	1.64712e-20	yes	up
MSTRG.34390.1	2.58958	104.148	53.3686	4.3424	4.02361e-23	1.8004e-20	yes	up
Os03t0448500-03	99.5473	0	49.7736	-5.18798	4.85172e-23	2.12664e-20	yes	down
Os12t0140300-01	81.9484	0	40.9742	-5.12604	5.99039e-23	2.57323e-20	yes	down
Os07t0631200-01	1665.19	11.5141	838.353	-5.12867	6.6889e-23	2.81694e-20	yes	down
MSTRG.17741.2	99.7532	2.91563	51.3344	-4.20307	9.98738e-23	4.12517e-20	yes	down
MSTRG.29966.1	81.148	0	40.574	-5.09512	1.48043e-22	5.99939e-20	yes	down
Os03t0276500-01	16151.6	1883.3	9017.47	-2.89681	1.95049e-22	7.75791e-20	yes	down
Os05t0562300-01	1579.02	134.868	856.944	-3.24715	2.37105e-22	9.25915e-20	yes	down
MSTRG.30580.1	0	75.8717	37.9359	5.05699	3.14794e-22	1.20735e-19	yes	up
MSTRG.9297.1	0	75.9752	37.9876	5.03058	7.29021e-22	2.747e-19	yes	up
MSTRG.32432.1	0	70.2525	35.1262	4.95738	3.57991e-21	1.32568e-18	yes	up
MSTRG.29996.1	0	67.9747	33.9874	4.91656	9.25858e-21	3.37044e-18	yes	up
Os03t0439800-01	90.2496	0.297476	45.2736	-4.85844	1.00965e-20	3.61419e-18	yes	down
Os03t0592500-01	131.006	936.187	533.596	2.66588	1.64937e-20	5.8074e-18	yes	up
MSTRG.17618.1	69.4354	0	34.7177	-4.898	1.67943e-20	5.81785e-18	yes	down
MSTRG.18508.1	0	67.1635	33.5818	4.88018	2.46629e-20	8.40808e-18	yes	up
MSTRG.20230.2	155.414	3.57872	79.4962	-4.29443	2.7431e-20	9.20568e-18	yes	down
Os08t0500700-01	159.398	5.10487	82.2516	-4.08799	3.61866e-20	1.19572e-17	yes	down
Os12t0111000-01	0	70.6668	35.3334	4.81333	2.44526e-19	7.95748e-17	yes	up
MSTRG.21818.1	0	60.5506	30.2753	4.71301	1.2394e-18	3.97312e-16	yes	up
MSTRG.28627.1	0.361398	60.8764	30.6189	4.56301	1.37587e-18	4.34573e-16	yes	up
MSTRG.30081.2	0	56.5671	28.2836	4.67684	2.07137e-18	6.44765e-16	yes	up
MSTRG.30023.2	108.808	10.7957	59.8017	-3.01566	3.5729e-18	1.09627e-15	yes	down
Os07t0559400-00	816.281	255.489	535.885	-1.63389	5.14714e-18	1.55704e-15	yes	down
Os12t0145200-01	59.9676	0	29.9838	-4.64878	5.8381e-18	1.74154e-15	yes	down
Os03t0439800-02	92.516	4.38643	48.4512	-3.69408	7.50618e-18	2.20846e-15	yes	down
MSTRG.28460.1	6.88394	110.786	58.8347	3.48011	1.77516e-17	5.15227e-15	yes	up
Os03t0736300-01	1035.67	3303.35	2169.51	1.62929	3.09562e-17	8.86502e-15	yes	up
MSTRG.28698.1	68.9195	2.00624	35.4629	-3.96036	3.85347e-17	1.08901e-14	yes	down
Os02t0758000-01	4376.79	21.2634	2199.03	-4.71097	4.22489e-17	1.17847e-14	yes	down
Os04t0301500-01	65.8823	0.692849	33.2876	-4.3386	4.80125e-17	1.31909e-14	yes	down
Os05t0460000-01	7157.21	686.119	3921.66	-3.03876	4.85186e-17	1.31909e-14	yes	down
Os03t0573750-01	54.0024	0	27.0012	-4.52824	6.28572e-17	1.68756e-14	yes	down
MSTRG.18443.2	252.756	18.8971	135.827	-3.27555	7.67515e-17	2.0281e-14	yes	down
Os03t0732200-01	55.3675	0.352822	27.8602	-4.38602	7.74507e-17	2.0281e-14	yes	down
MSTRG.17789.1	0	49.8005	24.9003	4.50414	7.83742e-17	2.0281e-14	yes	up
Os08t0555200-01	188.522	590.486	389.504	1.60376	1.67076e-16	4.27198e-14	yes	up
Os03t0207400-01	265.288	25.9172	145.603	-2.99518	2.07026e-16	5.23118e-14	yes	down
MSTRG.9205.1	0	57.241	28.6205	4.49101	2.28079e-16	5.69614e-14	yes	up
MSTRG.19789.2	189.529	12.1004	100.815	-3.38954	3.89735e-16	9.62153e-14	yes	down
Os07t0530400-01	11.3044	100.702	56.0033	2.85201	4.05953e-16	9.90802e-14	yes	up
MSTRG.17528.1	134.534	9.92399	72.2291	-3.2523	4.76084e-16	1.14891e-13	yes	down
Os07t0494800-01	85.2317	6.15432	45.693	-3.25795	5.74659e-16	1.37139e-13	yes	down
Os06t0671150-00	356.68	84.8047	220.742	-1.97979	6.09829e-16	1.43933e-13	yes	down
MSTRG.17679.1	0.732483	52.1893	26.4609	4.15999	7.26741e-16	1.69662e-13	yes	up
Os03t0716900-01	53.6593	0	26.8296	-4.40176	1.16893e-15	2.69959e-13	yes	down
Os06t0592500-01	1379.26	13.8427	696.55	-4.38929	1.24738e-15	2.85012e-13	yes	down
Os12t0132000-01	0	46.7361	23.3681	4.35618	1.80744e-15	4.08633e-13	yes	up
MSTRG.17506.1	47.4141	0	23.7071	-4.35011	2.07426e-15	4.64073e-13	yes	down
Os03t0575700-01	45.6567	0	22.8284	-4.33898	2.19397e-15	4.85794e-13	yes	down
MSTRG.17623.5	46.0191	0	23.0095	-4.33688	2.32027e-15	5.08518e-13	yes	down
MSTRG.29993.1	0.361398	46.5107	23.436	4.20609	2.39547e-15	5.19697e-13	yes	up
MSTRG.35549.1	56.236	1.23245	28.7342	-3.93435	3.13047e-15	6.72362e-13	yes	down
Os08t0104400-01	101.402	5.75516	53.5785	-3.44864	3.88826e-15	8.26852e-13	yes	down
Os03t0815100-01	1137.54	216.539	677.037	-2.24555	5.169e-15	1.08843e-12	yes	down
MSTRG.18692.1	80.3178	1.02008	40.6689	-4.14127	5.73692e-15	1.19629e-12	yes	down
MSTRG.32350.1	43.5869	0	21.7934	-4.28414	5.97172e-15	1.23328e-12	yes	down
Os07t0523400-01	48.0288	0	24.0144	-4.28612	8.54035e-15	1.74695e-12	yes	down
Os06t0169900-00	4.20034	82.0969	43.1486	3.48792	1.18361e-14	2.39825e-12	yes	up
Os09t0369050-01	4727.94	1799.67	3263.81	-1.36234	1.6099e-14	3.23153e-12	yes	down
Os07t0539200-01	42.5754	0	21.2877	-4.22084	2.01397e-14	4.00518e-12	yes	down
MSTRG.12513.2	281.437	33.3604	157.399	-2.76158	2.05254e-14	4.04444e-12	yes	down
MSTRG.35558.2	2.6998	65.044	33.8719	3.60616	2.97141e-14	5.8018e-12	yes	up
MSTRG.17817.5	2.96066	58.6717	30.8162	3.46939	3.41763e-14	6.61296e-12	yes	up
MSTRG.29818.1	0	39.4809	19.7404	4.18125	3.67395e-14	7.04545e-12	yes	up
Os08t0482300-01	745.171	184.847	465.009	-1.91524	5.81163e-14	1.09884e-11	yes	down
MSTRG.17715.1	38.6567	0	19.3283	-4.15079	5.83239e-14	1.09884e-11	yes	down
Os01t0858900-01	959.256	349.825	654.541	-1.41754	6.61186e-14	1.22651e-11	yes	down
Os02t0600100-01	52.4418	239.98	146.211	2.06702	6.62424e-14	1.22651e-11	yes	up
Os08t0544800-01	2260.35	828.7	1544.53	-1.41055	6.70109e-14	1.23014e-11	yes	down
MSTRG.9565.1	75.0534	266.189	170.621	1.74996	1.21882e-13	2.21846e-11	yes	up
Os01t0840100-01	10839.3	1821.04	6330.18	-2.37163	1.97532e-13	3.53093e-11	yes	down
MSTRG.33166.2	57.6197	0.892428	29.2561	-3.89375	1.98028e-13	3.53093e-11	yes	down
Os11t0100800-01	62.2797	1.67038	31.975	-3.74783	1.98921e-13	3.53093e-11	yes	down
Os03t0419200-01	43.6703	0.680053	22.1752	-3.87723	2.24378e-13	3.95016e-11	yes	down
Os03t0577350-00	36.1362	0	18.0681	-4.05307	3.22071e-13	5.62393e-11	yes	down
MSTRG.9568.1	36.2627	0	18.1313	-4.05172	3.35946e-13	5.81891e-11	yes	down
Os03t0438000-01	35.6601	0	17.83	-4.04461	3.58716e-13	6.16359e-11	yes	down
Os03t0245200-01	152.797	449.868	301.333	1.51138	4.11158e-13	7.00861e-11	yes	up
Os03t0562400-01	37.7248	0	18.8624	-4.0386	4.93351e-13	8.34345e-11	yes	down
MSTRG.30452.1	36.527	0	18.2635	-4.01619	6.71229e-13	1.1263e-10	yes	down
Os03t0577500-01	38.741	168.138	103.44	2.00301	8.66295e-13	1.44235e-10	yes	up
Os07t0448800-01	190.006	770.819	480.412	1.91068	9.20356e-13	1.52057e-10	yes	up
Os11t0100200-00	151.408	22.5637	86.9861	-2.47602	9.98036e-13	1.63632e-10	yes	down
Os09t0533900-01	0	33.8574	16.9287	3.97131	1.28684e-12	2.09385e-10	yes	up
Os03t0161900-01	126.847	14.4377	70.6424	-2.74436	1.31189e-12	2.11855e-10	yes	down
Os08t0157500-01	73.5235	386.169	229.846	2.22046	1.41337e-12	2.2654e-10	yes	up
Os04t0604300-01	172.165	27.0054	99.5852	-2.42044	1.49932e-12	2.38536e-10	yes	down
Os06t0555101-00	10.1314	86.049	48.0902	2.72125	1.69482e-12	2.67658e-10	yes	up
Os02t0653900-03	742.683	151.817	447.25	-2.13069	2.27869e-12	3.57239e-10	yes	down
Os11t0242800-01	792.986	2175.56	1484.27	1.41376	2.64653e-12	4.119e-10	yes	up
MSTRG.18494.1	50.0021	195.784	122.893	1.87584	3.15464e-12	4.87449e-10	yes	up
Os05t0574500-01	87.0402	268.997	178.018	1.56675	3.28307e-12	5.0367e-10	yes	up
MSTRG.17561.1	41.8537	0.892428	21.373	-3.657	3.35157e-12	5.10533e-10	yes	down
Os09t0534600-01	93.6331	12.8524	53.2427	-2.54763	3.6229e-12	5.47976e-10	yes	down
ENSRNA049471043-T1	329.415	78.2727	203.844	-1.94894	5.44466e-12	8.17764e-10	yes	down
MSTRG.33377.1	48.1208	185.555	116.838	1.85404	7.41019e-12	1.10525e-09	yes	up
Os01t0952500-01	103.106	401.757	252.431	1.84843	9.58591e-12	1.41533e-09	yes	up
MSTRG.19401.1	49.6569	185.755	117.706	1.81254	9.62092e-12	1.41533e-09	yes	up
Os02t0638650-01	117.618	10.9911	64.3047	-2.89098	9.85577e-12	1.44002e-09	yes	down
Os03t0419100-01	64.3865	215.819	140.103	1.66971	1.1023e-11	1.59967e-09	yes	up
Os02t0141500-01	488.586	180.341	334.463	-1.39474	1.16994e-11	1.68644e-09	yes	down
Os04t0685700-01	335.527	92.0551	213.791	-1.76941	1.19128e-11	1.70576e-09	yes	down
MSTRG.6704.1	0.887968	36.6123	18.7501	3.54963	1.41918e-11	2.01862e-09	yes	up
Os02t0625300-00	5601.57	2038.08	3819.82	-1.41299	1.46765e-11	2.07383e-09	yes	down
MSTRG.24842.1	121.53	17.6124	69.5711	-2.47678	1.54211e-11	2.16479e-09	yes	down
Os06t0318800-01	136.34	24.5201	80.4301	-2.26063	1.65483e-11	2.30794e-09	yes	down
Os06t0127100-01	52.6758	1.24525	26.9605	-3.58152	1.86694e-11	2.58698e-09	yes	down
Os07t0542800-00	29.4993	0	14.7496	-3.79109	1.95513e-11	2.68549e-09	yes	down
MSTRG.29956.1	29.8943	0	14.9471	-3.7935	1.96304e-11	2.68549e-09	yes	down
MSTRG.33123.2	589.527	93.315	341.421	-2.39614	2.02808e-11	2.75691e-09	yes	down
Os02t0120800-01	539.538	1255.16	897.351	1.19093	2.15215e-11	2.90717e-09	yes	up
Os12t0148700-01	43.3474	2.23557	22.7915	-3.24799	2.5775e-11	3.45998e-09	yes	down
Os03t0258200-01	182.585	43.1315	112.858	-1.94471	2.61696e-11	3.49112e-09	yes	down
MSTRG.30321.2	0	28.7913	14.3957	3.77024	2.74122e-11	3.61498e-09	yes	up
Os12t0141400-01	222.47	574.876	398.673	1.33008	2.74346e-11	3.61498e-09	yes	up
MSTRG.28706.1	6.95994	62.8401	34.9	2.71947	3.05922e-11	4.00646e-09	yes	up
MSTRG.17638.1	33.7023	0	16.8511	-3.77704	3.39029e-11	4.41313e-09	yes	down
MSTRG.17503.1	68.7369	7.14465	37.9408	-2.77328	3.42865e-11	4.43618e-09	yes	down
MSTRG.17690.1	85.1871	260.18	172.683	1.54877	3.5711e-11	4.59282e-09	yes	up
Os06t0696900-00	30.3248	0	15.1624	-3.75471	3.91321e-11	5.00286e-09	yes	down
MSTRG.4078.2	579.307	175.52	377.414	-1.64437	4.00507e-11	5.08999e-09	yes	down
Os11t0455500-01	805.159	1998.98	1402.07	1.2772	4.14042e-11	5.23106e-09	yes	up
Os07t0535100-01	30.9015	0	15.4507	-3.74601	4.72444e-11	5.93401e-09	yes	down
MSTRG.30249.1	28.1687	0	14.0844	-3.71903	5.7348e-11	7.16117e-09	yes	down
MSTRG.34556.1	1151.18	506.737	828.959	-1.15725	5.91105e-11	7.33858e-09	yes	down
Os05t0439400-01	527.461	115.785	321.623	-2.02786	7.25493e-11	8.95525e-09	yes	down
MSTRG.20107.1	0	27.1507	13.5754	3.69273	8.39867e-11	1.03078e-08	yes	up
MSTRG.17526.1	128.509	16.2565	72.3825	-2.59015	8.70203e-11	1.06194e-08	yes	down
Os05t0545300-01	56.271	2.78798	29.5295	-3.22965	8.76831e-11	1.06399e-08	yes	down
Os02t0810400-01	123.81	364.896	244.353	1.50033	1.04573e-10	1.26181e-08	yes	up
MSTRG.23305.1	99.1729	300.673	199.923	1.54074	1.0641e-10	1.2768e-08	yes	up
Os01t0135700-01	742.653	105.899	424.276	-2.47857	1.20042e-10	1.43237e-08	yes	down
Os11t0213733-01	87.1797	9.07411	48.1269	-2.74853	1.26769e-10	1.50428e-08	yes	down
Os03t0712800-02	304.011	933.895	618.953	1.55156	1.47906e-10	1.74545e-08	yes	up
Os01t0748100-01	25.3587	108.717	67.0381	1.95318	1.49756e-10	1.75762e-08	yes	up
Os07t0515700-01	131.721	24.882	78.3017	-2.19686	1.57727e-10	1.84112e-08	yes	down
MSTRG.35789.1	286.344	693.694	490.019	1.24023	1.62099e-10	1.88193e-08	yes	up
MSTRG.18555.1	0	26.1736	13.0868	3.6298	2.06276e-10	2.38193e-08	yes	up
MSTRG.6528.1	35.2389	130.436	82.8375	1.78151	2.18545e-10	2.51011e-08	yes	up
MSTRG.30388.1	26.3475	0	13.1738	-3.60222	3.05596e-10	3.49127e-08	yes	down
Os04t0645100-01	17.8047	103.874	60.8394	2.29509	3.40991e-10	3.87502e-08	yes	up
Os07t0583500-00	0	29.2787	14.6394	3.61082	3.45203e-10	3.90225e-08	yes	up
Os01t0844500-00	4370.65	1479.99	2925.32	-1.49757	3.67377e-10	4.13117e-08	yes	down
Os03t0299600-01	5544.49	1339.13	3441.81	-1.90765	3.83668e-10	4.29189e-08	yes	down
Os08t0546800-01	1029.84	39.5362	534.689	-3.34419	4.21129e-10	4.67747e-08	yes	down
MSTRG.18447.1	25.3038	0	12.6519	-3.57552	4.22493e-10	4.67747e-08	yes	down
Os05t0516700-01	100.14	10.6168	55.3782	-2.70743	4.57155e-10	5.03526e-08	yes	down
Os02t0312600-01	236.463	767.98	502.222	1.6172	4.63401e-10	5.07803e-08	yes	up
Os07t0471050-01	8.00856	62.2894	35.149	2.56183	4.68525e-10	5.10811e-08	yes	up
Os01t0667900-01	338.172	91.1133	214.642	-1.77594	4.83287e-10	5.24244e-08	yes	down
Os03t0416500-01	26.2393	0	13.1197	-3.56129	5.56298e-10	6.00411e-08	yes	down
Os07t0468500-01	28.4226	0	14.2113	-3.56265	6.26019e-10	6.72282e-08	yes	down
Os06t0335500-01	1479.88	3331.02	2405.45	1.14231	6.44892e-10	6.89104e-08	yes	up
Os01t0279100-01	236.176	699.79	467.983	1.50228	7.15595e-10	7.60869e-08	yes	up
Os06t0701100-02	194.806	466.928	330.867	1.22352	7.64766e-10	8.09145e-08	yes	up
Os01t0871300-01	96.1276	285.966	191.047	1.50677	8.22275e-10	8.65726e-08	yes	up
Os08t0244100-01	81.3975	276.199	178.798	1.66594	8.50271e-10	8.90835e-08	yes	up
MSTRG.17793.1	26.079	0	13.0395	-3.53056	8.57432e-10	8.93977e-08	yes	down
MSTRG.30509.1	27.8856	0	13.9428	-3.53828	8.83552e-10	9.1676e-08	yes	down
MSTRG.12911.1	0	23.6699	11.8349	3.51198	9.79742e-10	1.01139e-07	yes	up
Os05t0199100-01	999.238	349.75	674.494	-1.45117	9.88141e-10	1.01139e-07	yes	down
Os03t0196500-00	431.422	163.192	297.307	-1.35047	9.88883e-10	1.01139e-07	yes	down
Os11t0291500-01	14.8514	96.1622	55.5068	2.35868	1.27815e-09	1.30104e-07	yes	up
MSTRG.29276.1	115.789	28.4593	72.1243	-1.87307	1.33747e-09	1.35501e-07	yes	down
Os01t0167900-01	101.433	272.226	186.829	1.3753	1.4461e-09	1.45818e-07	yes	up
Os08t0541500-01	50.9447	164.297	107.621	1.60348	1.73838e-09	1.74471e-07	yes	up
Os01t0858350-01	659.262	208.219	433.741	-1.57806	1.81444e-09	1.81258e-07	yes	down
Os07t0579050-01	26.3068	0.340026	13.3234	-3.38094	1.94326e-09	1.93229e-07	yes	down
Os02t0822100-01	141.244	432.665	286.954	1.54309	1.95877e-09	1.93873e-07	yes	up
Os01t0971400-01	408.157	1612.34	1010.25	1.84124	2.59935e-09	2.56096e-07	yes	up
Os03t0225100-02	187.282	39.009	113.146	-2.05336	2.69319e-09	2.6413e-07	yes	down
Os03t0215700-01	22.7698	183.862	103.316	2.55854	2.80477e-09	2.73822e-07	yes	up
Os03t0415351-00	24.1521	0	12.076	-3.43541	2.85813e-09	2.77768e-07	yes	down
Os04t0414700-01	211.391	789.746	500.568	1.77405	3.21947e-09	3.11476e-07	yes	up
MSTRG.9413.1	0	21.9739	10.987	3.41181	3.51676e-09	3.38713e-07	yes	up
MSTRG.5443.4	60.9058	179.877	120.391	1.4901	3.56967e-09	3.42274e-07	yes	up
MSTRG.18490.1	23.2912	0	11.6456	-3.4091	3.86584e-09	3.69025e-07	yes	down
Os03t0355200-00	65.6534	4.92187	35.2876	-2.89119	3.97222e-09	3.77501e-07	yes	down
Os05t0445500-01	1124.14	2432.99	1778.57	1.08653	4.22967e-09	4.00197e-07	yes	up
Os10t0522400-01	20.4666	86.7483	53.6075	1.91879	4.57746e-09	4.31205e-07	yes	up
Os01t0699600-01	94.5785	4.92187	49.7502	-3.06832	5.36181e-09	5.0137e-07	yes	down
MSTRG.11745.1	63.9212	237.281	150.601	1.76874	5.36898e-09	5.0137e-07	yes	up
MSTRG.30083.1	0	21.2939	10.6469	3.36901	5.96118e-09	5.54261e-07	yes	up
MSTRG.17674.1	12.5344	67.8758	40.2051	2.16974	6.1544e-09	5.68134e-07	yes	up
Os02t0595400-01	2018.23	609.254	1313.74	-1.62793	6.16329e-09	5.68134e-07	yes	down
Os09t0314900-00	0	25.0203	12.5102	3.37783	6.62422e-09	6.08013e-07	yes	up
Os03t0701100-01	164.567	38.4144	101.491	-1.92258	6.67827e-09	6.10366e-07	yes	down
Os06t0175500-01	333.199	993.956	663.578	1.50197	7.02661e-09	6.39481e-07	yes	up
Os12t0124200-01	5449.12	2135.9	3792.51	-1.30167	7.81267e-09	7.08019e-07	yes	down
Os04t0479900-01	152.895	34.6381	93.7666	-1.94609	7.88824e-09	7.11081e-07	yes	down
MSTRG.4091.1	43.6999	3.03912	23.3695	-2.90408	7.91267e-09	7.11081e-07	yes	down
Os03t0452300-01	222.228	528.805	375.516	1.21086	9.2843e-09	8.30867e-07	yes	up
MSTRG.268.1	556.96	227.438	392.199	-1.24614	1.0635e-08	9.47797e-07	yes	down
Os01t0736900-01	38.731	125.018	81.8747	1.59472	1.09925e-08	9.75606e-07	yes	up
Os09t0476800-01	264.911	88.7107	176.811	-1.49722	1.18518e-08	1.04754e-06	yes	down
Os01t0501800-01	878.403	2502.42	1690.41	1.43985	1.30901e-08	1.15225e-06	yes	up
MSTRG.20496.1	27.2863	0	13.6432	-3.32707	1.35415e-08	1.18712e-06	yes	down
Os03t0244200-02	999.685	350.58	675.133	-1.44082	1.39309e-08	1.2163e-06	yes	down
MSTRG.17525.1	77.0986	12.8396	44.9691	-2.25163	1.43353e-08	1.24653e-06	yes	down
Os02t0181300-01	420.443	9.96616	215.205	-3.25586	1.4563e-08	1.26122e-06	yes	down
Os08t0415600-00	56.9052	5.35979	31.1325	-2.70212	1.48654e-08	1.28224e-06	yes	down
Os07t0602900-01	41.9383	132.175	87.0566	1.57018	1.4953e-08	1.28464e-06	yes	up
MSTRG.17532.1	122.05	19.7241	70.8871	-2.27281	1.56486e-08	1.33905e-06	yes	down
Os02t0187800-01	38.1757	166.44	102.308	1.93678	1.64223e-08	1.39726e-06	yes	up
MSTRG.18467.9	2.96066	38.9692	20.9649	2.82421	1.6459e-08	1.39726e-06	yes	up
Os02t0618200-01	77.2438	207.039	142.141	1.36677	1.68857e-08	1.42784e-06	yes	up
Os12t0242500-01	302.5	69.6673	186.084	-1.93026	1.74127e-08	1.46663e-06	yes	down
Os05t0392900-01	202.233	60.353	131.293	-1.63548	1.80635e-08	1.5155e-06	yes	down
MSTRG.18583.3	199.15	65.459	132.305	-1.52127	1.92743e-08	1.61079e-06	yes	down
Os02t0656600-00	307.687	122.455	215.071	-1.28119	1.94419e-08	1.6185e-06	yes	down
Os07t0525100-01	19.7646	94.9833	57.3739	2.01797	1.97345e-08	1.63651e-06	yes	up
Os06t0691200-01	4471.53	1486.48	2979.01	-1.50496	2.06636e-08	1.70697e-06	yes	down
MSTRG.645.2	80.055	9.28649	44.6707	-2.53948	2.1414e-08	1.76146e-06	yes	down
MSTRG.17868.1	20.8349	0	10.4174	-3.26444	2.14873e-08	1.76146e-06	yes	down
Os11t0239500-01	312.476	88.1421	200.309	-1.70061	2.20986e-08	1.80154e-06	yes	down
Os04t0252200-01	27.4645	115.528	71.496	1.89955	2.21439e-08	1.80154e-06	yes	up
Os05t0447700-01	1315.05	341.334	828.19	-1.79369	2.26762e-08	1.83789e-06	yes	down
Os07t0151200-00	32.2547	126.783	79.519	1.82758	2.44796e-08	1.96925e-06	yes	up
Os02t0594651-00	537.129	214.67	375.899	-1.27097	2.44804e-08	1.96925e-06	yes	down
Os05t0123200-01	90.337	320.367	205.352	1.70269	2.54589e-08	2.04032e-06	yes	up
Os05t0407500-01	2035.1	958.46	1496.78	-1.05823	2.67008e-08	2.13189e-06	yes	down
Os09t0491708-01	6.8093	50.2249	28.5171	2.42212	2.7246e-08	2.16737e-06	yes	up
Os02t0622500-01	90.091	20.0279	55.0595	-1.96355	2.75568e-08	2.184e-06	yes	down
Os02t0151300-01	7.80749	67.9959	37.9017	2.54813	2.78413e-08	2.19844e-06	yes	up
Os02t0731600-01	67.9861	279.854	173.92	1.87016	2.80722e-08	2.20855e-06	yes	up
Os03t0303100-01	1493.8	697.964	1095.88	-1.06803	2.84631e-08	2.23113e-06	yes	down
MSTRG.4452.1	486.609	1558.19	1022.4	1.57936	2.93077e-08	2.28898e-06	yes	up
MSTRG.1749.1	0	20.7972	10.3986	3.23448	3.15369e-08	2.45243e-06	yes	up
Os12t0226400-00	9.51879	64.3518	36.9353	2.34812	3.16287e-08	2.45243e-06	yes	up
MSTRG.30648.1	83.5405	21.719	52.6297	-1.79024	3.19295e-08	2.46684e-06	yes	down
Os12t0162800-01	318.687	71.5921	195.14	-1.94321	3.33419e-08	2.56673e-06	yes	down
Os03t0399400-01	491.279	189.95	340.614	-1.31336	3.51676e-08	2.69761e-06	yes	down
Os12t0150200-01	59.6409	4.1443	31.8926	-2.84551	3.53321e-08	2.70058e-06	yes	down
Os07t0467800-01	83.6753	16.5418	50.1086	-2.06738	3.66703e-08	2.78692e-06	yes	down
MSTRG.34571.1	0.887968	25.6329	13.2604	3.02846	3.67212e-08	2.78692e-06	yes	up
Os03t0605400-01	19.2027	0	9.60137	-3.21245	3.7022e-08	2.79986e-06	yes	down
Os04t0434500-00	124.386	30.1462	77.2664	-1.85526	3.74952e-08	2.82569e-06	yes	down
Os01t0360200-01	154.418	489.488	321.953	1.5685	4.07792e-08	3.06243e-06	yes	up
Os07t0564200-01	2803.44	1234.8	2019.12	-1.14582	4.52098e-08	3.38333e-06	yes	down
Os08t0200300-02	518.579	1422.91	970.747	1.38801	4.81391e-08	3.59004e-06	yes	up
Os01t0826400-01	43.198	2.71983	22.9589	-2.83778	5.19709e-08	3.86239e-06	yes	down
MSTRG.4241.1	75.8154	215.769	145.792	1.44046	5.3416e-08	3.94844e-06	yes	up
Os12t0149700-01	112.55	28.5402	70.5449	-1.81219	5.34964e-08	3.94844e-06	yes	down
MSTRG.9531.2	36.0522	120.145	78.0988	1.62022	5.59155e-08	4.11286e-06	yes	up
MSTRG.7721.1	0	18.7646	9.3823	3.17263	5.95122e-08	4.36247e-06	yes	up
MSTRG.28061.1	62.3498	222.513	142.432	1.70819	6.25736e-08	4.55639e-06	yes	up
Os09t0570400-01	320.185	716.527	518.356	1.12627	6.2582e-08	4.55639e-06	yes	up
MSTRG.27521.1	3.44197	41.7604	22.6012	2.73031	6.79014e-08	4.92698e-06	yes	up
Os08t0113100-01	61.1165	173.869	117.493	1.43131	6.98456e-08	5.04054e-06	yes	up
Os06t0697000-02	1256.56	476.162	866.36	-1.33793	6.99358e-08	5.04054e-06	yes	down
Os10t0467800-01	48.05	240.714	144.382	2.0636	7.06297e-08	5.07353e-06	yes	up
Os08t0443800-01	49.9236	5.44868	27.6861	-2.53734	7.19676e-08	5.1524e-06	yes	down
Os07t0469200-02	81.9496	258.262	170.106	1.55007	7.45828e-08	5.32189e-06	yes	up
MSTRG.9104.1	34.5061	109.56	72.0331	1.55596	7.51101e-08	5.32971e-06	yes	up
MSTRG.17205.1	37.7354	141.723	89.7291	1.76777	7.51886e-08	5.32971e-06	yes	up
Os02t0274100-01	659.281	1754.73	1207.01	1.34888	7.58383e-08	5.35808e-06	yes	up
Os03t0711500-01	491.426	182.914	337.17	-1.36178	7.6855e-08	5.4121e-06	yes	down
Os04t0636400-01	79.5237	314.325	196.924	1.81621	7.71127e-08	5.4125e-06	yes	up
Os04t0656100-01	1089.75	3201.25	2145.5	1.46983	8.09216e-08	5.66135e-06	yes	up
Os10t0418100-01	512.728	25.6508	269.189	-2.95182	8.17077e-08	5.69779e-06	yes	down
Os06t0332800-01	267.184	636.001	451.592	1.20495	8.46343e-08	5.88277e-06	yes	up
MSTRG.12312.2	58.9488	166.902	112.925	1.42979	8.69273e-08	6.02266e-06	yes	up
MSTRG.18783.1	199.931	439.221	319.576	1.10359	8.94568e-08	6.17799e-06	yes	up
Os03t0183500-01	23.394	0.352822	11.8734	-3.08241	9.25032e-08	6.3679e-06	yes	down
Os01t0678600-01	77.2073	193.788	135.498	1.2706	9.35257e-08	6.41772e-06	yes	up
MSTRG.17327.2	96.5719	11.1357	53.8538	-2.50584	9.76544e-08	6.67969e-06	yes	down
Os02t0770800-01	14.2073	85.2208	49.7141	2.22845	1.07229e-07	7.31132e-06	yes	up
Os08t0230200-01	251.133	764.911	508.022	1.51353	1.09729e-07	7.45811e-06	yes	up
MSTRG.28408.1	18.4005	0	9.20023	-3.11426	1.12662e-07	7.63328e-06	yes	down
Os03t0678800-00	251.334	85.1696	168.252	-1.46935	1.14853e-07	7.75727e-06	yes	down
Os08t0558300-00	145.422	47.437	96.4296	-1.51729	1.15518e-07	7.76626e-06	yes	down
Os09t0341500-01	28.6766	1.58528	15.1309	-2.83715	1.15709e-07	7.76626e-06	yes	down
Os02t0787300-01	682.807	327.49	505.149	-1.03038	1.26706e-07	8.47788e-06	yes	down
Os03t0712700-01	1110.28	3217.6	2163.94	1.45075	1.30359e-07	8.69519e-06	yes	up
Os05t0361500-01	83.8995	18.6162	51.2578	-1.93642	1.31935e-07	8.77308e-06	yes	down
Os01t0945800-01	126.621	366.185	246.403	1.45225	1.37443e-07	9.11109e-06	yes	up
Os03t0147400-01	16.9483	77.8323	47.3903	1.957	1.37944e-07	9.11616e-06	yes	up
Os05t0223000-01	871.542	349.774	610.658	-1.26172	1.42197e-07	9.36845e-06	yes	down
Os03t0128700-01	109.331	258.237	183.784	1.19813	1.47094e-07	9.66144e-06	yes	up
Os03t0733400-01	92.4105	225.786	159.098	1.23567	1.48771e-07	9.74179e-06	yes	up
Os03t0648250-00	0.366241	20.7674	10.5668	3.02726	1.5119e-07	9.87012e-06	yes	up
Os05t0402900-01	95.4506	12.8136	54.1321	-2.37179	1.51969e-07	9.89087e-06	yes	down
Os04t0662400-01	94.764	19.9673	57.3656	-1.98136	1.57066e-07	1.01917e-05	yes	down
MSTRG.24816.1	138.873	42.9181	90.8955	-1.57402	1.59597e-07	1.03248e-05	yes	down
MSTRG.17636.1	18.2353	0	9.11764	-3.07631	1.70705e-07	1.09977e-05	yes	down
Os04t0485100-01	80.4648	241.994	161.23	1.4982	1.71022e-07	1.09977e-05	yes	up
MSTRG.17824.1	0	18.4755	9.23773	3.07544	1.76722e-07	1.13302e-05	yes	up
Os08t0374600-00	22.5517	0	11.2758	-3.08438	1.81029e-07	1.15719e-05	yes	down
MSTRG.22253.1	25.9232	93.9909	59.957	1.71325	1.97962e-07	1.26167e-05	yes	up
Os03t0424000-02	202.931	42.0964	122.514	-1.99681	2.04316e-07	1.29831e-05	yes	down
Os07t0559100-01	125.418	36.5026	80.9604	-1.65401	2.14335e-07	1.35336e-05	yes	down
Os03t0788600-02	25.9209	91.5782	58.7495	1.66871	2.1487e-07	1.35336e-05	yes	up
Os05t0537700-01	123.894	29.8955	76.8947	-1.84741	2.17497e-07	1.3659e-05	yes	down
Os06t0669400-01	24.4465	84.9514	54.699	1.65688	2.19986e-07	1.37398e-05	yes	up
MSTRG.2859.1	173.151	53.1482	113.15	-1.58286	2.20062e-07	1.37398e-05	yes	down
Os03t0130300-01	422.333	1440.02	931.176	1.63588	2.22219e-07	1.3797e-05	yes	up
MSTRG.17792.1	17.6635	0	8.83173	-3.0496	2.22262e-07	1.3797e-05	yes	down
MSTRG.30185.2	202.371	60.2468	131.309	-1.61466	2.2755e-07	1.40845e-05	yes	down
Os02t0693000-01	207.222	73.4981	140.36	-1.40957	2.3324e-07	1.43952e-05	yes	down
MSTRG.22453.1	22.2084	0.705644	11.457	-2.92589	2.41723e-07	1.4876e-05	yes	down
Os01t0934100-01	857.485	245.486	551.486	-1.662	2.43267e-07	1.49282e-05	yes	down
Os08t0484600-01	124.52	284.649	204.585	1.14884	2.47826e-07	1.51647e-05	yes	up
Os09t0445600-01	59.6502	12.2281	35.9391	-2.00834	2.48994e-07	1.51929e-05	yes	down
Os04t0662200-01	620.507	263.051	441.779	-1.19098	2.66686e-07	1.62263e-05	yes	down
Os03t0419700-00	21.0986	0.650298	10.8744	-2.90847	2.75345e-07	1.67058e-05	yes	down
Os12t0114800-01	104.304	326.648	215.476	1.53255	2.84728e-07	1.72264e-05	yes	up
Os05t0358500-01	136.05	368.03	252.04	1.36582	2.92757e-07	1.76043e-05	yes	up
MSTRG.8495.1	69.7188	16.7463	43.2325	-1.85071	2.93003e-07	1.76043e-05	yes	down
Os08t0108300-01	73.9809	235.527	154.754	1.56165	2.93432e-07	1.76043e-05	yes	up
Os02t0686100-00	136.028	42.4006	89.2141	-1.56413	3.00517e-07	1.79791e-05	yes	down
MSTRG.17859.1	19.3821	0.340026	9.86107	-2.96161	3.02368e-07	1.80396e-05	yes	down
Os12t0623500-01	21.3456	93.949	57.6473	1.92308	3.14306e-07	1.86999e-05	yes	up
MSTRG.12463.5	137.234	310.898	224.066	1.13566	3.26098e-07	1.93479e-05	yes	up
MSTRG.25260.1	419.2	111.646	265.423	-1.73808	3.45157e-07	2.04223e-05	yes	down
Os03t0734500-01	36.788	2.52025	19.6541	-2.70018	3.76965e-07	2.2243e-05	yes	down
Os04t0389600-01	16.0624	66.7852	41.4238	1.85055	3.78183e-07	2.22538e-05	yes	up
Os12t0420200-01	63.8986	201.287	132.593	1.54158	3.90345e-07	2.29066e-05	yes	up
Os11t0198250-00	7.02458	53.7982	30.4114	2.35278	4.09906e-07	2.3989e-05	yes	up
Os12t0631200-01	607.544	1268.14	937.84	1.03	4.20069e-07	2.45169e-05	yes	up
Os03t0336400-01	2615.78	791.834	1703.81	-1.59506	4.21761e-07	2.4549e-05	yes	down
Os09t0422500-01	110.687	412.46	261.573	1.72868	4.26003e-07	2.47289e-05	yes	up
MSTRG.9412.4	0	16.5249	8.26243	2.98428	4.32139e-07	2.50174e-05	yes	up
MSTRG.17605.1	0	16.0192	8.00959	2.98137	4.35421e-07	2.51397e-05	yes	up
Os04t0454200-01	50.8784	176.886	113.882	1.65452	4.40633e-07	2.53725e-05	yes	up
Os01t0183850-00	33.0803	1.9253	17.5028	-2.74686	4.53903e-07	2.60666e-05	yes	down
Os05t0194550-01	344.586	98.4541	221.52	-1.65743	4.67245e-07	2.67613e-05	yes	down
Os04t0287400-01	782.314	338.242	560.278	-1.1622	4.86486e-07	2.77892e-05	yes	down
Os02t0676800-01	62.625	5.41029	34.0176	-2.59909	4.96885e-07	2.8308e-05	yes	down
Os05t0495250-00	38.3505	5.44868	21.8996	-2.28632	5.03828e-07	2.86276e-05	yes	down
MSTRG.30584.1	11.2398	54.2178	32.7288	1.99342	5.059e-07	2.86694e-05	yes	up
Os11t0515000-00	906.024	372.699	639.361	-1.22664	5.12496e-07	2.89668e-05	yes	down
Os05t0178300-01	87.4946	344.642	216.068	1.78606	5.18237e-07	2.92144e-05	yes	up
Os03t0694500-01	17.6376	146.278	81.9579	2.42275	5.20763e-07	2.928e-05	yes	up
Os08t0103300-01	222.483	511.256	366.87	1.15715	5.27658e-07	2.95902e-05	yes	up
MSTRG.1507.3	23.994	84.8825	54.4382	1.65758	5.32694e-07	2.97283e-05	yes	up
Os04t0584800-01	69.4813	174.04	121.761	1.26415	5.3289e-07	2.97283e-05	yes	up
Os05t0110900-01	258.292	528.77	393.531	1.00605	5.35555e-07	2.97996e-05	yes	up
Os05t0484000-01	463.725	139.224	301.475	-1.59997	5.663e-07	3.14289e-05	yes	down
Os06t0568200-01	1119.77	2800.84	1960.3	1.26223	5.7397e-07	3.17725e-05	yes	up
MSTRG.10111.7	203.836	56.8493	130.343	-1.68014	5.95027e-07	3.28535e-05	yes	down
Os03t0708200-01	186.037	65.4659	125.751	-1.41508	6.02355e-07	3.3114e-05	yes	down
Os03t0567100-01	593.81	249.117	421.463	-1.20134	6.0283e-07	3.3114e-05	yes	down
Os11t0138300-01	82.6388	23.7418	53.1903	-1.64715	6.06924e-07	3.32538e-05	yes	down
MSTRG.25254.1	302.604	89.5798	196.092	-1.61531	6.11989e-07	3.34461e-05	yes	down
Os03t0161800-01	450.236	951.183	700.709	1.04659	6.14258e-07	3.34849e-05	yes	up
Os06t0103800-01	14.6071	59.9975	37.3023	1.82672	6.53239e-07	3.55197e-05	yes	up
Os04t0433600-01	50.3532	133.892	92.1224	1.33844	6.55476e-07	3.55513e-05	yes	up
Os05t0319100-00	2.49873	30.8754	16.6871	2.59824	6.68403e-07	3.61611e-05	yes	up
Os09t0526600-02	33.8213	1.54273	17.682	-2.78468	6.77469e-07	3.65595e-05	yes	down
MSTRG.28340.3	18.3655	82.9223	50.6439	1.93798	6.79319e-07	3.65674e-05	yes	up
Os12t0465700-01	97.8795	32.991	65.4353	-1.47035	6.95165e-07	3.73269e-05	yes	down
Os05t0168500-01	731.186	1817.5	1274.35	1.25296	7.0267e-07	3.75422e-05	yes	up
Os03t0745000-02	18.4592	0	9.22961	-2.94114	7.06309e-07	3.75883e-05	yes	down
Os01t0673300-01	207.206	77.6383	142.422	-1.3374	7.07033e-07	3.75883e-05	yes	down
Os02t0668000-01	196.675	59.4256	128.051	-1.58696	7.16356e-07	3.79899e-05	yes	down
Os07t0148900-01	392.571	1067.49	730.028	1.36254	7.24876e-07	3.8347e-05	yes	up
Os04t0656500-01	571.326	243.181	407.253	-1.18067	7.3673e-07	3.88784e-05	yes	down
MSTRG.26592.2	7.24018	45.5899	26.415	2.19431	7.39003e-07	3.89027e-05	yes	up
Os01t0152900-00	9.31739	54.1855	31.7515	2.12116	7.45943e-07	3.91721e-05	yes	up
MSTRG.19765.2	7.99403	51.0348	29.5144	2.22286	7.49993e-07	3.92612e-05	yes	up
Os03t0387300-01	138.336	44.2789	91.3077	-1.52319	7.51298e-07	3.92612e-05	yes	down
MSTRG.35526.1	17.9727	0.297476	9.13511	-2.87413	7.62564e-07	3.97533e-05	yes	down
Os03t0735000-01	32.6901	102.591	67.6404	1.53523	7.65172e-07	3.97927e-05	yes	up
MSTRG.30383.1	15.7701	0	7.88507	-2.92188	7.90399e-07	4.10053e-05	yes	down
Os03t0823500-02	36.5794	109.56	73.0699	1.48459	8.29144e-07	4.29117e-05	yes	up
MSTRG.28618.1	0	15.7559	7.87796	2.91565	8.45963e-07	4.36769e-05	yes	up
MSTRG.28407.1	15.8952	0	7.9476	-2.91239	8.69158e-07	4.47668e-05	yes	down
MSTRG.35396.1	8.14235	62.069	35.1057	2.3178	9.16225e-07	4.70782e-05	yes	up
MSTRG.21421.1	16.0336	83.0915	49.5626	2.05042	9.28275e-07	4.75835e-05	yes	up
Os10t0539700-01	7.1849	60.2978	33.7414	2.38212	9.61362e-07	4.91622e-05	yes	up
MSTRG.3821.2	10.6628	48.7296	29.6962	1.92216	9.94242e-07	5.07228e-05	yes	up
Os09t0494200-01	208.862	444.826	326.844	1.05663	1.00253e-06	5.10244e-05	yes	up
Os06t0170500-01	90.2683	204.817	147.543	1.13344	1.04156e-06	5.28856e-05	yes	up
MSTRG.11687.1	0	15.3433	7.67165	2.8924	1.05143e-06	5.3261e-05	yes	up
Os07t0484300-01	242.3	539.855	391.078	1.11399	1.05759e-06	5.34471e-05	yes	up
MSTRG.13894.2	39.3073	3.15776	21.2325	-2.57898	1.06694e-06	5.37928e-05	yes	down
MSTRG.30309.1	15.0477	0	7.52383	-2.88847	1.0701e-06	5.3826e-05	yes	down
Os02t0702700-01	203.776	83.8998	143.838	-1.21869	1.09483e-06	5.49409e-05	yes	down
Os02t0635800-01	852.358	283.594	567.976	-1.47825	1.11835e-06	5.59906e-05	yes	down
Os03t0188500-01	235.731	51.6518	143.691	-1.915	1.15239e-06	5.75603e-05	yes	down
Os05t0565400-01	72.8496	211.249	142.05	1.43953	1.15986e-06	5.77994e-05	yes	up
Os09t0330000-00	1.24937	22.0808	11.6651	2.67722	1.17265e-06	5.83011e-05	yes	up
Os11t0602300-01	95.2732	218.098	156.686	1.14925	1.18997e-06	5.89071e-05	yes	up
Os11t0497350-00	518.652	141.833	330.242	-1.69484	1.1949e-06	5.89071e-05	yes	down
Os04t0653300-00	125.749	42.6676	84.2084	-1.45208	1.19684e-06	5.89071e-05	yes	down
MSTRG.21515.1	28.4154	95.9266	62.171	1.61546	1.19855e-06	5.89071e-05	yes	up
Os12t0568900-01	1204.37	438.876	821.622	-1.37039	1.21841e-06	5.96645e-05	yes	down
Os07t0134800-01	609.136	1545.86	1077.5	1.27676	1.22114e-06	5.96645e-05	yes	up
Os06t0192800-01	53.6635	7.06371	30.3636	-2.31381	1.22229e-06	5.96645e-05	yes	down
Os09t0279400-01	93.5752	224.05	158.813	1.19844	1.24785e-06	6.0774e-05	yes	up
Os03t0596800-01	331.976	119.443	225.709	-1.38526	1.27507e-06	6.19593e-05	yes	down
Os12t0141800-01	0.260863	16.9711	8.61599	2.82023	1.35837e-06	6.58578e-05	yes	up
Os08t0445700-01	501.652	179.849	340.751	-1.38705	1.39268e-06	6.73692e-05	yes	down
Os09t0455200-01	181.709	60.5014	121.105	-1.47546	1.40008e-06	6.75753e-05	yes	down
Os01t0703400-01	183	426.441	304.72	1.17157	1.42716e-06	6.87275e-05	yes	up
Os04t0261400-01	413.038	190.138	301.588	-1.07699	1.47669e-06	7.09538e-05	yes	down
Os01t0248701-00	40.1685	2.46491	21.3167	-2.65389	1.48378e-06	7.1125e-05	yes	down
Os07t0568100-01	138.654	51.602	95.1281	-1.34099	1.48688e-06	7.1125e-05	yes	down
Os01t0234700-01	216.592	65.7815	141.187	-1.57994	1.50933e-06	7.17201e-05	yes	down
Os11t0557000-01	176.929	544.172	360.55	1.50188	1.55145e-06	7.35588e-05	yes	up
Os01t0829400-01	247.983	90.1216	169.052	-1.36917	1.58928e-06	7.51862e-05	yes	down
Os08t0189300-01	4.89241	51.4194	28.1559	2.50517	1.61644e-06	7.62897e-05	yes	up
MSTRG.10204.2	12.0631	52.474	32.2686	1.88067	1.61971e-06	7.62897e-05	yes	up
MSTRG.17653.1	44.0585	8.48779	26.2731	-2.02351	1.72047e-06	8.06818e-05	yes	down
Os08t0506400-01	1222.42	559.436	890.926	-1.08555	1.73459e-06	8.09901e-05	yes	down
Os03t0787000-01	141.1	46.0803	93.5902	-1.48798	1.76909e-06	8.24219e-05	yes	down
Os01t0699100-01	75.5361	14.9524	45.2443	-1.99345	1.7822e-06	8.2853e-05	yes	down
MSTRG.12542.1	0	16.4021	8.20103	2.83958	1.80897e-06	8.39158e-05	yes	up
Os06t0268700-01	6.6994	50.2703	28.4849	2.31651	1.8276e-06	8.45973e-05	yes	up
Os03t0356300-01	239.655	519.862	379.759	1.07721	1.83985e-06	8.49815e-05	yes	up
MSTRG.32973.1	102.042	239.945	170.994	1.17854	1.85746e-06	8.56107e-05	yes	up
Os04t0459500-02	189.737	507.951	348.844	1.34083	1.86741e-06	8.58848e-05	yes	up
Os09t0529900-01	696.889	336.75	516.82	-1.01384	1.91784e-06	8.80159e-05	yes	down
MSTRG.7355.1	1.25421	22.7356	11.9949	2.65085	1.92765e-06	8.80821e-05	yes	up
Os07t0626700-01	137.546	47.007	92.2763	-1.44189	1.92785e-06	8.80821e-05	yes	down
Os04t0348000-01	41.8374	134.181	88.0093	1.54906	1.99157e-06	9.06249e-05	yes	up
MSTRG.13245.1	126.813	45.3035	86.0581	-1.38862	2.01218e-06	9.13689e-05	yes	down
Os02t0686700-01	255.476	114.357	184.917	-1.11154	2.02412e-06	9.17174e-05	yes	down
MSTRG.17434.3	3.63335	32.9948	18.3141	2.42713	2.12809e-06	9.62253e-05	yes	up
Os03t0438100-01	79.8912	21.2932	50.5922	-1.70689	2.16748e-06	9.78006e-05	yes	down
MSTRG.9682.1	4.28435	35.8177	20.051	2.34003	2.17357e-06	9.78698e-05	yes	up
Os02t0663100-01	29.0034	92.7661	60.8848	1.54357	2.18346e-06	9.81096e-05	yes	up
Os08t0119500-01	503.099	244.195	373.647	-1.00792	2.24076e-06	0.000100474	yes	down
Os01t0729200-01	37.1193	114.12	75.6195	1.48437	2.24979e-06	0.000100669	yes	up
Os05t0272200-00	336.232	160.384	248.308	-1.0296	2.25764e-06	0.00010081	yes	down
Os11t0139500-01	4.16929	33.9692	19.0692	2.31233	2.29456e-06	0.000102116	yes	up
Os06t0149400-01	404.428	925.419	664.924	1.14538	2.29639e-06	0.000102116	yes	up
Os01t0797600-01	584.502	270.144	427.323	-1.07137	2.32752e-06	0.000103286	yes	down
Os11t0151400-01	527.13	4.16572	265.648	-2.83166	2.3556e-06	0.000104317	yes	down
Os09t0536100-01	15.4885	0	7.74427	-2.80761	2.36264e-06	0.000104372	yes	down
Os07t0687200-02	711.337	1532.87	1122.1	1.06808	2.36658e-06	0.000104372	yes	up
Os06t0718100-01	93.1917	17.4757	55.3337	-2.02966	2.40568e-06	0.00010588	yes	down
Os07t0496700-01	129.895	36.9855	83.4403	-1.64193	2.4417e-06	0.000107245	yes	down
MSTRG.1359.5	45.7372	127.1	86.4186	1.39172	2.45367e-06	0.000107551	yes	up
Os07t0580700-01	1.04345	22.6547	11.8491	2.65079	2.46553e-06	0.000107851	yes	up
MSTRG.32568.1	66.2482	15.2582	40.7532	-1.84735	2.50722e-06	0.000109451	yes	down
Os03t0737000-03	32.1732	103.752	67.9624	1.55414	2.54588e-06	0.000110914	yes	up
MSTRG.11686.1	0	14.3574	7.17872	2.79661	2.55768e-06	0.000111202	yes	up
Os02t0327000-01	41.1985	129.602	85.4001	1.53105	2.59651e-06	0.000112662	yes	up
Os07t0569100-01	30.9978	4.25877	17.6283	-2.25811	2.65191e-06	0.000114834	yes	down
Os02t0735800-01	99.5527	229.502	164.527	1.15229	2.67308e-06	0.000115518	yes	up
Os09t0248900-01	1.24452	23.6865	12.4655	2.63872	2.69314e-06	0.000116151	yes	up
Os04t0579200-01	488.457	210.751	349.604	-1.15975	2.77672e-06	0.000119374	yes	down
Os05t0313700-01	399.585	176.1	287.843	-1.13217	2.7838e-06	0.000119374	yes	down
Os03t0338000-01	3.54703	39.9295	21.7383	2.47531	2.78454e-06	0.000119374	yes	up
Os10t0544950-01	47.8015	135.266	91.5339	1.40483	2.92093e-06	0.000124971	yes	up
Os02t0523800-01	204.53	84.7885	144.659	-1.20821	2.94205e-06	0.000125625	yes	down
Os01t0821600-01	199.136	41.3362	120.236	-1.94262	3.01611e-06	0.000128277	yes	down
MSTRG.16384.2	55.0168	163.049	109.033	1.46462	3.03004e-06	0.000128615	yes	up
Os03t0713400-01	530.308	1105.44	817.875	1.02493	3.05763e-06	0.00012953	yes	up
Os06t0105700-01	32.7094	109.78	71.2446	1.59401	3.12103e-06	0.000131956	yes	up
Os04t0227500-01	65.6176	248.982	157.3	1.71962	3.1482e-06	0.000132788	yes	up
MSTRG.1356.1	96.9046	19.1386	58.0216	-1.98404	3.15309e-06	0.000132788	yes	down
Os04t0465600-01	4896.11	11274.8	8085.45	1.15039	3.16216e-06	0.00013291	yes	up
Os08t0408500-01	3039.62	1475.98	2257.8	-1.007	3.22116e-06	0.000134862	yes	down
Os05t0512301-00	104.088	35.1667	69.6271	-1.44813	3.2586e-06	0.000136164	yes	down
Os12t0112000-01	125.688	1143.08	634.382	2.39622	3.29909e-06	0.000137588	yes	up
MSTRG.6795.4	151.356	59.6311	105.494	-1.26933	3.40499e-06	0.000141729	yes	down
Os04t0432300-00	109.005	34.7499	71.8777	-1.51628	3.42047e-06	0.000142098	yes	down
Os01t0840200-01	11.2084	53.4768	32.3426	1.91335	3.51964e-06	0.000145655	yes	up
MSTRG.24265.1	11.0028	51.3723	31.1876	1.90694	3.5811e-06	0.000147913	yes	up
Os07t0645400-01	1055.08	2254.02	1654.55	1.05495	3.61012e-06	0.000148826	yes	up
MSTRG.17842.2	18.4412	0.594952	9.51808	-2.67628	3.62378e-06	0.000149103	yes	down
Os10t0519600-01	235.053	496.176	365.615	1.04101	3.70033e-06	0.000151961	yes	up
Os02t0565000-01	1092.02	514.902	803.463	-1.04418	3.74582e-06	0.000153536	yes	down
Os06t0201200-01	44.682	8.475	26.5785	-2.00775	3.79076e-06	0.000154493	yes	down
MSTRG.31043.1	103.766	240.771	172.269	1.15635	3.81905e-06	0.000155351	yes	up
Os01t0968800-00	18.4826	0	9.24129	-2.74835	4.26021e-06	0.000172643	yes	down
MSTRG.9396.1	0	13.7034	6.85168	2.73173	4.53975e-06	0.00018328	yes	up
Os08t0490100-01	216.684	89.2084	152.946	-1.21104	4.72306e-06	0.000190322	yes	down
Os07t0283125-00	32.5246	5.35979	18.9422	-2.11925	4.84103e-06	0.000194711	yes	down
MSTRG.2218.1	23.3264	89.9186	56.6225	1.72044	4.87449e-06	0.00019569	yes	up
Os02t0661100-01	209.076	59.6664	134.371	-1.63022	4.95866e-06	0.000198698	yes	down
Os10t0498700-01	24.8604	89.4817	57.171	1.66583	5.02198e-06	0.000200861	yes	up
Os01t0235100-01	41.1357	119.295	80.2156	1.41992	5.10644e-06	0.000203376	yes	up
Os10t0483500-01	58.7567	143.024	100.89	1.21484	5.10679e-06	0.000203376	yes	up
Os04t0271450-01	181.04	394.839	287.939	1.07598	5.12039e-06	0.000203376	yes	up
Os07t0115500-01	35.0217	2.4905	18.7561	-2.51765	5.12275e-06	0.000203376	yes	down
Os03t0769500-01	112.494	40.7482	76.621	-1.37254	5.24009e-06	0.000207651	yes	down
Os06t0695900-01	264.753	119.39	192.072	-1.10179	5.36022e-06	0.00021163	yes	down
Os03t0294800-01	43.1053	134.609	88.8574	1.5083	5.41627e-06	0.000213451	yes	up
MSTRG.20778.1	16.7855	0.352822	8.56916	-2.67475	5.44141e-06	0.000214049	yes	down
Os08t0457600-01	25.6009	85.0963	55.3486	1.58639	5.45195e-06	0.000214071	yes	up
Os01t0629900-01	89.0802	217.536	153.308	1.219	5.55966e-06	0.000217902	yes	up
Os06t0704500-01	39.3914	7.2595	23.3254	-2.02992	5.62657e-06	0.000220123	yes	down
Os12t0109600-01	0	13.3547	6.67735	2.70625	5.64616e-06	0.000220488	yes	up
Os02t0224100-01	12.4242	52.2202	32.3222	1.80174	5.68061e-06	0.0002211	yes	up
MSTRG.12870.1	13.8097	62.9332	38.3714	1.87502	5.68243e-06	0.0002211	yes	up
Os01t0953600-02	47.2906	9.66906	28.4799	-1.93208	5.71434e-06	0.00022168	yes	down
Os11t0442380-01	6.20157	39.393	22.7973	2.14191	5.71797e-06	0.00022168	yes	up
MSTRG.18408.2	1.50539	21.8677	11.6865	2.50373	5.80655e-06	0.000224708	yes	up
Os09t0456700-01	202.975	84.2896	143.632	-1.19959	5.98679e-06	0.000231103	yes	down
MSTRG.20559.2	67.8375	157.213	112.525	1.15272	5.99332e-06	0.000231103	yes	up
Os02t0706900-00	9.78966	86.406	48.0978	2.34634	6.15118e-06	0.00023592	yes	up
Os11t0210300-01	34.1906	93.637	63.9138	1.36164	6.2479e-06	0.000239202	yes	up
MSTRG.9373.1	35.293	119.277	77.2849	1.59218	6.31922e-06	0.000241502	yes	up
MSTRG.963.1	67.7056	163.543	115.624	1.19875	6.46383e-06	0.00024659	yes	up
Os01t0699400-01	114.002	39.6134	76.8076	-1.41942	6.54441e-06	0.000249221	yes	down
Os01t0348600-01	1040.41	2630.2	1835.3	1.26158	6.64999e-06	0.000252347	yes	up
Os01t0835500-01	11.4121	69.604	40.508	2.12515	6.74844e-06	0.000255631	yes	up
Os04t0486600-01	2602.72	6096.58	4349.65	1.168	6.80678e-06	0.000257387	yes	up
MSTRG.14738.1	214.936	88.8227	151.879	-1.20528	6.93875e-06	0.000261457	yes	down
Os03t0152000-01	1048.55	463.552	756.051	-1.12284	6.98567e-06	0.000262764	yes	down
Os01t0631100-02	31.6424	116.422	74.0325	1.68655	7.11252e-06	0.000266629	yes	up
Os02t0189500-01	169.236	60.5291	114.882	-1.38093	7.2502e-06	0.000271289	yes	down
Os07t0147900-01	44.2545	128.588	86.4212	1.42838	7.45323e-06	0.000278401	yes	up
Os05t0142400-01	297.251	812.185	554.718	1.35025	7.62462e-06	0.000284308	yes	up
MSTRG.10815.1	6.98416	49.3941	28.1891	2.19843	7.78669e-06	0.000289638	yes	up
Os04t0614600-01	62.9811	175.166	119.074	1.37637	7.82673e-06	0.00028988	yes	up
Os07t0599900-01	231.395	733.999	482.697	1.51884	7.82804e-06	0.00028988	yes	up
Os01t0952200-01	35.9446	107.265	71.6046	1.4605	7.85112e-06	0.000290068	yes	up
Os03t0267000-00	195.455	3.60848	99.532	-2.67345	7.86011e-06	0.000290068	yes	down
MSTRG.14903.1	341.007	155.466	248.236	-1.08641	7.8876e-06	0.000290583	yes	down
Os07t0593332-00	363.797	159.158	261.478	-1.1358	7.96268e-06	0.000292847	yes	down
Os03t0246100-01	1013.03	450.577	731.802	-1.11446	8.09647e-06	0.000296837	yes	down
MSTRG.10707.1	65.929	179.159	122.544	1.3374	8.09883e-06	0.000296837	yes	up
MSTRG.31884.2	37.0553	97.7232	67.3892	1.30615	8.18147e-06	0.000299355	yes	up
Os12t0245700-01	118.059	288.7	203.379	1.21431	8.38495e-06	0.000306279	yes	up
Os01t0232200-00	560.632	269.25	414.941	-1.01759	8.43243e-06	0.00030749	yes	down
MSTRG.35195.2	121.459	253.941	187.7	1.02173	8.46754e-06	0.000307725	yes	up
Os01t0540800-01	60.1836	141.76	100.972	1.18004	8.55267e-06	0.000310294	yes	up
Os06t0351500-01	84.4239	187.121	135.772	1.09832	8.6174e-06	0.000312116	yes	up
Os03t0837100-01	1440.38	3322.89	2381.63	1.14802	8.79326e-06	0.000317949	yes	up
Os11t0183900-01	89.9542	21.1452	55.5497	-1.80612	8.96894e-06	0.000323756	yes	down
Os05t0419800-01	8324.62	3768.2	6046.41	-1.09315	9.06599e-06	0.00032671	yes	down
Os08t0498100-01	4608.37	10512.5	7560.46	1.13335	9.09974e-06	0.000327261	yes	up
Os02t0138000-00	3042.58	1406.67	2224.63	-1.06625	9.11173e-06	0.000327261	yes	down
MSTRG.30353.1	13.4172	0	6.7086	-2.6457	9.54079e-06	0.000342099	yes	down
Os06t0652100-00	743.449	258.606	501.027	-1.40679	9.61883e-06	0.000344322	yes	down
Os04t0465100-01	846.359	352.683	599.521	-1.19567	9.80063e-06	0.000349831	yes	down
MSTRG.23318.1	17.9443	0.352822	9.14858	-2.61656	9.92159e-06	0.000352927	yes	down
MSTRG.12307.2	492.345	1061.58	776.96	1.06342	9.92494e-06	0.000352927	yes	up
Os12t0171900-01	18.4606	1.2878	9.87419	-2.45768	1.00511e-05	0.000356439	yes	down
MSTRG.35515.1	408.182	858.733	633.458	1.03241	1.00569e-05	0.000356439	yes	up
Os04t0553800-01	71.6124	159.971	115.792	1.11078	1.00983e-05	0.000357317	yes	up
Os05t0451100-01	19.1216	65.3953	42.2584	1.59693	1.01223e-05	0.000357575	yes	up
Os08t0165901-00	368.676	155.986	262.331	-1.17684	1.02126e-05	0.000360173	yes	down
Os01t0693400-01	313.487	97.1378	205.312	-1.53028	1.03849e-05	0.000365652	yes	down
Os09t0256100-00	1.96732	40.8144	21.3909	2.55558	1.04515e-05	0.000366196	yes	up
Os11t0605500-01	663.029	1493.12	1078.08	1.11663	1.05751e-05	0.000369923	yes	up
MSTRG.9566.1	22.5704	2.33347	12.4519	-2.33242	1.06212e-05	0.00037093	yes	down
MSTRG.29927.1	253.637	109.028	181.332	-1.15632	1.09097e-05	0.000380388	yes	down
Os09t0565300-01	16.479	0.650298	8.56467	-2.54937	1.09293e-05	0.000380452	yes	down
Os11t0644100-00	1510.12	656.767	1083.44	-1.14187	1.10532e-05	0.000383826	yes	down
Os10t0523700-01	1959.73	928.751	1444.24	-1.03379	1.10619e-05	0.000383826	yes	down
MSTRG.12242.1	219.059	104.943	162.001	-1.01938	1.1109e-05	0.000384837	yes	down
Os02t0611200-01	155.957	362.477	259.217	1.15788	1.13618e-05	0.000392329	yes	up
Os11t0558200-01	76.534	188.463	132.498	1.21933	1.145e-05	0.00039474	yes	up
Os03t0576900-03	4.69586	38.1578	21.4268	2.23718	1.17639e-05	0.000404911	yes	up
Os10t0512400-01	12.8412	68.0208	40.431	1.99622	1.19544e-05	0.00041081	yes	up
MSTRG.30112.1	37.4666	123.637	80.5516	1.56259	1.19935e-05	0.000411497	yes	up
MSTRG.6556.1	58.467	12.1814	35.3242	-1.90329	1.2031e-05	0.000412123	yes	down
Os03t0705300-01	9.88503	43.0076	26.4463	1.83084	1.22299e-05	0.000417604	yes	up
Os05t0539300-01	863.85	302.993	583.422	-1.39503	1.22684e-05	0.000418256	yes	down
Os09t0427300-01	190.947	83.6251	137.286	-1.13174	1.2468e-05	0.000424038	yes	down
MSTRG.545.1	8.52544	39.5099	24.0177	1.88217	1.24775e-05	0.000424038	yes	up
Os03t0676400-01	14.7729	0	7.38646	-2.61074	1.2971e-05	0.000440114	yes	down
MSTRG.29336.2	45.0995	6.28197	25.6908	-2.18199	1.30007e-05	0.000440423	yes	down
Os05t0226900-01	164.457	353.417	258.937	1.05848	1.31368e-05	0.000444335	yes	up
Os10t0525400-01	11.295	54.2178	32.7564	1.91594	1.32139e-05	0.00044624	yes	up
MSTRG.15215.1	170.411	473.123	321.767	1.36719	1.33975e-05	0.00045173	yes	up
Os07t0573900-00	1978.24	702.579	1340.41	-1.38059	1.36319e-05	0.000458914	yes	down
Os01t0856500-01	385.646	1059.38	722.513	1.35412	1.36564e-05	0.000459016	yes	up
MSTRG.22889.1	43.9008	110.819	77.3598	1.25841	1.37283e-05	0.000460712	yes	up
MSTRG.27563.1	25.8058	78.0025	51.9042	1.44968	1.38244e-05	0.000463213	yes	up
Os02t0196800-01	245.47	628.275	436.873	1.26833	1.4067e-05	0.000470609	yes	up
MSTRG.18729.1	17.0509	58.7228	37.8869	1.60115	1.40961e-05	0.000470849	yes	up
MSTRG.25943.1	26.3903	93.5926	59.9915	1.63841	1.4525e-05	0.000484423	yes	up
Os08t0441600-01	0.366241	13.9199	7.14307	2.5525	1.4843e-05	0.000493494	yes	up
Os01t0327500-01	70.696	19.526	45.111	-1.65353	1.49033e-05	0.000494734	yes	down
Os11t0163800-01	617.877	264.761	441.319	-1.15697	1.50005e-05	0.000496555	yes	down
Os02t0782300-02	50.6495	9.7628	30.2061	-1.95536	1.50044e-05	0.000496555	yes	down
Os02t0528550-00	29.4508	4.31412	16.8825	-2.1433	1.5078e-05	0.000498222	yes	down
MSTRG.23673.3	63.2897	18.7688	41.0293	-1.56635	1.51278e-05	0.000499101	yes	down
Os08t0419100-01	122.725	50.4336	86.5794	-1.20712	1.51632e-05	0.000499502	yes	down
MSTRG.12564.1	95.9818	34.754	65.3679	-1.35135	1.5242e-05	0.000501329	yes	down
Os03t0230000-01	109.886	45.6269	77.7564	-1.19603	1.54498e-05	0.000507387	yes	down
Os07t0644100-01	1282.05	586.319	934.182	-1.07755	1.55109e-05	0.000508616	yes	down
Os05t0548200-01	59.1347	17.226	38.1804	-1.58599	1.5695e-05	0.000513867	yes	down
MSTRG.14937.2	12.5489	49.2387	30.8938	1.72258	1.59294e-05	0.000519674	yes	up
Os09t0115900-01	65.5922	19.6017	42.597	-1.55601	1.59449e-05	0.000519674	yes	down
Os03t0252100-01	1178.87	472.465	825.668	-1.23856	1.61607e-05	0.000525113	yes	down
Os10t0471100-01	2651.71	5963.46	4307.58	1.1125	1.65262e-05	0.000534562	yes	up
Os03t0174800-01	678.506	310.668	494.587	-1.07587	1.65566e-05	0.000534741	yes	down
Os07t0658600-00	1347.88	621.623	984.754	-1.0664	1.67013e-05	0.000537796	yes	down
Os09t0475800-01	136.188	53.2393	94.7138	-1.26833	1.71839e-05	0.00055251	yes	down
MSTRG.18358.1	125.936	46.9174	86.4267	-1.3187	1.72359e-05	0.000553095	yes	down
Os06t0158900-00	344.407	718.705	531.556	1.01869	1.72536e-05	0.000553095	yes	up
Os08t0503000-01	130.238	47.1689	88.7032	-1.35792	1.73762e-05	0.000556193	yes	down
Os05t0296750-01	144.973	1.58528	73.279	-2.57857	1.75732e-05	0.000560725	yes	down
MSTRG.13051.2	54.9634	15.8362	35.3998	-1.59248	1.76205e-05	0.000560725	yes	down
MSTRG.18482.3	12.7548	47.2796	30.0172	1.67038	1.88979e-05	0.000597775	yes	up
Os12t0156100-01	80.3311	24.4478	52.3895	-1.5411	1.89357e-05	0.000598089	yes	down
Os05t0114000-01	194.703	403.501	299.102	1.00769	1.90183e-05	0.000599816	yes	up
Os05t0489500-01	0.260863	13.3159	6.7884	2.52761	1.91708e-05	0.000602173	yes	up
Os02t0103600-01	30.4222	161.903	96.1624	1.96815	1.91771e-05	0.000602173	yes	up
Os07t0166600-01	247.07	114.892	180.981	-1.05659	1.95155e-05	0.000611902	yes	down
Os05t0320700-02	512.627	1079.32	795.975	1.02958	1.95504e-05	0.000612104	yes	up
MSTRG.17211.1	18.4948	67.1919	42.8433	1.6565	2.00286e-05	0.000626162	yes	up
Os05t0310600-01	64.1884	156.019	110.104	1.21523	2.00691e-05	0.000626516	yes	up
Os08t0205100-01	5.20338	28.9359	17.0697	1.99918	2.01117e-05	0.000626937	yes	up
MSTRG.31888.1	526.923	197.29	362.107	-1.31534	2.02878e-05	0.00063151	yes	down
MSTRG.4710.1	98.1002	34.797	66.4486	-1.38055	2.03872e-05	0.000633683	yes	down
MSTRG.12181.1	163.799	73.2715	118.536	-1.10726	2.05415e-05	0.000637245	yes	down
Os01t0594900-01	2.09207	30.1567	16.1244	2.42273	2.05611e-05	0.000637245	yes	up
MSTRG.34932.1	49.758	13.0738	31.4159	-1.6844	2.06182e-05	0.000638094	yes	down
MSTRG.20729.1	0	11.5013	5.75066	2.54783	2.0681e-05	0.000639116	yes	up
Os12t0561900-01	2688.89	1025.19	1857.04	-1.29496	2.11971e-05	0.000654126	yes	down
Os09t0469300-01	66.4561	199.888	133.172	1.45089	2.12533e-05	0.00065492	yes	up
Os08t0490600-01	814.805	265.009	539.907	-1.47212	2.13298e-05	0.000656335	yes	down
Os03t0820400-01	24.9781	0.705644	12.8419	-2.52154	2.13942e-05	0.000657375	yes	down
MSTRG.5698.5	30.9753	89.3198	60.1475	1.39635	2.16115e-05	0.000663101	yes	up
Os03t0388500-01	78.0442	22.8456	50.4449	-1.57745	2.1657e-05	0.000663552	yes	down
MSTRG.12823.1	56.4464	15.5643	36.0054	-1.63927	2.22068e-05	0.000678461	yes	down
MSTRG.30232.2	0	11.4629	5.73147	2.53861	2.22591e-05	0.000679092	yes	up
Os04t0345100-01	189.911	59.8087	124.86	-1.50331	2.30396e-05	0.000700913	yes	down
Os01t0752200-01	473.901	1019.19	746.547	1.05512	2.32371e-05	0.000705921	yes	up
MSTRG.20168.1	0	11.548	5.77402	2.53063	2.37482e-05	0.00072043	yes	up
MSTRG.34109.1	126.389	38.5148	82.4519	-1.53496	2.41069e-05	0.000729252	yes	down
Os06t0696400-01	76.6368	200.783	138.71	1.29127	2.43075e-05	0.000734286	yes	up
Os03t0418000-00	20.3513	1.70876	11.03	-2.3498	2.45484e-05	0.00074052	yes	down
Os07t0623000-01	714.754	308.632	511.693	-1.14597	2.46514e-05	0.000741645	yes	down
Os04t0352400-01	1348.37	22.1717	685.272	-2.53247	2.46574e-05	0.000741645	yes	down
Os02t0199200-00	99.8226	36.6323	68.2275	-1.33408	2.46893e-05	0.000741645	yes	down
MSTRG.2896.1	73.7361	23.6145	48.6753	-1.48492	2.48292e-05	0.000743769	yes	down
Os04t0372750-00	52.2545	13.9704	33.1125	-1.65756	2.49359e-05	0.000745763	yes	down
Os01t0636400-01	176.207	536.735	356.471	1.45967	2.50942e-05	0.000748574	yes	up
Os01t0926400-01	138.573	306.689	222.631	1.09559	2.52908e-05	0.000753392	yes	up
MSTRG.18521.1	41.8329	129.627	85.7301	1.47897	2.57048e-05	0.000764665	yes	up
Os07t0614250-00	25.5214	77.2304	51.3759	1.46255	2.61374e-05	0.000776459	yes	up
Os01t0773700-02	34.1792	95.8664	65.0228	1.37404	2.62411e-05	0.000778462	yes	up
MSTRG.14167.1	642.471	215.103	428.787	-1.43665	2.6744e-05	0.000792288	yes	down
Os01t0833200-01	87.8961	199.122	143.509	1.12012	2.6895e-05	0.000795047	yes	up
Os01t0659800-01	155.351	57.9812	106.666	-1.31737	2.73888e-05	0.000807151	yes	down
Os03t0805400-01	6.87878	34.4652	20.672	1.9013	2.75109e-05	0.000809425	yes	up
Os10t0362700-01	138.041	58.0251	98.033	-1.17942	2.80761e-05	0.000824923	yes	down
MSTRG.1791.3	4.57627	29.9639	17.2701	2.09142	2.81218e-05	0.000825101	yes	up
MSTRG.30165.1	51.3413	10.3626	30.8519	-1.91052	2.8159e-05	0.000825101	yes	down
MSTRG.22885.2	274.848	711.354	493.101	1.27895	2.82393e-05	0.000826327	yes	up
Os02t0635200-01	68.2636	155.625	111.944	1.13164	2.83672e-05	0.00082894	yes	up
MSTRG.11478.4	79.958	20.3634	50.1607	-1.70614	2.84285e-05	0.000829288	yes	down
MSTRG.9731.1	4.5908	28.588	16.5894	2.05866	2.84563e-05	0.000829288	yes	up
Os02t0136900-01	6.93405	46.4716	26.7028	2.10424	2.8842e-05	0.000838447	yes	up
Os08t0433500-01	100.658	35.6416	68.1499	-1.3707	2.88487e-05	0.000838447	yes	down
Os12t0556900-00	159.142	50.407	104.774	-1.49303	2.91273e-05	0.0008454	yes	down
MSTRG.8733.2	41.0933	106.229	73.6613	1.27055	2.94547e-05	0.000853748	yes	up
MSTRG.16132.1	103.513	39.686	71.5997	-1.29224	2.95336e-05	0.000854882	yes	down
MSTRG.31385.1	149.26	66.2497	107.755	-1.10993	3.00026e-05	0.000865538	yes	down
MSTRG.9184.1	0	11.2799	5.63997	2.49711	3.08106e-05	0.000885562	yes	up
Os07t0568600-01	164.709	340.862	252.785	1.00678	3.0822e-05	0.000885562	yes	up
Os01t0872700-01	20.8801	68.0439	44.462	1.52909	3.08678e-05	0.000885562	yes	up
MSTRG.33357.1	15.5807	60.7878	38.1843	1.69094	3.08821e-05	0.000885562	yes	up
MSTRG.23296.1	10.0263	46.4059	28.2161	1.86188	3.10219e-05	0.000888384	yes	up
MSTRG.579.1	24.2959	67.7838	46.0398	1.36299	3.12877e-05	0.000894802	yes	up
Os03t0183800-01	74.688	182.064	128.376	1.21366	3.17112e-05	0.000905709	yes	up
Os01t0574500-01	92.1914	227.092	159.642	1.22489	3.18804e-05	0.000909333	yes	up
Os05t0593900-01	33.0757	109.275	71.1754	1.54121	3.21974e-05	0.000916154	yes	up
MSTRG.22503.1	80.5322	178.757	129.644	1.08916	3.22049e-05	0.000916154	yes	up
Os03t0745600-01	107.988	42.1595	75.0738	-1.26669	3.28173e-05	0.000932342	yes	down
MSTRG.21209.1	117.184	261.038	189.111	1.10238	3.30062e-05	0.000936469	yes	up
Os02t0581900-01	136.667	59.5844	98.1255	-1.13228	3.34514e-05	0.000947849	yes	down
Os03t0618300-01	96.911	213.451	155.181	1.08242	3.40891e-05	0.000963375	yes	up
Os03t0214600-01	267.308	553.196	410.252	1.00622	3.44831e-05	0.00097068	yes	up
MSTRG.17494.1	37.7729	6.4992	22.136	-2.01505	3.49981e-05	0.000983887	yes	down
MSTRG.17818.2	12.0389	0	6.01944	-2.48057	3.51912e-05	0.000988021	yes	down
MSTRG.1846.1	20.8882	2.27813	11.5831	-2.22366	3.53467e-05	0.000991093	yes	down
Os06t0286351-01	40.5229	130.291	85.4068	1.51776	3.55307e-05	0.000994953	yes	up
MSTRG.21114.1	80.0106	27.5796	53.7951	-1.39444	3.57536e-05	0.000999891	yes	down
Os12t0115050-01	0.361398	13.767	7.06421	2.45097	3.61456e-05	0.00100954	yes	up
MSTRG.17278.1	41.0014	139.467	90.2344	1.56981	3.66843e-05	0.00102325	yes	up
Os03t0727600-01	61.1146	16.4865	38.8006	-1.63891	3.68077e-05	0.00102536	yes	down
MSTRG.28345.1	12.5176	0	6.25878	-2.47502	3.69619e-05	0.00102651	yes	down
Os05t0494600-01	40.3498	8.49196	24.4209	-1.85566	3.69924e-05	0.00102651	yes	down
Os02t0204000-01	97.6048	40.9215	69.2632	-1.17619	3.78515e-05	0.00104765	yes	down
MSTRG.18749.1	81.4956	192.906	137.201	1.17758	3.80835e-05	0.00105122	yes	up
MSTRG.12105.1	48.0206	122.102	85.0612	1.26419	3.8124e-05	0.00105122	yes	up
Os05t0165900-01	133.545	312.096	222.82	1.155	3.81273e-05	0.00105122	yes	up
Os01t0133200-01	433.78	171.715	302.747	-1.24567	3.84095e-05	0.00105764	yes	down
Os11t0547000-02	200.735	76.514	138.624	-1.28662	3.86759e-05	0.00106361	yes	down
Os02t0318200-00	466.931	180.176	323.554	-1.27441	3.89644e-05	0.00107008	yes	down
Os02t0289000-01	541.365	219.846	380.606	-1.2177	3.91163e-05	0.00107008	yes	down
MSTRG.32796.2	12.4387	45.0963	28.7675	1.62083	3.91493e-05	0.00107008	yes	up
Os03t0727800-01	97.7576	35.8599	66.8087	-1.32973	3.91601e-05	0.00107008	yes	down
MSTRG.12488.1	73.7514	182.887	128.319	1.22363	3.95503e-05	0.00107889	yes	up
Os08t0386200-01	37.3635	5.12561	21.2446	-2.12095	3.96036e-05	0.00107889	yes	down
Os07t0677900-01	99.1653	236.264	167.714	1.17871	3.96334e-05	0.00107889	yes	up
Os09t0482800-01	75.3259	15.64	45.483	-1.85831	3.96891e-05	0.00107904	yes	down
MSTRG.29686.1	31.8671	85.9493	58.9082	1.33018	3.98423e-05	0.00108184	yes	up
Os07t0204900-01	83.0037	200.054	141.529	1.19267	4.00145e-05	0.00108514	yes	up
Os01t0916200-01	104.641	224.342	164.492	1.05026	4.05414e-05	0.00109804	yes	up
MSTRG.33405.3	24.7092	1.05847	12.8838	-2.4152	4.21213e-05	0.0011368	yes	down
Os06t0288100-01	62.801	12.7379	37.7695	-1.87778	4.21311e-05	0.0011368	yes	down
Os02t0712700-01	54.2357	16.9414	35.5885	-1.49846	4.23825e-05	0.00114215	yes	down
Os06t0300000-01	46.854	12.6916	29.7728	-1.64877	4.27092e-05	0.00114951	yes	down
Os05t0387200-01	142.798	379.177	260.988	1.30518	4.37121e-05	0.00117195	yes	up
Os02t0807900-01	12.5392	0.352822	6.44603	-2.42138	4.37611e-05	0.00117195	yes	down
Os02t0584800-01	19.3731	1.65342	10.5132	-2.28761	4.38953e-05	0.00117408	yes	down
Os03t0200700-01	35.5909	93.6235	64.6072	1.29993	4.46591e-05	0.00119302	yes	up
Os09t0564000-01	0.260863	16.3983	8.32961	2.43919	4.47445e-05	0.00119382	yes	up
MSTRG.30287.1	11.1033	0	5.55167	-2.44742	4.48525e-05	0.00119398	yes	down
Os06t0240800-00	18.97	1.275	10.1225	-2.33972	4.48619e-05	0.00119398	yes	down
MSTRG.6566.1	31.0117	5.21934	18.1155	-2.00618	4.5227e-05	0.00120054	yes	down
Os05t0539150-01	34.0752	5.93294	20.0041	-1.97055	4.52759e-05	0.00120054	yes	down
Os05t0121500-01	461.59	221.87	341.73	-1.01002	4.55617e-05	0.00120514	yes	down
Os06t0716000-01	21.9291	75.3318	48.6304	1.58576	4.65743e-05	0.00123041	yes	up
Os01t0595201-00	4.85166	38.0004	21.426	2.15071	4.68295e-05	0.00123284	yes	up
MSTRG.17841.1	0	10.685	5.34249	2.44101	4.69495e-05	0.00123284	yes	up
MSTRG.23943.1	11.369	0	5.68452	-2.4417	4.69534e-05	0.00123284	yes	down
Os09t0445700-00	377.317	174.483	275.9	-1.05695	4.70567e-05	0.00123405	yes	down
Os10t0563800-00	119.795	40.3221	80.0586	-1.42176	4.77652e-05	0.00124957	yes	down
Os03t0370400-01	57.6696	186.934	122.302	1.5196	4.80861e-05	0.00125644	yes	up
MSTRG.31765.1	60.2056	158.011	109.108	1.27848	4.8237e-05	0.00125885	yes	up
Os08t0412500-01	73.0596	159.492	116.276	1.06291	4.87224e-05	0.00126998	yes	up
Os02t0640100-00	99.8573	33.3175	66.5874	-1.42545	4.88556e-05	0.0012719	yes	down
Os01t0720500-01	39.2436	156.317	97.7804	1.70286	4.95859e-05	0.00128779	yes	up
MSTRG.9292.1	14.3314	0.340026	7.33571	-2.41569	4.97975e-05	0.00129173	yes	down
MSTRG.27656.1	120.495	51.1561	85.8256	-1.15937	5.01108e-05	0.00129829	yes	down
Os10t0567600-01	230.796	107.252	169.024	-1.05335	5.03558e-05	0.00130149	yes	down
Os05t0238400-01	387.353	179.593	283.473	-1.0538	5.0532e-05	0.00130352	yes	down
Os05t0364300-01	596.352	273.668	435.01	-1.06708	5.06085e-05	0.00130352	yes	down
Os03t0563100-01	58.8179	15.9974	37.4076	-1.62792	5.06162e-05	0.00130352	yes	down
Os01t0842200-01	43.0145	110.745	76.8796	1.26881	5.08058e-05	0.00130683	yes	up
Os08t0556400-01	28.1824	89.527	58.8547	1.49861	5.17417e-05	0.00132773	yes	up
MSTRG.7217.1	1198.03	2752.24	1975.13	1.13155	5.24916e-05	0.00134536	yes	up
MSTRG.11082.1	0.361398	13.4017	6.88156	2.404	5.26279e-05	0.00134682	yes	up
Os08t0502400-01	4594.83	2057.98	3326.41	-1.09633	5.27366e-05	0.00134682	yes	down
Os01t0884300-01	132.527	39.8015	86.1642	-1.54051	5.30288e-05	0.00135202	yes	down
MSTRG.32433.1	0	10.694	5.347	2.42454	5.30662e-05	0.00135202	yes	up
MSTRG.6885.1	0.260863	12.39	6.32541	2.40155	5.37777e-05	0.00136853	yes	up
MSTRG.4157.1	0	10.6812	5.3406	2.42201	5.40685e-05	0.00137357	yes	up
MSTRG.23626.1	152.001	60.2905	106.146	-1.24305	5.41037e-05	0.00137357	yes	down
Os12t0265600-01	135.766	48.6981	92.2322	-1.35079	5.41993e-05	0.00137437	yes	down
Os01t0733500-01	13.1453	50.3021	31.7237	1.67308	5.55349e-05	0.00140492	yes	up
Os02t0745700-01	110.652	255.131	182.892	1.13418	5.56089e-05	0.00140514	yes	up
Os01t0692700-01	70.8732	169.192	120.033	1.16705	5.67856e-05	0.00142983	yes	up
Os07t0599500-01	6.46243	42.1018	24.2821	2.04628	5.69708e-05	0.00143281	yes	up
MSTRG.12912.1	0	12.3173	6.15864	2.41571	5.7317e-05	0.00143983	yes	up
Os01t0542700-01	62.745	21.5786	42.1618	-1.39343	5.83461e-05	0.00146226	yes	down
Os12t0596300-01	198.146	69.6131	133.88	-1.37622	5.86335e-05	0.00146742	yes	down
Os05t0563000-01	71.6748	203.292	137.483	1.36875	5.86888e-05	0.00146742	yes	up
Os02t0722600-01	6.24683	33.2978	19.7723	1.91243	5.8848e-05	0.00146969	yes	up
Os06t0152700-01	0.627105	19.9179	10.2725	2.3891	5.89912e-05	0.00147156	yes	up
MSTRG.20593.3	12.3838	44.0461	28.2149	1.60129	5.95235e-05	0.00148176	yes	up
MSTRG.18467.11	0.883125	14.7826	7.83284	2.31664	5.95383e-05	0.00148176	yes	up
MSTRG.30578.2	10.7229	0	5.36144	-2.40846	5.96535e-05	0.00148291	yes	down
Os02t0654700-01	95.1741	25.5305	60.3523	-1.63336	6.06997e-05	0.00150718	yes	down
Os05t0120200-01	493.578	234.406	363.992	-1.02399	6.09672e-05	0.00151033	yes	down
Os01t0823100-01	363.052	876.62	619.836	1.18846	6.14051e-05	0.00151942	yes	up
Os04t0166000-01	30.8583	106.023	68.4407	1.57372	6.28128e-05	0.00154813	yes	up
MSTRG.9334.1	10.5215	0	5.26075	-2.40131	6.28536e-05	0.00154813	yes	down
Os01t0660800-01	271.388	120.279	195.834	-1.1055	6.29851e-05	0.00154959	yes	down
MSTRG.22869.1	4.93767	27.4008	16.1692	1.95185	6.34845e-05	0.00156009	yes	up
MSTRG.12746.1	477.726	173.867	325.796	-1.33383	6.43985e-05	0.00158074	yes	down
MSTRG.24317.1	52.8823	15.9213	34.4018	-1.52932	6.49943e-05	0.00159355	yes	down
MSTRG.21300.1	1.25421	16.4311	8.84267	2.27183	6.61783e-05	0.00161704	yes	up
Os07t0409500-01	355.093	161.311	258.202	-1.0774	6.64992e-05	0.00162303	yes	down
Os02t0512400-01	278.186	124.696	201.441	-1.09218	6.71031e-05	0.00163591	yes	down
Os08t0189850-01	1.09388	15.4962	8.29502	2.29753	6.73619e-05	0.00164036	yes	up
Os11t0104220-00	17.858	1.3729	9.61545	-2.27486	6.74801e-05	0.00164138	yes	down
Os01t0252100-01	8.45596	41.0948	24.7754	1.86543	6.81536e-05	0.00165402	yes	up
Os07t0468900-02	10.5816	0	5.29081	-2.39001	6.82506e-05	0.0016545	yes	down
Os06t0248500-00	32.8113	7.0893	19.9503	-1.80906	6.99794e-05	0.00169068	yes	down
MSTRG.29739.1	43.8504	102.222	73.0363	1.15064	7.14564e-05	0.00172255	yes	up
MSTRG.28356.4	12.4678	47.4117	29.9397	1.65303	7.1459e-05	0.00172255	yes	up
MSTRG.9119.1	0.361398	12.0537	6.20756	2.35902	7.19457e-05	0.00173234	yes	up
Os08t0548500-01	46.4794	10.9655	28.7224	-1.74446	7.24447e-05	0.0017424	yes	down
MSTRG.11864.2	40.1597	97.0981	68.6289	1.18289	7.26613e-05	0.00174371	yes	up
Os11t0620100-01	54.5195	130.9	92.7095	1.16997	7.5299e-05	0.00180298	yes	up
Os04t0535200-02	1751.98	829.982	1290.98	-1.02481	7.69686e-05	0.00183477	yes	down
Os01t0185300-01	25.1092	69.3946	47.2519	1.33404	7.71137e-05	0.00183619	yes	up
Os04t0666800-01	9.84429	46.8663	28.3553	1.82638	7.86946e-05	0.0018682	yes	up
MSTRG.4987.1	57.3203	137.222	97.2713	1.18191	7.87188e-05	0.0018682	yes	up
MSTRG.8558.1	22.4278	1.54273	11.9853	-2.27824	8.09697e-05	0.00191733	yes	down
Os03t0817800-02	158.445	361.694	260.069	1.11881	8.10569e-05	0.00191733	yes	up
Os03t0403400-01	214.267	78.0619	146.164	-1.32604	8.17298e-05	0.00193113	yes	down
Os04t0121100-01	399.212	1009.01	704.108	1.23854	8.18982e-05	0.00193298	yes	up
MSTRG.31336.1	47.1701	14.4211	30.7956	-1.51136	8.20192e-05	0.00193371	yes	down
Os08t0438100-01	56.4658	17.1921	36.829	-1.51585	8.21761e-05	0.00193528	yes	down
Os06t0213900-01	124.936	56.5415	90.7389	-1.08174	8.31169e-05	0.0019553	yes	down
Os11t0444700-01	277.112	117.746	197.429	-1.1561	8.45838e-05	0.00198545	yes	down
MSTRG.29179.1	26.1358	3.42548	14.7807	-2.08837	8.47581e-05	0.00198737	yes	down
MSTRG.3401.1	127.703	39.0747	83.3888	-1.50483	8.57857e-05	0.00200709	yes	down
MSTRG.7978.1	67.3528	20.0908	43.7218	-1.53032	8.68253e-05	0.0020292	yes	down
Os04t0578800-01	46.49	110.569	78.5297	1.17068	8.73452e-05	0.00203913	yes	up
Os12t0291100-01	7.59641	43.9541	25.7753	1.93652	8.7901e-05	0.00204988	yes	up
MSTRG.26768.1	10.1553	0	5.07763	-2.35377	8.83553e-05	0.00205748	yes	down
Os07t0537701-01	10.1504	0	5.07521	-2.35366	8.84184e-05	0.00205748	yes	down
MSTRG.18422.1	70.7551	20.159	45.457	-1.58002	8.91533e-05	0.0020699	yes	down
MSTRG.24719.2	10.6127	39.5113	25.062	1.63757	8.92412e-05	0.0020699	yes	up
Os10t0555900-02	855.62	2024.1	1439.86	1.16167	8.96986e-05	0.00207826	yes	up
MSTRG.27296.1	41.8155	106.282	74.0489	1.2498	9.02169e-05	0.00208802	yes	up
Os05t0376300-04	216.205	103.513	159.859	-1.01019	9.1164e-05	0.00210766	yes	down
MSTRG.1861.1	11.3041	42.4265	26.8653	1.61716	9.37839e-05	0.00216126	yes	up
Os07t0521300-01	6.25167	29.2462	17.7489	1.80009	9.42535e-05	0.00216743	yes	up
Os12t0257000-01	55.2788	150.885	103.082	1.3306	9.44861e-05	0.00216974	yes	up
Os04t0376200-00	21.2938	2.5756	11.9347	-2.11537	9.63573e-05	0.00220636	yes	down
Os06t0200600-01	23.6688	3.23006	13.4494	-2.06112	9.80339e-05	0.00224236	yes	down
Os08t0292000-01	139.245	65.4662	102.356	-1.03202	0.000100382	0.00228633	yes	down
MSTRG.17655.1	9.84429	0	4.92214	-2.33387	0.000101476	0.00230878	yes	down
MSTRG.3766.2	10.0405	39.0613	24.5509	1.66266	0.000101906	0.00231367	yes	up
MSTRG.23715.1	15.9283	60.5204	38.2243	1.65463	0.000102236	0.00231871	yes	up
Os05t0447200-01	14.7629	50.0987	32.4308	1.55343	0.000102714	0.00232711	yes	up
Os02t0674233-00	13.0306	0.340026	6.68529	-2.31665	0.000103603	0.00234231	yes	down
Os07t0183200-01	295.867	109.241	202.554	-1.31138	0.000104487	0.00235733	yes	down
Os04t0531700-01	6.4479	28.9487	17.6983	1.77545	0.000104649	0.0023585	yes	up
MSTRG.20872.1	0	9.94958	4.97479	2.32722	0.000106482	0.00239228	yes	up
MSTRG.21318.1	150.73	59.6128	105.171	-1.23582	0.000107747	0.00241817	yes	down
Os01t0302000-00	24.7077	81.0313	52.8695	1.51019	0.000108389	0.00242942	yes	up
Os02t0125300-01	25.7298	68.2165	46.9731	1.28959	0.000108587	0.00242942	yes	up
Os01t0157200-01	366.079	119.936	243.007	-1.43527	0.00011039	0.00246461	yes	down
Os01t0852400-00	392.215	172.843	282.529	-1.10954	0.000111295	0.00247802	yes	down
Os01t0619900-01	4.32962	31.139	17.7343	2.03202	0.000111306	0.00247802	yes	up
Os05t0156900-01	10.0143	42.5916	26.3029	1.72598	0.000111337	0.00247802	yes	up
MSTRG.34440.1	32.802	84.6746	58.7383	1.2614	0.000111899	0.00248795	yes	up
Os03t0302800-01	170.331	75.2127	122.772	-1.10456	0.000112021	0.00248795	yes	down
Os03t0764900-01	74.7387	24.3745	49.5566	-1.43752	0.00011213	0.00248795	yes	down
Os05t0531000-01	33.7584	6.87693	20.3177	-1.83059	0.00011293	0.00250052	yes	down
MSTRG.29364.4	23.9251	65.1016	44.5134	1.32696	0.000113382	0.00250795	yes	up
Os03t0363950-00	8.14467	36.2335	22.1891	1.76978	0.000114082	0.00251824	yes	up
Os01t0689000-01	189.677	79.7116	134.694	-1.16318	0.000114261	0.00251961	yes	down
MSTRG.20080.1	0	9.69466	4.84733	2.31428	0.000116385	0.0025638	yes	up
MSTRG.9599.1	19.2645	1.91251	10.5885	-2.15568	0.000117089	0.00257668	yes	down
Os06t0136600-01	7.19007	38.4587	22.8244	1.892	0.000117497	0.00258036	yes	up
Os01t0949500-01	2127.34	1016.45	1571.9	-1.0113	0.000117735	0.0025805	yes	down
MSTRG.8282.1	25.4952	68.0816	46.7884	1.30023	0.000118104	0.0025805	yes	up
Os09t0439200-01	199.337	81.0952	140.216	-1.19968	0.000118362	0.00258219	yes	down
Os05t0120300-01	659.936	311.448	485.692	-1.02724	0.000120821	0.00262918	yes	down
MSTRG.27308.1	50.243	16.5934	33.4182	-1.42998	0.000121222	0.00263523	yes	down
MSTRG.17844.1	15.7249	1.3857	8.55529	-2.1886	0.000122593	0.00265965	yes	down
MSTRG.7899.1	0	9.49508	4.74754	2.30575	0.000123345	0.00267326	yes	up
MSTRG.24204.1	60.6249	157.742	109.183	1.26149	0.000123501	0.00267395	yes	up
Os06t0565200-00	10.9074	0	5.45372	-2.30574	0.000123764	0.00267694	yes	down
Os01t0971000-02	185.934	496.05	340.992	1.2924	0.000125924	0.00272092	yes	up
Os11t0289700-01	201.726	506.174	353.95	1.22536	0.000126247	0.00272516	yes	up
Os11t0184900-02	75.2842	29.7139	52.4991	-1.23623	0.00012681	0.00273457	yes	down
Os06t0181700-01	37.4885	9.68186	23.5852	-1.64351	0.000127485	0.00274637	yes	down
MSTRG.10846.9	15.9163	52.4961	34.2062	1.50475	0.000127987	0.00275441	yes	up
Os04t0443900-01	45.4756	103.068	74.2721	1.11117	0.000129037	0.00277423	yes	up
MSTRG.1167.1	104.248	35.5289	69.8886	-1.39976	0.000129218	0.00277535	yes	down
Os03t0139400-01	94.2879	38.7873	66.5376	-1.18209	0.000131457	0.002815	yes	down
Os05t0497300-01	2205.7	1015.31	1610.5	-1.05601	0.000132579	0.00283055	yes	down
MSTRG.9304.3	20.4379	58.9176	39.6777	1.38754	0.000133141	0.00283972	yes	up
MSTRG.22130.1	441.813	1015.48	728.646	1.12532	0.000133668	0.00284813	yes	up
MSTRG.30998.2	22.8367	82.5588	52.6978	1.60628	0.000133844	0.00284906	yes	up
Os04t0563050-00	7.84791	36.0972	21.9726	1.777	0.000134602	0.00286236	yes	up
MSTRG.30275.1	35.5955	9.0492	22.3223	-1.66838	0.000135957	0.00288831	yes	down
Os02t0550400-01	419.908	173.628	296.768	-1.18117	0.000136124	0.00288899	yes	down
Os07t0162900-01	427.271	148.688	287.979	-1.37214	0.000136649	0.00289728	yes	down
Os01t0885300-01	10.026	39.0045	24.5152	1.65601	0.000137922	0.00292139	yes	up
Os01t0142800-01	57.0342	136.035	96.5345	1.17633	0.000138546	0.00292884	yes	up
Os10t0476500-01	152.606	64.1909	108.398	-1.16377	0.000139894	0.00294783	yes	down
Os03t0281201-01	320.752	137.454	229.103	-1.13984	0.000139994	0.00294783	yes	down
Os05t0565701-00	41.1793	9.37197	25.2756	-1.75266	0.000143744	0.00302383	yes	down
Os08t0143400-01	76.7926	28.4683	52.6304	-1.29656	0.000144288	0.00303201	yes	down
Os07t0568800-01	14.1448	0.990325	7.56758	-2.20662	0.000144415	0.00303201	yes	down
Os05t0389800-01	63.6437	24.1669	43.9053	-1.27759	0.000145964	0.00305713	yes	down
Os07t0573500-01	4.64091	25.9657	15.3033	1.89254	0.000146039	0.00305713	yes	up
Os07t0184200-01	558.433	217.783	388.108	-1.2471	0.000146446	0.00306267	yes	down
Os01t0273100-01	471.972	190.602	331.287	-1.20753	0.00014844	0.00310135	yes	down
Os12t0132200-01	31.3854	76.3826	53.884	1.18948	0.000148871	0.00310646	yes	up
Os03t0168700-00	182.961	77.157	130.059	-1.16165	0.000148974	0.00310646	yes	down
Os07t0172900-01	28.4057	71.6984	50.052	1.23858	0.000149161	0.00310736	yes	up
MSTRG.2945.1	467.809	1032.36	750.085	1.07571	0.00015036	0.00312929	yes	up
Os11t0442900-01	4.27951	28.2822	16.2809	1.97925	0.000151338	0.00314355	yes	up
MSTRG.28619.1	0	10.4307	5.21537	2.27571	0.000151625	0.00314647	yes	up
Os03t0291700-01	18.1092	57.4696	37.7894	1.47736	0.000153114	0.00317125	yes	up
Os06t0524300-01	15.9376	52.1382	34.0379	1.50012	0.000153368	0.00317139	yes	up
Os07t0537250-01	1.04345	17.2783	9.16087	2.20877	0.000154559	0.00319193	yes	up
Os09t0323500-01	3222.45	6892.45	5057.45	1.03656	0.000155523	0.00320568	yes	up
Os08t0200100-01	445.59	184.685	315.137	-1.17754	0.000155931	0.00321101	yes	down
Os04t0106500-00	394.391	178.016	286.204	-1.07667	0.000156644	0.00322261	yes	down
Os03t0651950-00	375.285	159.244	267.265	-1.14905	0.000157212	0.00323119	yes	down
Os02t0629000-01	37.7748	6.69014	22.2325	-1.90575	0.000157797	0.00324012	yes	down
Os09t0341600-01	11.5559	0.297476	5.92669	-2.25493	0.000159895	0.00328007	yes	down
Os06t0678100-00	59.5717	16.537	38.0544	-1.57688	0.000160475	0.00328881	yes	down
MSTRG.29899.1	12.7306	42.4601	27.5954	1.51926	0.000160852	0.00329178	yes	up
Os05t0556400-01	1380.9	2988.77	2184.84	1.05043	0.000161033	0.00329178	yes	up
Os08t0374701-01	10.4119	0	5.20596	-2.26667	0.000161079	0.00329178	yes	down
Os05t0584400-01	41.6571	11.3097	26.4834	-1.59992	0.000162608	0.00331671	yes	down
MSTRG.18486.2	6.82351	31.809	19.3163	1.76056	0.000163564	0.00332987	yes	up
Os09t0374900-00	16.874	1.9253	9.39966	-2.08157	0.000164774	0.00334646	yes	down
Os04t0408600-01	540.801	1392.61	966.705	1.25065	0.000167098	0.0033826	yes	up
Os10t0447900-01	5.50498	28.7879	17.1465	1.87047	0.000167835	0.00339113	yes	up
Os10t0471100-02	13.6334	51.1362	32.3848	1.62841	0.000168564	0.00340264	yes	up
Os05t0584450-00	36.7097	7.31447	22.0121	-1.8274	0.000169024	0.00340873	yes	down
Os06t0190800-01	36.5481	85.4595	61.0038	1.14154	0.00017102	0.00344252	yes	up
Os10t0436900-01	17.781	56.5716	37.1763	1.45846	0.000171733	0.00345363	yes	up
Os10t0552300-01	21.2128	2.37602	11.7944	-2.09302	0.000175118	0.00351841	yes	down
Os07t0187300-01	7.03658	41.5047	24.2707	1.93726	0.000175715	0.00352381	yes	up
Os06t0192100-00	345.77	149.584	247.677	-1.12663	0.000176145	0.00352596	yes	down
MSTRG.2419.1	32.96	80.5051	56.7326	1.18195	0.00017621	0.00352596	yes	up
Os06t0193400-01	147.869	328.813	238.341	1.0855	0.000176314	0.00352596	yes	up
MSTRG.2198.1	364.346	145.928	255.137	-1.21433	0.000177166	0.00353859	yes	down
Os08t0265500-01	9.18844	37.5476	23.368	1.69724	0.000177552	0.00354082	yes	up
Os03t0386000-01	9.41309	39.4182	24.4157	1.68489	0.000178003	0.00354651	yes	up
Os02t0284800-01	70.322	28.1286	49.2253	-1.21969	0.000178717	0.00355745	yes	down
Os02t0658200-01	110.632	33.4507	72.0414	-1.50461	0.000178897	0.00355773	yes	down
Os01t0229200-01	52.9366	114.413	83.6746	1.05516	0.000179255	0.00356156	yes	up
Os02t0115700-01	377.257	800.191	588.724	1.02681	0.000180773	0.00358508	yes	up
MSTRG.28668.6	57.0481	122.828	89.9381	1.05083	0.000181744	0.00360101	yes	up
Os03t0243900-01	80.3049	184.425	132.365	1.11513	0.000184221	0.00364672	yes	up
Os06t0583400-02	9.31319	38.045	23.6791	1.69883	0.000186427	0.003687	yes	up
Os11t0533400-01	14.3739	0	7.18697	-2.24268	0.00018696	0.00369413	yes	down
MSTRG.25847.1	5.78005	27.8951	16.8376	1.78204	0.000187548	0.00370234	yes	up
MSTRG.9272.1	12.7231	0.297476	6.51031	-2.23711	0.000188239	0.00370949	yes	down
MSTRG.24827.1	25.2288	4.47115	14.85	-1.88952	0.000188255	0.00370949	yes	down
MSTRG.19824.1	37.8834	98.2276	68.0555	1.25327	0.0001896	0.00373013	yes	up
Os01t0143900-01	33.5259	98.478	66.002	1.38785	0.00018965	0.00373013	yes	up
Os04t0463000-01	437.413	210.067	323.74	-1.00255	0.000189832	0.00373028	yes	down
Os01t0769200-01	67.9056	171.127	119.516	1.22763	0.000191237	0.00375103	yes	up
Os02t0136000-00	42.0029	11.9479	26.9754	-1.5578	0.000192127	0.00376178	yes	down
Os03t0764100-01	200.034	80.8274	140.431	-1.20076	0.000192613	0.00376771	yes	down
MSTRG.28694.1	80.772	31.2106	55.9913	-1.2581	0.000194209	0.00379202	yes	down
MSTRG.29678.1	94.9981	39.8796	67.4389	-1.15502	0.000194501	0.00379427	yes	down
Os08t0482600-01	187.94	14.879	101.41	-2.17449	0.000196325	0.00382638	yes	down
Os06t0115400-01	18.6927	58.2081	38.4504	1.45326	0.000199561	0.00388592	yes	up
Os06t0133500-00	96.0951	31.2531	63.6741	-1.4292	0.00020244	0.0039326	yes	down
Os01t0140100-01	600.269	218.23	409.249	-1.31802	0.000202508	0.0039326	yes	down
Os04t0586500-01	154.501	42.2473	98.3739	-1.58709	0.000202707	0.00393291	yes	down
Os09t0438500-00	37.6882	8.60681	23.1475	-1.72739	0.000203223	0.00393937	yes	down
MSTRG.20513.1	27.9987	5.80566	16.9022	-1.78774	0.000205172	0.00397356	yes	down
Os12t0604000-02	21.2444	57.1286	39.1865	1.29319	0.000206909	0.0040036	yes	up
Os02t0768300-01	45.6682	119.61	82.6391	1.26716	0.000209061	0.00404159	yes	up
Os01t0742500-01	35.4161	87.2284	61.3222	1.20671	0.000211528	0.00408194	yes	up
Os05t0199700-01	16.694	49.767	33.2305	1.39119	0.000211953	0.00408648	yes	up
MSTRG.20321.2	18.906	54.6592	36.7826	1.36566	0.000215431	0.00413609	yes	up
MSTRG.17118.1	12.8961	46.1273	29.5117	1.58401	0.000215682	0.00413609	yes	up
MSTRG.14615.1	105.633	44.2826	74.9576	-1.1592	0.000220214	0.00421547	yes	down
MSTRG.5752.1	81.8986	24.9954	53.447	-1.49266	0.00022276	0.00425662	yes	down
MSTRG.35535.2	158.948	67.4095	113.179	-1.14574	0.00022371	0.00426717	yes	down
Os06t0112400-01	7.01521	29.3649	18.19	1.70401	0.000224792	0.00428401	yes	up
Os07t0123200-01	188.475	90.0607	139.268	-1.01017	0.000225195	0.00428715	yes	down
MSTRG.10570.1	26.9404	67.0096	46.975	1.20785	0.000225619	0.00428715	yes	up
MSTRG.31992.1	1.71614	15.9254	8.82079	2.08228	0.000225755	0.00428715	yes	up
Os06t0199200-05	81.1604	181.704	131.432	1.09539	0.000226711	0.00430149	yes	up
Os08t0135900-01	58.628	143.665	101.146	1.19027	0.000228355	0.00432887	yes	up
Os12t0141900-01	0	8.93851	4.46926	2.21274	0.000229962	0.00435549	yes	up
Os12t0130100-01	8.37448	34.0954	21.2349	1.66063	0.000231081	0.00436898	yes	up
MSTRG.28456.1	0	8.88733	4.44366	2.21129	0.000232153	0.00438539	yes	up
Os01t0332900-01	50.5598	112.718	81.6391	1.09078	0.000233446	0.00440593	yes	up
Os03t0597400-01	8.85094	0	4.42547	-2.20911	0.000235494	0.00444068	yes	down
Os02t0670900-02	48.9752	114.595	81.7853	1.14867	0.000237065	0.00446247	yes	up
MSTRG.35914.1	16.6297	1.52993	9.07981	-2.09755	0.00023797	0.00447559	yes	down
Os05t0132500-01	31.8183	76.2294	54.0239	1.16747	0.000238588	0.00448328	yes	up
Os02t0179600-01	887.557	376.366	631.961	-1.14679	0.000240309	0.00451167	yes	down
Os03t0145900-01	104.164	43.7234	73.9434	-1.166	0.000244184	0.00458042	yes	down
Os05t0464200-00	20.9949	3.36635	12.1806	-1.93085	0.000248213	0.00465193	yes	down
Os02t0123200-01	10.5933	38.0952	24.3442	1.57614	0.000248719	0.00465693	yes	up
Os01t0119050-01	106.71	50.1752	78.4426	-1.0265	0.000250565	0.0046781	yes	down
Os02t0759400-01	27.0815	2.56281	14.8221	-2.09916	0.000250698	0.0046781	yes	down
Os06t0649000-01	72.8941	0.594952	36.7445	-2.19038	0.000253199	0.00471657	yes	down
MSTRG.21176.1	23.6571	4.5988	14.128	-1.82257	0.000254084	0.00472486	yes	down
Os07t0609100-00	19.8344	3.06887	11.4516	-1.94737	0.00025656	0.00476382	yes	down
MSTRG.27237.1	42.5357	142.031	92.2832	1.4998	0.000257286	0.00477202	yes	up
MSTRG.24826.1	79.0279	20.4509	49.7394	-1.62157	0.000257834	0.00477804	yes	down
MSTRG.23139.2	71.9875	151.445	111.716	1.01779	0.000258649	0.00478748	yes	up
MSTRG.31170.1	46.1583	105.361	75.7595	1.11742	0.000259312	0.00479303	yes	up
Os05t0134400-02	36.1501	97.1556	66.6529	1.27701	0.000261584	0.00482258	yes	up
MSTRG.880.1	167.14	63.5704	115.355	-1.26614	0.000261811	0.00482263	yes	down
Os09t0267600-01	44.2664	96.2306	70.2485	1.04829	0.000263513	0.00484567	yes	up
MSTRG.29954.1	11.0885	0.352822	5.72065	-2.18235	0.000264865	0.00486219	yes	down
Os04t0518200-02	42.4158	100.554	71.4851	1.14657	0.000269882	0.00494162	yes	up
MSTRG.27443.1	45.5771	124.199	84.8879	1.28985	0.000270803	0.00495427	yes	up
Os03t0151800-02	155.954	430.719	293.336	1.32087	0.000272212	0.0049758	yes	up
Os07t0568200-01	26.8644	67.7963	47.3303	1.22694	0.000274126	0.00500228	yes	up
Os02t0621800-01	195.377	495.897	345.637	1.2298	0.000274688	0.00500314	yes	up
MSTRG.20564.1	87.3363	36.8831	62.1097	-1.14809	0.000275035	0.00500314	yes	down
MSTRG.26586.1	232.802	96.6044	164.703	-1.16755	0.000275105	0.00500314	yes	down
MSTRG.25358.1	44.748	11.5266	28.1373	-1.62627	0.000276342	0.00501818	yes	down
Os09t0558100-01	25.808	81.9119	53.8599	1.4377	0.0002764	0.00501818	yes	up
Os07t0138400-01	946.053	375.124	660.589	-1.22001	0.000278489	0.00505185	yes	down
Os01t0663051-00	80.9766	216.207	148.592	1.28115	0.000279748	0.00506613	yes	up
Os12t0235650-01	18.0995	52.6916	35.3956	1.38121	0.000280602	0.00507732	yes	up
MSTRG.28244.2	22.6948	58.7906	40.7427	1.25073	0.000282275	0.00510329	yes	up
Os03t0307333-01	96.8282	41.6777	69.2529	-1.12459	0.00028385	0.00512744	yes	down
MSTRG.6389.1	10.7944	45.5733	28.1838	1.6954	0.000289462	0.00520691	yes	up
MSTRG.8029.1	0	8.72992	4.36496	2.17669	0.00029005	0.00521312	yes	up
Os05t0232700-01	124.315	57.7605	91.0376	-1.03748	0.000290762	0.00522156	yes	down
Os07t0142300-01	20.0603	94.5417	57.301	1.76892	0.000291727	0.00523332	yes	up
Os04t0578300-00	12.8454	46.364	29.6047	1.55591	0.000291904	0.00523332	yes	up
MSTRG.29989.1	9.11697	0	4.55848	-2.17545	0.000292251	0.00523517	yes	down
Os04t0676100-01	114.007	45.9495	79.9784	-1.19808	0.000293373	0.00525088	yes	down
MSTRG.25893.1	243.315	115.434	179.375	-1.01067	0.000297412	0.00531462	yes	down
Os09t0525500-01	5745.48	2697.65	4221.56	-1.0262	0.000297761	0.00531462	yes	down
MSTRG.34877.1	42.6481	10.9233	26.7857	-1.62635	0.000298332	0.00531748	yes	down
Os06t0186600-01	34.8681	81.822	58.3451	1.14592	0.000300125	0.0053374	yes	up
Os08t0235183-00	0	8.77664	4.38832	2.17114	0.000300411	0.0053374	yes	up
MSTRG.9344.1	15.1938	44.5684	29.8811	1.3855	0.000300691	0.0053374	yes	up
MSTRG.8438.2	156.817	345.825	251.321	1.06962	0.000302201	0.00535728	yes	up
MSTRG.32687.1	43.1411	11.0416	27.0914	-1.62141	0.00030231	0.00535728	yes	down
Os04t0218100-02	7.37661	29.7177	18.5471	1.66318	0.000305441	0.00540383	yes	up
Os03t0103950-00	363.887	764.738	564.313	1.01179	0.000307521	0.00543496	yes	up
Os05t0264200-00	2.59927	17.4561	10.0277	1.94055	0.000307706	0.00543496	yes	up
MSTRG.17598.1	9.01643	0	4.50822	-2.16716	0.000308069	0.0054369	yes	down
Os08t0404400-01	122.724	46.2288	84.4765	-1.27133	0.000310667	0.00547825	yes	down
MSTRG.23717.1	48.6775	15.3429	32.0102	-1.44169	0.000311697	0.00549182	yes	down
Os05t0594700-01	14.0851	46.8562	30.4706	1.48312	0.000311948	0.00549182	yes	up
Os02t0220400-01	133.174	323.134	228.154	1.17074	0.000312824	0.00550152	yes	up
MSTRG.34759.1	38.2839	11.2464	24.7651	-1.51235	0.000313012	0.00550152	yes	down
Os01t0607000-01	1.67056	29.5379	15.6042	2.14144	0.000313471	0.00550509	yes	up
Os03t0643900-01	70.738	29.5098	50.1239	-1.16435	0.000314477	0.00551824	yes	down
Os07t0194800-02	91.3993	22.0832	56.7413	-1.66745	0.000314919	0.0055215	yes	down
MSTRG.8308.1	411.665	938.89	675.277	1.10742	0.000315611	0.00552911	yes	up
Os09t0541600-01	173.429	76.9406	125.185	-1.08879	0.000318626	0.00557738	yes	down
MSTRG.34032.1	62.7208	23.0448	42.8828	-1.29362	0.000319037	0.00558003	yes	down
MSTRG.30070.1	60.7564	20.0227	40.3895	-1.40855	0.000323508	0.00565362	yes	down
MSTRG.21691.1	29.3393	73.1608	51.25	1.21563	0.00032718	0.0057085	yes	up
Os01t0915000-01	94.9563	40.4874	67.7218	-1.13308	0.000328346	0.00572421	yes	down
Os05t0565500-01	75.6654	30.9034	53.2844	-1.1868	0.000328773	0.00572699	yes	down
Os01t0183600-01	0.727639	15.7864	8.25704	2.14417	0.000329576	0.00573633	yes	up
MSTRG.19307.1	0.361398	10.3024	5.3319	2.14421	0.000338661	0.00586828	yes	up
MSTRG.23630.1	65.3671	20.8601	43.1136	-1.43023	0.000339284	0.00587198	yes	down
Os05t0316800-01	44.9937	13.4304	29.2121	-1.49098	0.000341163	0.00589976	yes	down
MSTRG.22053.1	10.3276	38.7804	24.554	1.59948	0.000343263	0.00593129	yes	up
MSTRG.16720.1	40.0806	90.5338	65.3072	1.09248	0.000344217	0.00593833	yes	up
Os11t0629400-01	54.5302	159.731	107.13	1.36901	0.000346933	0.0059707	yes	up
Os02t0222100-01	31.0334	75.7448	53.3891	1.17509	0.000348118	0.00598629	yes	up
MSTRG.29691.1	144.059	68.6966	106.378	-1.00144	0.0003505	0.00602244	yes	down
Os02t0627100-01	250.814	92.3662	171.59	-1.29502	0.000351407	0.00603318	yes	down
MSTRG.13897.1	10.6369	0.297476	5.46718	-2.13895	0.000356615	0.00610795	yes	down
Os01t0855200-01	180.83	83.3248	132.077	-1.04078	0.000360291	0.006166	yes	down
Os03t0266900-02	20.4795	1.67038	11.0749	-2.08445	0.000360885	0.00616771	yes	down
MSTRG.16194.5	21.9126	60.7661	41.3393	1.32891	0.000364269	0.00620933	yes	up
MSTRG.397.1	51.7653	156.423	104.094	1.40709	0.000368549	0.00627731	yes	up
Os06t0727200-01	1.61561	14.3872	8.0014	2.01267	0.000370919	0.00630919	yes	up
MSTRG.21319.1	104.444	43.3515	73.8977	-1.16219	0.000371008	0.00630919	yes	down
Os12t0159000-01	160.257	72.0716	116.164	-1.06973	0.000371414	0.00631109	yes	down
Os07t0557200-01	33.5933	6.4013	19.9973	-1.82059	0.000372319	0.00632147	yes	down
Os12t0115300-01	9.41857	0	4.70929	-2.13623	0.000373026	0.00632847	yes	down
Os06t0284200-02	4.36067	23.5938	13.9772	1.81785	0.000375192	0.0063602	yes	up
Os01t0283500-02	341.879	138.016	239.948	-1.19533	0.000378802	0.00641127	yes	down
MSTRG.30079.2	0	8.61923	4.30962	2.13261	0.000382375	0.00646666	yes	up
MSTRG.11624.1	35.803	9.28649	22.5448	-1.59951	0.000386996	0.00653062	yes	down
MSTRG.23207.1	20.9189	58.1711	39.545	1.31879	0.000391964	0.00660283	yes	up
Os03t0859100-01	16.6274	49.2945	32.9609	1.37265	0.000395252	0.00664258	yes	up
MSTRG.32312.1	32.5864	8.80223	20.6943	-1.57116	0.000397007	0.00666166	yes	down
Os08t0461300-01	28.7568	7.13185	17.9443	-1.63706	0.000398785	0.00667415	yes	down
Os01t0566000-01	639.898	250.679	445.288	-1.22737	0.000400893	0.00669548	yes	down
MSTRG.33187.1	60.0181	23.4357	41.7269	-1.22487	0.000407582	0.00679662	yes	down
Os02t0518000-01	50.1262	18.4803	34.3033	-1.29093	0.000412675	0.00687621	yes	down
Os03t0718800-01	72.3148	26.2576	49.2862	-1.29804	0.000416177	0.00692919	yes	down
Os03t0710500-00	3.07573	19.7899	11.4328	1.90731	0.00041826	0.00695847	yes	up
Os05t0545400-01	142.645	37.1825	89.9136	-1.59584	0.000423174	0.00702934	yes	down
Os07t0506700-01	10.5788	40.403	25.4909	1.60263	0.000425309	0.00705389	yes	up
MSTRG.35509.6	0.722796	11.9434	6.3331	2.08853	0.000432264	0.00715266	yes	up
Os06t0486400-01	4.98778	24.8124	14.9001	1.76547	0.000433564	0.00716866	yes	up
Os12t0133100-02	13.1712	40.0159	26.5936	1.40149	0.000433991	0.00717019	yes	up
MSTRG.33000.3	31.3205	72.8108	52.0656	1.12271	0.000434601	0.00717476	yes	up
MSTRG.22359.1	30.3248	7.61232	18.9686	-1.63281	0.000438328	0.00722917	yes	down
Os07t0557400-01	0.521726	11.3996	5.96068	2.09234	0.000439244	0.00723388	yes	up
Os05t0471350-00	127.609	59.3884	93.4987	-1.02903	0.000439529	0.00723388	yes	down
Os02t0782300-01	15.2684	1.31756	8.29299	-2.04509	0.000442517	0.00727191	yes	down
Os06t0700700-01	2.17808	18.141	10.1595	1.99037	0.000449532	0.00737027	yes	up
Os11t0232100-01	14.8728	42.8555	28.8641	1.3512	0.000451091	0.00739018	yes	up
MSTRG.27194.1	38.4152	11.7227	25.0689	-1.47196	0.000457335	0.00747538	yes	down
Os01t0178300-01	11.52	56.8935	34.2067	1.76801	0.000460028	0.00750226	yes	up
MSTRG.17529.1	38.7013	10.4892	24.5952	-1.56039	0.000460759	0.00750278	yes	down
Os04t0487400-00	180.996	55.2027	118.099	-1.46593	0.000462104	0.007519	yes	down
MSTRG.25577.1	47.4423	108.001	77.7216	1.09468	0.000463482	0.00753571	yes	up
MSTRG.18227.1	16.0831	0.594952	8.33903	-2.09876	0.000463927	0.00753724	yes	down
Os04t0539000-01	23.382	64.5596	43.9708	1.3098	0.000464721	0.00754443	yes	up
MSTRG.21477.1	20.5646	2.50746	11.5361	-1.96421	0.00046625	0.00756354	yes	down
Os12t0536200-01	44.5569	15.0928	29.8249	-1.36771	0.000468905	0.00760086	yes	down
MSTRG.27815.1	146.556	326.305	236.43	1.07744	0.000470751	0.00762503	yes	up
Os02t0229400-01	87.4495	194.211	140.83	1.07811	0.000471455	0.00763068	yes	up
Os11t0671100-01	43.5345	95.6544	69.5945	1.06134	0.000471937	0.00763273	yes	up
MSTRG.22298.3	2.7596	17.877	10.3183	1.87874	0.000478541	0.00771629	yes	up
Os04t0549400-01	119.188	43.8286	81.5082	-1.29126	0.000481945	0.00775758	yes	down
MSTRG.13990.2	0.361398	10.4816	5.42151	2.09214	0.000482546	0.00775758	yes	up
Os06t0218800-01	372.239	170.616	271.428	-1.04761	0.000484882	0.0077893	yes	down
MSTRG.1385.1	14.9329	43.2166	29.0748	1.3623	0.000487207	0.0078208	yes	up
Os06t0678800-01	98.5728	43.0091	70.791	-1.11341	0.000488433	0.00783463	yes	down
MSTRG.7903.1	5.86154	26.9975	16.4295	1.73486	0.000489035	0.00783842	yes	up
Os03t0347200-01	20.5792	62.7798	41.6795	1.41651	0.000489709	0.00784338	yes	up
MSTRG.25723.1	19.8996	3.17055	11.5351	-1.86549	0.000492085	0.0078697	yes	down
Os10t0562900-01	17.5636	1.1899	9.37673	-2.05881	0.000493029	0.00787892	yes	down
Os10t0388600-00	0	9.90362	4.95181	2.08876	0.000494873	0.00790251	yes	up
MSTRG.14865.1	202.99	487.727	345.358	1.16139	0.000496696	0.00791985	yes	up
Os05t0570350-01	93.4227	31.3109	62.3668	-1.37944	0.00049747	0.0079263	yes	down
MSTRG.4796.2	14.2409	42.8223	28.5316	1.38672	0.000503978	0.00801218	yes	up
MSTRG.17533.1	180.013	55.6026	117.808	-1.45254	0.000506815	0.00803607	yes	down
Os11t0105750-01	9.46836	36.0609	22.7646	1.57793	0.000512709	0.00811207	yes	up
Os04t0243700-01	47.1015	157.648	102.375	1.48071	0.000512906	0.00811207	yes	up
Os09t0538800-02	89.4851	194.678	142.082	1.05333	0.000514592	0.00813276	yes	up
MSTRG.28164.1	20.2724	53.4042	36.8383	1.26293	0.000515142	0.00813546	yes	up
MSTRG.31198.4	16.2272	47.9295	32.0784	1.36189	0.000517017	0.00815308	yes	up
Os01t0812100-01	12.2832	1.03287	6.65805	-2.02983	0.000518993	0.00817713	yes	down
Os12t0614600-01	165.734	67.3503	116.542	-1.18623	0.000519304	0.00817713	yes	down
Os11t0479400-01	7.10406	35.7932	21.4486	1.76754	0.000522488	0.00822124	yes	up
Os10t0315400-01	22.228	55.602	38.915	1.20265	0.000524841	0.00824354	yes	up
Os01t0232400-01	10.8832	35.9021	23.3927	1.4761	0.000525056	0.00824354	yes	up
Os01t0697400-00	71.713	21.4201	46.5666	-1.47693	0.000526865	0.0082659	yes	down
Os04t0391900-01	17.496	49.0475	33.2717	1.31037	0.000529006	0.00828738	yes	up
Os06t0285400-01	169.114	70.6626	119.888	-1.14896	0.0005307	0.00830785	yes	down
Os01t0580100-02	7.64716	29.6533	18.6502	1.60894	0.000533259	0.00833576	yes	up
MSTRG.34823.1	60.134	19.4187	39.7764	-1.40424	0.000534222	0.00834474	yes	down
Os05t0205100-01	68.8385	18.6069	43.7227	-1.55931	0.000534945	0.00834996	yes	down
MSTRG.1947.1	285.981	655.507	470.744	1.10594	0.000536961	0.00837535	yes	up
Os03t0316200-01	229.062	106.641	167.851	-1.02936	0.00053798	0.00837907	yes	down
MSTRG.31779.3	16.8094	52.7944	34.8019	1.4281	0.00053928	0.00839204	yes	up
MSTRG.18823.1	41.2197	12.1897	26.7047	-1.49112	0.000542113	0.0084251	yes	down
MSTRG.35750.6	36.0671	78.2986	57.1828	1.04674	0.000543169	0.00843098	yes	up
MSTRG.30981.1	30.9711	7.08067	19.0259	-1.67254	0.00054512	0.0084474	yes	down
MSTRG.33102.1	98.9522	36.4982	67.7252	-1.28734	0.000546611	0.0084644	yes	down
MSTRG.30272.1	0	8.37748	4.18874	2.07357	0.000547749	0.00847146	yes	up
Os02t0233200-00	37.8818	8.05782	22.9698	-1.71455	0.000547856	0.00847146	yes	down
Os01t0263300-01	985.301	2143.55	1564.43	1.04517	0.000550251	0.00849768	yes	up
Os11t0236000-01	8.70514	31.8004	20.2528	1.55158	0.000550343	0.00849768	yes	up
Os09t0509200-01	429.505	1010.65	720.078	1.13423	0.000555755	0.00856561	yes	up
MSTRG.28297.1	4.12887	25.8886	15.0087	1.86469	0.000556313	0.00856561	yes	up
Os03t0830400-01	22.4416	3.15776	12.7997	-1.90685	0.000556736	0.00856561	yes	down
Os08t0405700-01	111.319	50.6453	80.9821	-1.05576	0.000564537	0.0086732	yes	down
MSTRG.35353.1	17.6276	48.7161	33.1718	1.30314	0.000565199	0.00867716	yes	up
Os09t0326900-01	3.94432	20.7501	12.3472	1.78686	0.000566947	0.00868998	yes	up
MSTRG.5911.1	68.4284	25.864	47.1462	-1.2677	0.000567226	0.00868998	yes	down
MSTRG.30528.1	46.9924	16.7504	31.8714	-1.31696	0.00056851	0.0086969	yes	down
Os07t0467900-01	14.9019	1.65342	8.27764	-1.97008	0.00057139	0.00873474	yes	down
Os05t0494500-02	20.2009	52.8909	36.5459	1.25061	0.000576298	0.0088035	yes	up
MSTRG.35288.1	11.9364	38.1588	25.0476	1.44014	0.000578437	0.00882871	yes	up
Os12t0169950-00	205.989	452.232	329.111	1.05848	0.00057877	0.00882871	yes	up
MSTRG.2127.1	121.765	46.1643	83.9645	-1.24991	0.000584852	0.00890883	yes	down
MSTRG.22136.2	132.43	57.4007	94.9153	-1.10742	0.000604283	0.00915935	yes	down
Os08t0164300-01	126.049	36.9366	81.4929	-1.49107	0.000607255	0.00919142	yes	down
MSTRG.19923.3	31.7295	79.972	55.8507	1.21199	0.000610467	0.00922703	yes	up
Os04t0456900-00	169.568	69.5109	119.539	-1.16684	0.000615101	0.00927749	yes	down
Os02t0204700-00	81.9459	34.4946	58.2203	-1.14069	0.000621254	0.0093506	yes	down
Os08t0267800-01	87.0599	32.0369	59.5484	-1.2761	0.00062186	0.00935315	yes	down
MSTRG.15966.1	3.27163	20.3717	11.8217	1.83797	0.000626033	0.00940934	yes	up
Os03t0290400-00	61.3492	24.243	42.7961	-1.20611	0.000626508	0.00940989	yes	down
Os09t0246500-01	15.732	1.9253	8.82867	-1.93171	0.000627967	0.00941947	yes	down
Os11t0111200-01	52.016	16.5754	34.2957	-1.41612	0.000635894	0.00951759	yes	down
Os10t0567000-01	47.546	103.178	75.3619	1.03624	0.000645138	0.00964921	yes	up
Os04t0681900-01	9.82523	33.2501	21.5377	1.49791	0.000648724	0.00969609	yes	up
Os08t0421400-01	209.037	98.2974	153.667	-1.01553	0.000658268	0.00982508	yes	down
Os09t0454200-01	58.0107	131.236	94.6231	1.09121	0.000658744	0.00982535	yes	up
Os02t0677300-02	27.7732	3.79526	15.7842	-1.90074	0.00066195	0.00985286	yes	down
MSTRG.13737.1	0	7.79494	3.89747	2.03927	0.000673181	0.0100004	yes	up
Os07t0671700-01	22.3884	55.105	38.7467	1.17787	0.000675326	0.0100199	yes	up
MSTRG.27840.1	8.26426	0	4.13213	-2.03771	0.000676827	0.0100324	yes	down
Os08t0538600-01	23.0487	72.2523	47.6505	1.40395	0.000680176	0.010075	yes	up
MSTRG.29266.1	25.404	3.97788	14.6909	-1.8472	0.000681169	0.0100828	yes	down
MSTRG.2136.4	25.4567	66.9007	46.1787	1.25684	0.00068442	0.0101239	yes	up
Os12t0510200-01	70.4312	25.1271	47.7792	-1.30487	0.00068775	0.0101662	yes	down
MSTRG.8720.1	26.7215	3.49362	15.1076	-1.91548	0.000692396	0.0102208	yes	down
Os10t0575401-00	81.422	32.6551	57.0386	-1.19342	0.000693219	0.0102259	yes	down
Os05t0135500-01	245.824	691.378	468.601	1.31418	0.000696253	0.0102636	yes	up
Os11t0649600-01	46.5775	106.54	76.5588	1.10186	0.000698736	0.0102932	yes	up
Os06t0161800-01	318.879	131.028	224.954	-1.16618	0.000699261	0.0102939	yes	down
Os05t0210600-01	24.5761	60.066	42.3211	1.1712	0.000707012	0.0103987	yes	up
MSTRG.32881.1	0	7.7268	3.8634	2.03083	0.000707351	0.0103987	yes	up
Os09t0412300-01	30.8401	7.42554	19.1328	-1.63256	0.000713178	0.0104646	yes	down
Os03t0665700-00	27.0649	72.2024	49.6336	1.25413	0.000713297	0.0104646	yes	up
MSTRG.27519.2	7.90318	30.4714	19.1873	1.58307	0.000714085	0.010469	yes	up
Os08t0161900-01	17.7885	54.1628	35.9757	1.40036	0.00071657	0.0104983	yes	up
Os03t0678400-01	103.828	40.3563	72.0924	-1.22527	0.000719387	0.0105245	yes	down
MSTRG.34470.1	58.938	142.524	100.731	1.15057	0.000719832	0.0105245	yes	up
Os03t0261800-01	286.435	636.77	461.602	1.06877	0.000723296	0.0105656	yes	up
MSTRG.18034.1	33.0107	10.0139	21.5123	-1.46075	0.000726874	0.0105871	yes	down
MSTRG.17512.1	8.07772	0	4.03886	-2.02553	0.000727225	0.0105871	yes	down
Os01t0843800-00	5.3136	28.3597	16.8366	1.77638	0.000727562	0.0105871	yes	up
MSTRG.29964.1	7.84791	0	3.92395	-2.02583	0.00072818	0.0105889	yes	down
Os01t0533400-01	5.58899	100.35	52.9696	2.02485	0.000732356	0.0106424	yes	up
Os06t0211200-01	10.2464	34.1508	22.1986	1.47478	0.00073586	0.0106861	yes	up
Os02t0764700-01	70.4829	18.969	44.726	-1.54778	0.000739407	0.0107304	yes	down
Os10t0481200-00	162.95	73.8499	118.4	-1.0556	0.000746303	0.0108086	yes	down
MSTRG.11009.1	8.62081	0	4.31041	-2.01901	0.000751301	0.0108736	yes	down
Os12t0140000-00	2.09207	17.8774	9.98474	1.93374	0.000765914	0.0110627	yes	up
Os01t0970900-01	105.155	46.4383	75.7964	-1.09113	0.000770828	0.0111262	yes	down
MSTRG.18503.1	127.152	49.8662	88.5093	-1.20947	0.000779115	0.0112277	yes	down
Os10t0147200-01	98.7097	41.6344	70.172	-1.13156	0.000780527	0.011236	yes	down
Os07t0537000-01	7.64231	0	3.82116	-2.01209	0.000790426	0.0113481	yes	down
Os03t0336900-00	60.5679	24.9539	42.7609	-1.16943	0.000797987	0.0114414	yes	down
Os10t0464800-00	12.6256	1.03287	6.82922	-1.97622	0.000800285	0.0114667	yes	down
Os10t0370700-01	40.0713	111.065	75.5684	1.30632	0.000802817	0.0114953	yes	up
MSTRG.1481.1	36.1573	80.9925	58.5749	1.0679	0.000806126	0.0115338	yes	up
Os01t0292200-01	8.79599	30.9072	19.8516	1.51066	0.000807245	0.0115356	yes	up
Os02t0695600-01	489.906	1038.2	764.052	1.00985	0.000808368	0.011544	yes	up
Os08t0247600-01	2.0727	17.7546	9.91365	1.9262	0.00081128	0.0115779	yes	up
Os03t0744800-02	191.802	84.5213	138.162	-1.08609	0.000814725	0.0116193	yes	down
Os05t0237800-00	5.58867	36.2017	20.8952	1.83867	0.000815445	0.0116218	yes	up
MSTRG.19031.1	66.5571	28.2894	47.4233	-1.12693	0.000816243	0.0116255	yes	down
Os03t0861100-01	4.7366	22.2759	13.5062	1.69294	0.000823968	0.0117278	yes	up
MSTRG.35723.1	199.452	65.0882	132.27	-1.39282	0.000826526	0.0117564	yes	down
Os06t0141200-01	4.99294	29.6174	17.3052	1.82064	0.000830135	0.0117999	yes	up
MSTRG.29247.1	90.5789	42.3577	66.4683	-1.02088	0.000839258	0.0119059	yes	down
Os06t0594600-01	137.795	334.732	236.264	1.16405	0.000843787	0.0119623	yes	up
Os10t0128600-01	165.954	76.8	121.377	-1.02908	0.000852013	0.0120471	yes	down
MSTRG.796.10	32.7018	73.4528	53.0773	1.08508	0.000857629	0.0121059	yes	up
Os06t0166400-01	74.574	29.1238	51.8489	-1.22065	0.000857866	0.0121059	yes	down
MSTRG.10547.1	31.989	4.4158	18.2024	-1.87625	0.000862718	0.0121584	yes	down
MSTRG.8303.1	20.5194	62.1269	41.3231	1.39177	0.000865896	0.0121952	yes	up
MSTRG.30421.1	5.51435	24.2005	14.8574	1.64346	0.000870298	0.0122492	yes	up
Os06t0655500-01	21.309	55.1697	38.2394	1.22181	0.000875173	0.0123073	yes	up
Os09t0481700-01	46.4144	100.708	73.5614	1.04215	0.000877895	0.0123204	yes	up
Os07t0517700-00	25.576	62.2251	43.9005	1.15921	0.000880961	0.0123507	yes	up
Os04t0645500-01	136.688	55.6471	96.1676	-1.17799	0.000882035	0.0123577	yes	down
MSTRG.9578.1	20.9548	3.45145	12.2031	-1.81689	0.000885155	0.0123933	yes	down
MSTRG.32310.1	26.7801	5.60571	16.1929	-1.69049	0.000889085	0.0124402	yes	down
Os05t0305900-01	13.1667	41.0886	27.1276	1.41334	0.000894754	0.0125114	yes	up
Os12t0454800-01	49.1969	117.023	83.1101	1.13128	0.000896133	0.0125225	yes	up
Os01t0254950-01	35.0347	80.1606	57.5977	1.09228	0.000898554	0.0125401	yes	up
Os01t0265000-01	89.155	39.45	64.3025	-1.07908	0.000902352	0.0125767	yes	down
Os02t0139900-01	63.654	27.5419	45.598	-1.10528	0.000903366	0.0125827	yes	down
Os07t0101000-00	37.1299	106.807	71.9685	1.32756	0.00091139	0.012678	yes	up
MSTRG.24832.1	92.8116	33.2012	63.0064	-1.29732	0.000912642	0.012679	yes	down
Os02t0317400-02	7.75222	27.9159	17.834	1.50524	0.000922648	0.0127955	yes	up
Os03t0133000-01	26.2076	4.61538	15.4115	-1.77449	0.000922818	0.0127955	yes	down
MSTRG.35485.2	18.5902	2.7458	10.668	-1.84926	0.000927552	0.0128529	yes	down
Os08t0337300-03	4.85651	23.1175	13.987	1.69666	0.000931281	0.0128962	yes	up
Os06t0730150-00	13.5187	0.705644	7.11217	-1.98233	0.00093543	0.0129453	yes	down
Os06t0202900-01	40.3441	87.6037	63.9739	1.04297	0.000938389	0.0129779	yes	up
Os01t0157600-01	158.991	64.0614	111.526	-1.18086	0.000942413	0.0130168	yes	down
Os05t0453700-01	79.5502	28.9864	54.2683	-1.27656	0.000951159	0.0131123	yes	down
Os01t0201250-00	71.1247	29.5177	50.3212	-1.15234	0.00095422	0.0131376	yes	down
MSTRG.18051.1	42.1274	15.1907	28.6591	-1.29449	0.000960922	0.0132045	yes	down
Os09t0123300-01	48.5896	105.547	77.0684	1.04599	0.000966094	0.0132671	yes	up
MSTRG.8640.1	46.5954	15.7722	31.1838	-1.34461	0.000967933	0.013282	yes	down
Os02t0605900-01	12.3647	0.977529	6.67112	-1.95035	0.000969722	0.0132914	yes	down
MSTRG.13130.1	107.852	43.5051	75.6784	-1.18131	0.000973941	0.0133408	yes	down
MSTRG.22971.1	32.5725	7.17819	19.8753	-1.65465	0.000981186	0.0134153	yes	down
Os12t0226700-01	0.722796	11.5231	6.12296	1.96761	0.000983795	0.0134414	yes	up
Os09t0556800-01	262.391	121.045	191.718	-1.03222	0.000984583	0.0134437	yes	down
Os01t0662800-00	53.7037	21.3997	37.5517	-1.19133	0.000989703	0.013505	yes	down
Os05t0537100-00	35.6158	9.29133	22.4536	-1.55602	0.000990379	0.0135056	yes	down
MSTRG.19232.1	33.6609	78.8333	56.2471	1.12239	0.000991309	0.0135097	yes	up
Os11t0216000-01	62.1638	137.438	99.8008	1.05289	0.000994245	0.0135412	yes	up
Os01t0751400-00	35.547	8.75067	22.1488	-1.58768	0.000995312	0.0135471	yes	down
MSTRG.5139.1	12.1087	39.2858	25.6972	1.44893	0.00100182	0.013607	yes	up
MSTRG.2123.1	4.63607	22.0248	13.3304	1.68017	0.00100217	0.013607	yes	up
Os02t0664300-01	13.8148	40.5521	27.1835	1.35044	0.00100224	0.013607	yes	up
Os06t0311300-01	15.2125	44.3263	29.7694	1.32088	0.00100586	0.0136388	yes	up
Os10t0438600-01	2.14218	21.7975	11.9698	1.92472	0.00101296	0.0137177	yes	up
Os10t0323500-01	11.7111	37.578	24.6446	1.41399	0.0010149	0.0137353	yes	up
Os10t0567400-01	6.11756	26.488	16.3028	1.64697	0.00101695	0.0137544	yes	up
MSTRG.23837.2	0.983659	11.2038	6.09375	1.93393	0.00101936	0.0137784	yes	up
Os02t0526400-01	10.9188	35.4092	23.164	1.4286	0.00102052	0.0137854	yes	up
MSTRG.2749.2	22.0894	58.0158	40.0526	1.25344	0.00102613	0.0138524	yes	up
MSTRG.20498.1	9.0779	0	4.53895	-1.96022	0.00103966	0.0139999	yes	down
Os01t0584900-01	7.94392	0	3.97196	-1.96231	0.00104307	0.0140258	yes	down
MSTRG.6043.1	16.3665	1.70013	9.03332	-1.91394	0.00104969	0.0140819	yes	down
Os07t0524900-01	18.3083	56.9428	37.6255	1.39933	0.0010525	0.0141108	yes	up
MSTRG.24831.1	383.779	149.138	266.459	-1.2161	0.00105501	0.0141357	yes	down
MSTRG.21495.2	10.773	33.6077	22.1904	1.39847	0.00106139	0.0141888	yes	up
Os07t0517800-00	7.23049	0	3.61524	-1.96041	0.00106162	0.0141888	yes	down
MSTRG.5374.1	110.045	36.0397	73.0423	-1.37283	0.00106695	0.0142512	yes	down
MSTRG.12393.1	91.0047	36.4667	63.7357	-1.17972	0.00106861	0.0142645	yes	down
Os09t0494600-01	74.1405	158.455	116.298	1.01787	0.0010864	0.014475	yes	up
MSTRG.6782.2	12.2687	36.6839	24.4763	1.35977	0.00109022	0.0145169	yes	up
MSTRG.10499.1	23.3109	73.8261	48.5685	1.41417	0.00109183	0.0145293	yes	up
Os02t0134200-01	69.0071	21.6584	45.3328	-1.40387	0.00109351	0.0145381	yes	down
MSTRG.3187.1	7.52725	0	3.76363	-1.95446	0.00109384	0.0145381	yes	down
Os09t0414500-01	125.521	51.6024	88.562	-1.16163	0.00109758	0.0145607	yes	down
Os05t0458300-00	80.1952	254.774	167.485	1.41119	0.00110371	0.0146226	yes	up
MSTRG.5515.1	3.23121	17.7498	10.4905	1.74896	0.00110473	0.0146226	yes	up
MSTRG.28273.2	12.8761	0.705644	6.79087	-1.95498	0.00110508	0.0146226	yes	down
MSTRG.23145.1	49.186	106.741	77.9634	1.04444	0.00110565	0.0146226	yes	up
Os02t0814300-01	66.0467	23.3499	44.6983	-1.30331	0.0011083	0.0146487	yes	down
MSTRG.34049.1	22.8558	62.9228	42.8893	1.2933	0.00110985	0.014659	yes	up
MSTRG.11072.2	1.97701	13.656	7.81648	1.8326	0.00111045	0.014659	yes	up
Os10t0486900-01	12.3382	36.1273	24.2327	1.33314	0.00111119	0.0146598	yes	up
MSTRG.35159.1	10.9046	35.6558	23.2802	1.44786	0.00111697	0.0147179	yes	up
Os08t0159500-02	18.2188	49.4491	33.834	1.25811	0.00112168	0.0147709	yes	up
Os04t0430700-01	342.611	157.451	250.031	-1.03734	0.00112626	0.0148222	yes	down
MSTRG.28253.3	17.1013	46.2256	31.6635	1.27701	0.00115233	0.0151375	yes	up
MSTRG.27755.1	6.20641	24.8986	15.5525	1.58323	0.00115362	0.0151451	yes	up
Os06t0156501-00	2.34325	15.0337	8.68847	1.80746	0.00115508	0.015155	yes	up
Os02t0285800-01	27.1774	63.4223	45.2998	1.11928	0.00116163	0.0152317	yes	up
Os01t0647200-01	39.2612	11.9223	25.5918	-1.4397	0.00116634	0.0152748	yes	down
MSTRG.18121.1	15.5742	2.20998	8.89211	-1.82554	0.00117114	0.0153283	yes	down
Os02t0140300-01	58.568	24.6644	41.6162	-1.12773	0.00117714	0.0153881	yes	down
Os03t0240600-01	18.6859	3.46803	11.0769	-1.72642	0.00117925	0.0154057	yes	down
Os02t0324200-01	9.3633	31.086	20.2247	1.45595	0.00119127	0.0155161	yes	up
MSTRG.29746.1	0	7.57356	3.78678	1.9372	0.00119809	0.015586	yes	up
MSTRG.18031.1	72.9255	34.266	53.5957	-1.01497	0.00120049	0.0156079	yes	down
MSTRG.6356.5	10.8037	34.6997	22.7517	1.411	0.00120704	0.0156779	yes	up
Os06t0219900-01	37.3889	8.07062	22.7298	-1.65318	0.00120734	0.0156779	yes	down
Os01t0802200-01	63.4999	26.6284	45.0642	-1.14064	0.00121014	0.0157048	yes	down
Os09t0484800-01	34.3775	96.2573	65.3174	1.29866	0.00121324	0.0157259	yes	up
MSTRG.17088.1	7.70695	34.9354	21.3212	1.64934	0.00121725	0.0157494	yes	up
MSTRG.27474.1	17.8173	47.8293	32.8233	1.2609	0.00121893	0.0157506	yes	up
Os08t0553800-03	12.3479	37.2121	24.78	1.35441	0.00122576	0.015812	yes	up
Os11t0535525-01	17.2488	0.892428	9.0706	-1.93929	0.00122687	0.0158167	yes	down
MSTRG.35748.1	33.5505	8.12218	20.8363	-1.59154	0.00123417	0.0158801	yes	down
Os03t0315400-01	23.0779	4.44177	13.7598	-1.71969	0.00125201	0.016083	yes	down
MSTRG.5678.2	51.6328	15.6027	33.6177	-1.43511	0.00125353	0.0160929	yes	down
Os06t0646100-01	170.11	66.1839	118.147	-1.20767	0.00125671	0.0161154	yes	down
Os09t0538500-01	393.365	176.694	285.03	-1.05991	0.00125679	0.0161154	yes	down
MSTRG.286.1	30.4884	7.37436	18.9314	-1.59443	0.00126866	0.0162579	yes	down
Os10t0430800-02	35.631	76.8523	56.2417	1.02647	0.00127002	0.0162656	yes	up
Os05t0481100-04	2.71433	17.0527	9.88353	1.79363	0.00127256	0.0162884	yes	up
MSTRG.30327.1	15.2294	2.36323	8.79629	-1.79749	0.00127662	0.0163209	yes	down
MSTRG.31887.1	30.5773	7.24254	18.9099	-1.61306	0.00127854	0.0163358	yes	down
MSTRG.6116.1	26.3672	68.7153	47.5413	1.23515	0.00128419	0.0163982	yes	up
Os01t0570800-01	85.5374	28.6679	57.1026	-1.34601	0.00128716	0.0164264	yes	down
MSTRG.10065.5	28.0346	6.92326	17.4789	-1.56759	0.00128874	0.0164368	yes	down
Os03t0559700-00	78.2736	32.3203	55.297	-1.15598	0.00129782	0.0165232	yes	down
Os03t0720500-00	7.12511	0	3.56256	-1.92363	0.0012999	0.0165399	yes	down
MSTRG.31902.1	6.33283	25.3994	15.8661	1.57013	0.00130628	0.0165928	yes	up
Os07t0600200-01	51.3819	153.189	102.285	1.35056	0.00131061	0.0166268	yes	up
Os07t0100800-01	37.4053	95.1764	66.2908	1.19883	0.00131194	0.0166339	yes	up
Os01t0794400-01	31.1747	81.4858	56.3303	1.22428	0.00132351	0.0167509	yes	up
MSTRG.20108.1	0	6.91948	3.45974	1.91977	0.00133004	0.0168039	yes	up
Os12t0121000-01	30.3966	79.7345	55.0656	1.22471	0.00133213	0.0168204	yes	up
Os06t0264800-01	173.543	410.078	291.811	1.12476	0.00133999	0.0168997	yes	up
Os03t0368900-01	2.23787	15.1274	8.68265	1.80125	0.00134196	0.0169146	yes	up
MSTRG.17015.1	24.9566	6.439	15.6978	-1.54572	0.00134352	0.0169244	yes	down
MSTRG.33720.1	56.3631	24.4091	40.3861	-1.09761	0.00134967	0.0169748	yes	down
MSTRG.3350.2	55.1437	21.7951	38.4694	-1.18705	0.00135131	0.0169748	yes	down
MSTRG.13786.1	11.1683	37.7814	24.4749	1.45625	0.00135401	0.0169968	yes	up
Os09t0455300-01	21.7975	4.79838	13.2979	-1.63226	0.00136938	0.0171596	yes	down
Os04t0482300-01	123.265	51.3419	87.3033	-1.13457	0.00137759	0.0172524	yes	down
Os02t0479100-00	94.658	38.091	66.3745	-1.18182	0.0013851	0.0173263	yes	down
MSTRG.10468.8	16.9507	46.2858	31.6182	1.28244	0.00138655	0.0173343	yes	up
MSTRG.33486.1	9.49774	0.297476	4.89761	-1.92005	0.00139199	0.0173699	yes	down
Os02t0209300-01	24.2468	3.67662	13.9617	-1.79503	0.00139302	0.0173699	yes	down
MSTRG.24866.1	8.24036	33.293	20.7667	1.57797	0.00139518	0.0173814	yes	up
Os04t0529400-01	42.1529	94.5702	68.3616	1.06436	0.00140373	0.0174677	yes	up
MSTRG.24769.1	39.8497	12.8998	26.3748	-1.37429	0.00140649	0.017492	yes	down
Os07t0111400-00	49.2367	16.6999	32.9683	-1.34757	0.00141171	0.0175365	yes	down
Os06t0665800-01	15.4595	41.4027	28.4311	1.25452	0.00141355	0.0175492	yes	up
MSTRG.249.1	50.6243	17.3329	33.9786	-1.33454	0.00142326	0.0176392	yes	down
Os04t0451700-01	97.2351	29.724	63.4795	-1.42692	0.00142491	0.0176458	yes	down
Os10t0392400-01	14.5363	1.34315	7.93971	-1.88351	0.00142543	0.0176458	yes	down
Os01t0378100-01	32.1949	78.3643	55.2796	1.16296	0.00143222	0.0177197	yes	up
Os01t0834900-01	796.773	374.02	585.397	-1.00862	0.00144209	0.017811	yes	down
Os05t0541750-01	250.796	114.215	182.506	-1.04423	0.00144903	0.0178761	yes	down
Os01t0764000-01	4.85166	22.4201	13.6359	1.64908	0.00146357	0.0180259	yes	up
MSTRG.27712.1	1.14399	12.1298	6.6369	1.87037	0.0014637	0.0180259	yes	up
MSTRG.10236.1	8.45564	0	4.22782	-1.89716	0.00147116	0.0181075	yes	down
Os04t0610400-01	557.919	224.134	391.026	-1.17415	0.00147532	0.0181379	yes	down
MSTRG.12481.4	26.2487	59.7802	43.0145	1.0848	0.00148642	0.0182535	yes	up
MSTRG.4552.1	36.744	13.1547	24.9494	-1.28944	0.0015035	0.0184106	yes	down
MSTRG.30076.2	0	7.47672	3.73836	1.89447	0.00151145	0.0184932	yes	up
Os09t0322800-00	29.4724	8.04987	18.7611	-1.50456	0.00151197	0.0184932	yes	down
Os01t0874900-01	11.778	38.2277	25.0028	1.42395	0.0015134	0.0185002	yes	up
MSTRG.12673.5	6.4479	25.2178	15.8329	1.54495	0.00153599	0.0187431	yes	up
MSTRG.2498.1	25.9144	6.46876	16.1916	-1.55919	0.00153667	0.0187431	yes	down
MSTRG.21154.1	14.011	42.0602	28.0356	1.35962	0.00153744	0.0187431	yes	up
Os05t0392100-01	32.0581	68.1324	50.0953	1.0106	0.00153763	0.0187431	yes	up
Os02t0756600-01	91.7166	34.4095	63.063	-1.23586	0.00153896	0.0187486	yes	down
Os12t0171801-01	34.5333	9.94996	22.2416	-1.46221	0.00154069	0.018759	yes	down
Os11t0158300-01	64.5983	28.9574	46.7778	-1.06273	0.00154414	0.0187904	yes	down
Os03t0856500-01	17.3004	46.1755	31.7379	1.25214	0.00155175	0.0188616	yes	up
Os01t0620800-01	49.7245	15.0326	32.3786	-1.4186	0.00155749	0.01891	yes	down
MSTRG.13528.1	11.5576	0.594952	6.07627	-1.89754	0.00156072	0.0189385	yes	down
Os03t0100200-01	299.549	103.371	201.46	-1.31945	0.00156192	0.0189424	yes	down
Os05t0567100-02	7.74285	27.313	17.5279	1.48613	0.00156348	0.0189506	yes	up
MSTRG.34716.3	16.9193	42.8427	29.881	1.1896	0.00156506	0.018959	yes	up
MSTRG.2825.1	38.3056	84.7729	61.5393	1.05975	0.00156633	0.0189637	yes	up
MSTRG.28346.1	6.90983	0	3.45492	-1.88922	0.00156987	0.0189867	yes	down
Os01t0782500-01	1.61076	12.4747	7.04272	1.81732	0.00157018	0.0189867	yes	up
Os07t0551600-01	7.11575	0	3.55787	-1.88862	0.00157088	0.0189867	yes	down
Os07t0602000-01	2.60411	17.049	9.82653	1.77783	0.00157246	0.0189951	yes	up
Os05t0333000-01	35.9762	12.887	24.4316	-1.2849	0.0015814	0.0190709	yes	down
MSTRG.10186.1	22.679	2.08233	12.3807	-1.87128	0.00158815	0.0191308	yes	down
MSTRG.17637.7	0	6.77903	3.38951	1.88598	0.00159563	0.0192086	yes	up
MSTRG.14439.1	8.79798	38.155	23.4765	1.6149	0.00159639	0.0192086	yes	up
Os04t0422300-01	19.6792	57.2158	38.4475	1.32173	0.00159876	0.0192188	yes	up
Os03t0603500-00	48.7578	16.9925	32.8752	-1.30857	0.00160191	0.0192188	yes	down
MSTRG.24491.1	9.93545	0.650298	5.29288	-1.88563	0.00160196	0.0192188	yes	down
Os12t0488700-00	16.9048	3.36635	10.1356	-1.68384	0.00160311	0.0192188	yes	down
MSTRG.33792.2	9.53332	32.6306	21.082	1.45549	0.00160351	0.0192188	yes	up
Os05t0280500-01	0.361398	9.97623	5.16882	1.8952	0.00160443	0.0192192	yes	up
MSTRG.3463.1	90.7095	39.1183	64.9139	-1.09611	0.00162663	0.0194309	yes	down
MSTRG.16033.1	87.5289	39.4126	63.4708	-1.05327	0.00162987	0.0194588	yes	down
Os01t0328600-01	9.66006	32.4088	21.0344	1.45318	0.00163085	0.0194597	yes	up
MSTRG.16074.4	21.2851	50.0261	35.6556	1.11997	0.00163863	0.0195416	yes	up
Os03t0335100-01	27.0024	6.64759	16.825	-1.57578	0.00164112	0.0195605	yes	down
Os01t0694800-01	38.8758	11.4114	25.1436	-1.44535	0.00164253	0.0195665	yes	down
Os09t0439500-01	32.7692	83.0857	57.9275	1.19192	0.00164547	0.0195798	yes	up
MSTRG.430.6	0	6.80878	3.40439	1.87957	0.00164984	0.0196101	yes	up
Os06t0149900-01	40.8012	91.5152	66.1582	1.06908	0.00165314	0.0196384	yes	up
MSTRG.24049.1	21.8331	54.2814	38.0573	1.17756	0.00165549	0.0196555	yes	up
MSTRG.10630.1	18.9406	1.8402	10.3904	-1.85631	0.00168555	0.0199352	yes	down
MSTRG.641.1	1.60592	13.125	7.36545	1.81945	0.00168893	0.0199531	yes	up
Os11t0283500-01	117.41	252.422	184.916	1.01659	0.00169555	0.0200199	yes	up
Os03t0734300-01	39.5572	93.5561	66.5566	1.11839	0.00169645	0.0200199	yes	up
Os09t0571100-01	17.4029	54.134	35.7685	1.38443	0.00169924	0.0200309	yes	up
MSTRG.7024.3	97.2368	40.9212	69.079	-1.1291	0.00171378	0.0201691	yes	down
Os01t0132000-01	115.077	47.4138	81.2452	-1.15295	0.00173062	0.0203374	yes	down
Os10t0377150-00	141.84	50.9525	96.396	-1.27785	0.00173288	0.0203374	yes	down
Os04t0450000-01	33.5745	9.51166	21.5431	-1.46479	0.00173366	0.0203374	yes	down
MSTRG.6418.2	10.7775	35.2656	23.0216	1.40227	0.00173376	0.0203374	yes	up
MSTRG.18786.1	8.31921	32.3106	20.3149	1.51967	0.001738	0.020376	yes	up
MSTRG.15948.1	1.35474	11.7013	6.52801	1.82623	0.00175225	0.0205094	yes	up
MSTRG.7020.1	1.35474	12.2032	6.77896	1.83203	0.00175889	0.0205536	yes	up
Os03t0648800-00	78.8924	31.0466	54.9695	-1.18568	0.00176369	0.0205984	yes	down
Os04t0531200-00	98.4122	45.4857	71.949	-1.02613	0.00178547	0.0207963	yes	down
MSTRG.13263.1	10.4181	0	5.20906	-1.85544	0.00178831	0.020818	yes	down
MSTRG.15635.1	31.4307	78.6297	55.0302	1.17281	0.0017903	0.0208259	yes	up
MSTRG.9044.1	18.5611	47.2257	32.8934	1.19433	0.00179554	0.0208683	yes	up
Os07t0291200-01	28.8563	68.3095	48.5829	1.13146	0.00181193	0.0210361	yes	up
Os10t0503250-00	5.61036	23.6917	14.651	1.59714	0.00183235	0.0212616	yes	up
MSTRG.11586.1	23.2459	5.38955	14.3177	-1.59559	0.0018381	0.0213168	yes	down
Os03t0688250-00	40.8835	14.4765	27.68	-1.28542	0.00184415	0.0213754	yes	down
Os02t0227000-01	18.0584	44.6701	31.3643	1.16014	0.00185446	0.0214717	yes	up
MSTRG.15823.10	9.52815	31.3891	20.4586	1.40187	0.00186639	0.0215982	yes	up
MSTRG.6784.3	3.37701	18.0431	10.71	1.68106	0.00189074	0.0218565	yes	up
Os03t0790500-01	58.7328	26.2241	42.4785	-1.05752	0.00190186	0.0219613	yes	down
Os11t0141500-00	24.6379	6.49851	15.5682	-1.50988	0.00191289	0.0220296	yes	down
Os03t0107700-01	382.285	160.709	271.497	-1.1209	0.0019338	0.0222346	yes	down
Os07t0169800-00	53.5585	21.1787	37.3686	-1.18102	0.00193622	0.0222504	yes	down
Os04t0554200-01	6.46243	24.4098	15.4361	1.51111	0.00193894	0.0222698	yes	up
Os08t0235800-00	90.3383	40.3002	65.3193	-1.0591	0.00196114	0.0224581	yes	down
Os04t0593400-00	12.228	40.3076	26.2678	1.40664	0.00196161	0.0224581	yes	up
Os07t0169700-01	136.311	59.3933	97.8522	-1.08686	0.0019845	0.0226822	yes	down
MSTRG.32777.1	9.86049	0.297476	5.07898	-1.85621	0.00198541	0.0226822	yes	down
Os04t0219200-01	9.92545	31.0522	20.4888	1.37273	0.00198653	0.022683	yes	up
Os01t0771000-01	50.9308	16.9459	33.9384	-1.34015	0.00198895	0.0226986	yes	down
MSTRG.1204.1	17.9721	3.67662	10.8244	-1.6555	0.00199431	0.0227476	yes	down
MSTRG.23672.1	3.48723	16.9293	10.2082	1.63989	0.00199898	0.0227888	yes	up
MSTRG.17825.2	26.0641	5.75032	15.9072	-1.60771	0.00200449	0.0228273	yes	down
MSTRG.18466.10	7.20659	28.0608	17.6337	1.54002	0.00200905	0.0228671	yes	up
MSTRG.19082.3	0.727639	9.7974	5.26252	1.8466	0.00201257	0.0228951	yes	up
MSTRG.28138.2	15.3489	40.4452	27.8971	1.21581	0.00201543	0.0229155	yes	up
MSTRG.6759.1	30.3876	9.32904	19.8583	-1.39439	0.00202187	0.0229766	yes	down
MSTRG.21579.2	27.1447	7.897	17.5208	-1.442	0.00202349	0.0229828	yes	down
MSTRG.3104.1	16.6892	42.9278	29.8085	1.1932	0.00204891	0.023214	yes	up
Os08t0546300-01	12507.5	5757.12	9132.31	-1.02572	0.00204925	0.023214	yes	down
Os01t0974400-01	9.9804	32.3583	21.1694	1.38923	0.00207117	0.0234129	yes	up
Os08t0256000-01	88.1456	39.8586	64.0021	-1.04054	0.00209254	0.0236296	yes	down
Os09t0271000-01	6.43821	26.7588	16.5985	1.56584	0.0021109	0.023812	yes	up
Os12t0159500-01	6.45759	0	3.22879	-1.83339	0.00211399	0.0238343	yes	down
MSTRG.14978.1	70.4303	26.2456	48.338	-1.23832	0.00211638	0.0238486	yes	down
MSTRG.27011.1	22.8054	5.46147	14.1334	-1.55577	0.00212059	0.0238711	yes	down
MSTRG.11028.1	9.80386	0.594952	5.19941	-1.84088	0.00212709	0.0239318	yes	down
Os06t0255900-01	57.696	18.9518	38.3239	-1.34404	0.00212948	0.023946	yes	down
Os05t0439300-01	67.2967	30.6779	48.9873	-1.02988	0.00214089	0.0240484	yes	down
Os02t0195800-01	13.8342	36.9218	25.378	1.24197	0.00214194	0.0240484	yes	up
Os04t0573700-00	38.1343	14.3063	26.2203	-1.2321	0.00214869	0.0241115	yes	down
Os09t0483600-01	76.4397	32.9903	54.715	-1.08758	0.00217713	0.0243273	yes	down
Os07t0124400-01	57.1234	23.1981	40.1607	-1.15509	0.00219494	0.0244771	yes	down
MSTRG.30262.5	26.0117	7.31863	16.6652	-1.45526	0.00221917	0.0246403	yes	down
Os02t0651300-01	18.1852	45.8182	32.0017	1.17976	0.00221963	0.0246403	yes	up
Os11t0149200-00	24.8602	3.76172	14.3109	-1.74542	0.00222575	0.0246925	yes	down
Os03t0286900-01	4.12887	27.8885	16.0087	1.74701	0.00226161	0.0250644	yes	up
Os09t0501600-01	2.74991	16.1257	9.43781	1.69673	0.00227318	0.0251667	yes	up
Os04t0389901-01	14.0284	40.8579	27.4432	1.31208	0.00228732	0.0252972	yes	up
Os09t0420200-01	1.67056	13.7459	7.70823	1.76943	0.00229455	0.025364	yes	up
Os12t0631600-01	1271.69	566.055	918.874	-1.05943	0.00230866	0.0254938	yes	down
Os01t0136200-01	16.7544	43.4718	30.1131	1.217	0.00232079	0.0256014	yes	up
Os08t0403300-00	0.521726	9.82299	5.17236	1.82696	0.00233289	0.0257217	yes	up
MSTRG.30266.1	5.9407	22.0884	14.0146	1.49643	0.00234064	0.0257674	yes	up
Os10t0394700-01	24.3004	66.4566	45.3785	1.24658	0.00235147	0.0258349	yes	up
Os05t0380900-01	327.864	147.072	237.468	-1.0482	0.00236632	0.025957	yes	down
Os12t0168800-01	109.541	50.9766	80.2588	-1.01062	0.00236788	0.0259609	yes	down
Os08t0171700-01	6.57749	34.0429	20.3102	1.6602	0.00236949	0.0259653	yes	up
MSTRG.25008.1	7.2567	0	3.62835	-1.80728	0.00237997	0.0260667	yes	down
MSTRG.12664.1	69.6777	28.8674	49.2725	-1.12716	0.00238972	0.0261465	yes	down
Os05t0464300-01	11.4647	40.9074	26.1861	1.45725	0.0023909	0.0261465	yes	up
MSTRG.16489.1	0.732483	10.1416	5.43704	1.8182	0.00240735	0.0262863	yes	up
MSTRG.18916.1	0	6.23942	3.11971	1.80695	0.00242118	0.0263702	yes	up
Os04t0625500-00	0	6.23942	3.11971	1.80695	0.00242118	0.0263702	yes	up
Os10t0442532-00	2.34325	13.813	8.07811	1.70398	0.00242511	0.0263997	yes	up
Os05t0560200-00	62.1345	19.3939	40.7642	-1.38062	0.0024547	0.0266812	yes	down
MSTRG.34632.1	48.9429	20.0524	34.4976	-1.14169	0.0024664	0.0267678	yes	down
Os03t0736200-00	54.6527	23.7716	39.2122	-1.07556	0.00248037	0.0269058	yes	down
MSTRG.25559.1	159.039	65.7356	112.387	-1.13241	0.00248775	0.0269449	yes	down
MSTRG.25730.1	48.3865	17.4558	32.9211	-1.25959	0.00251293	0.0271492	yes	down
MSTRG.15825.1	5.46424	21.031	13.2476	1.50264	0.00251923	0.0271899	yes	up
MSTRG.10963.1	9.61384	0	4.80692	-1.78835	0.00252634	0.0272256	yes	down
Os07t0584750-00	0	7.9572	3.9786	1.79238	0.00253203	0.0272597	yes	up
Os09t0521300-00	34.9632	11.4626	23.2129	-1.3354	0.002547	0.0273659	yes	down
MSTRG.26325.1	35.2075	76.0443	55.6259	1.01173	0.00256001	0.0274657	yes	up
Os01t0764600-01	9.56405	29.1701	19.3671	1.33733	0.00256711	0.0275269	yes	up
Os01t0195300-00	45.9097	14.2461	30.0779	-1.3769	0.00256947	0.0275384	yes	down
MSTRG.23168.1	25.095	57.0258	41.0604	1.07375	0.00258079	0.0276322	yes	up
MSTRG.22294.1	25.4202	58.599	42.0096	1.07667	0.0025998	0.0278218	yes	up
MSTRG.35364.2	35.7772	13.3841	24.5806	-1.22434	0.00260665	0.0278813	yes	down
Os04t0446000-01	33.7711	11.1399	22.4555	-1.33381	0.00263227	0.0281133	yes	down
MSTRG.35239.1	18.2022	3.52338	10.8628	-1.64197	0.00268308	0.0285425	yes	down
MSTRG.30180.1	23.3381	4.98554	14.1618	-1.60462	0.00271206	0.0287732	yes	down
MSTRG.29322.1	20.5931	47.3526	33.9728	1.08055	0.00271281	0.0287732	yes	up
MSTRG.5039.1	52.0343	19.1773	35.6058	-1.24359	0.00271462	0.0287782	yes	down
Os11t0429200-01	10.5477	31.0906	20.8191	1.31012	0.00271864	0.028806	yes	up
MSTRG.29863.2	26.6343	57.0393	41.8368	1.00743	0.00272337	0.0288118	yes	up
MSTRG.24566.2	9.19129	33.2933	21.2423	1.46562	0.00273579	0.0288783	yes	up
MSTRG.31595.1	17.761	2.4905	10.1258	-1.73256	0.00273616	0.0288783	yes	down
Os08t0117800-01	19.6595	4.81118	12.2353	-1.52871	0.00275041	0.0290001	yes	down
Os11t0461000-03	2.09207	15.3139	8.70299	1.74147	0.00275789	0.0290647	yes	up
Os03t0144700-00	55.6102	24.8135	40.2118	-1.05272	0.00277715	0.0291846	yes	down
MSTRG.24772.1	24.6618	7.04675	15.8543	-1.43384	0.00277839	0.0291846	yes	down
MSTRG.813.1	30.1788	68.0947	49.1368	1.06706	0.00278717	0.0292442	yes	up
Os02t0597200-01	6.50801	0	3.25401	-1.77793	0.00279332	0.0292801	yes	down
Os03t0610400-01	78.564	34.1252	56.3446	-1.07624	0.00279925	0.0293136	yes	down
MSTRG.1220.1	7.80232	28.0186	17.9105	1.43731	0.00282658	0.029571	yes	up
Os09t0307400-00	40.1731	14.1828	27.1779	-1.27376	0.00283317	0.0296255	yes	down
Os11t0103000-00	60.0898	27.4655	43.7777	-1.0325	0.00284407	0.0296961	yes	down
MSTRG.13272.1	24.9932	3.128	14.0606	-1.74987	0.00284957	0.0297102	yes	down
Os02t0768200-02	9.63869	29.157	19.3978	1.34002	0.00285391	0.0297411	yes	up
MSTRG.27788.3	23.8081	54.3565	39.0823	1.07676	0.00289534	0.0300706	yes	up
Os08t0102000-01	18.3988	52.7765	35.5876	1.28594	0.00289862	0.0300901	yes	up
Os02t0491300-01	2478.33	1098.24	1788.28	-1.0597	0.0029021	0.0301118	yes	down
Os01t0963800-01	102.295	37.3237	69.8092	-1.24183	0.0029037	0.0301138	yes	down
MSTRG.31846.1	0	7.51511	3.75756	1.76567	0.00290626	0.0301258	yes	up
MSTRG.5320.1	25.6503	7.88421	16.7673	-1.38662	0.00291391	0.0301905	yes	down
Os11t0138950-00	0	7.59158	3.79579	1.76461	0.00291832	0.0302217	yes	up
Os04t0618700-01	29.6382	6.22731	17.9328	-1.61052	0.00292154	0.0302404	yes	down
Os07t0561300-01	59.6309	20.949	40.29	-1.2713	0.00292857	0.0302985	yes	down
MSTRG.18556.1	115.61	45.5425	80.576	-1.18035	0.00293689	0.03037	yes	down
MSTRG.9126.1	32.5798	11.7051	22.1425	-1.25412	0.00295437	0.0304579	yes	down
MSTRG.11790.1	26.419	8.30517	17.3621	-1.36642	0.00297343	0.0306006	yes	down
ENSRNA049472510-T1	28.0295	8.22386	18.1267	-1.40676	0.00298724	0.0307216	yes	down
MSTRG.11122.1	0.988503	12.1229	6.55571	1.77661	0.00298806	0.0307216	yes	up
MSTRG.18481.1	45.6796	17.3499	31.5147	-1.21313	0.00299478	0.0307466	yes	down
Os09t0526500-00	19.1219	3.48499	11.3034	-1.64671	0.00299894	0.0307746	yes	down
MSTRG.28372.2	6.51286	0	3.25643	-1.76295	0.00300582	0.0308158	yes	down
MSTRG.18465.2	18.8482	3.70221	11.2752	-1.6277	0.00302415	0.0309446	yes	down
MSTRG.9516.1	6.14145	0	3.07073	-1.76194	0.00303407	0.0310314	yes	down
Os01t0691200-01	59.2055	23.7969	41.5012	-1.15661	0.00303825	0.0310445	yes	down
Os10t0521600-02	20.7531	49.8514	35.3022	1.11118	0.00304951	0.0311299	yes	up
Os01t0705000-01	36.6671	12.8486	24.7579	-1.27839	0.00305245	0.0311452	yes	down
Os01t0822001-01	131.938	58.0777	95.0079	-1.06437	0.00306706	0.0312793	yes	down
Os12t0545400-00	9.01611	0.594952	4.80553	-1.77556	0.00307117	0.0313064	yes	down
Os12t0624000-02	0.622261	8.76869	4.69547	1.77382	0.0030749	0.0313295	yes	up
Os01t0579600-02	34.5306	76.3927	55.4617	1.0358	0.00307812	0.0313331	yes	up
Os04t0257500-01	121.506	43.4118	82.4589	-1.26603	0.00309939	0.0314921	yes	down
MSTRG.6734.1	36.3874	13.006	24.6967	-1.26883	0.00310114	0.0314921	yes	down
Os04t0460050-00	42.5095	17.4689	29.9892	-1.13945	0.0031024	0.0314921	yes	down
Os01t0805200-01	9.45415	0.680053	5.0671	-1.77269	0.00310803	0.0315325	yes	down
MSTRG.35599.2	16.5075	41.2958	28.9016	1.15102	0.00312245	0.0316041	yes	up
Os11t0641200-01	24.5972	54.1237	39.3604	1.02817	0.00314157	0.031763	yes	up
Os08t0519501-01	44.0539	120.6	82.3272	1.24181	0.0031421	0.031763	yes	up
Os11t0537350-00	22.2449	59.9016	41.0733	1.23552	0.00314259	0.031763	yes	up
Os01t0202500-01	24.1304	7.25534	15.6929	-1.39898	0.00314789	0.0318016	yes	down
Os02t0483500-01	83.274	37.3017	60.2879	-1.04867	0.00315187	0.0318213	yes	down
Os04t0563000-01	10.431	33.604	22.0175	1.37427	0.0031528	0.0318213	yes	up
MSTRG.27731.1	24.5499	56.0659	40.3079	1.06711	0.00316044	0.0318835	yes	up
Os04t0385600-01	106.332	44.1212	75.2266	-1.12229	0.00318012	0.0320519	yes	down
Os12t0420400-03	10.8331	33.3909	22.112	1.34954	0.00321211	0.0323591	yes	up
Os02t0321800-02	0	5.94195	2.97097	1.75032	0.00322103	0.0324338	yes	up
Os11t0133800-00	20.658	47.8165	34.2372	1.08759	0.00322581	0.0324667	yes	up
Os01t0951500-01	43.0962	15.985	29.5406	-1.22861	0.00323545	0.032518	yes	down
MSTRG.10493.1	7.58704	0.340026	3.96354	-1.76769	0.00324757	0.0326093	yes	down
MSTRG.1969.1	11.5721	1.23245	6.40228	-1.74097	0.00325705	0.0326892	yes	down
Os01t0621500-00	6.00082	33.0318	19.5163	1.65264	0.00326989	0.0327675	yes	up
MSTRG.22964.1	31.1809	71.3193	51.2501	1.06434	0.003277	0.0327975	yes	up
Os12t0582700-01	28.1904	8.96827	18.5794	-1.35042	0.00328934	0.0329056	yes	down
MSTRG.3804.7	23.2023	6.66455	14.9334	-1.4243	0.00329367	0.0329285	yes	down
MSTRG.10220.1	24.2956	7.55698	15.9263	-1.37203	0.00329469	0.0329285	yes	down
Os12t0530200-01	0.727639	9.55527	5.14145	1.76058	0.0033241	0.0331762	yes	up
Os03t0215000-03	5.05758	19.7511	12.4044	1.50334	0.00333432	0.0332409	yes	up
Os03t0269500-01	20.799	4.46252	12.6307	-1.57543	0.00333523	0.0332409	yes	down
Os02t0667600-03	75.3083	34.7966	55.0524	-1.0117	0.00335035	0.0333606	yes	down
MSTRG.15300.2	13.6642	36.2888	24.9765	1.22482	0.00335674	0.0334087	yes	up
MSTRG.12034.1	47.5367	18.9559	33.2463	-1.15871	0.0033656	0.0334463	yes	down
MSTRG.31143.2	17.8432	41.8268	29.835	1.09925	0.00336608	0.0334463	yes	up
Os10t0337400-01	60.8404	22.6335	41.737	-1.22326	0.00340477	0.0337616	yes	down
Os12t0448900-01	6.61824	0	3.30912	-1.73439	0.00344447	0.0341043	yes	down
MSTRG.17265.2	29.1482	8.93851	19.0434	-1.37341	0.00344471	0.0341043	yes	down
Os06t0696600-01	140.252	303.118	221.685	1.0121	0.00344568	0.0341043	yes	up
Os03t0439900-01	30.5547	9.66906	20.1119	-1.34573	0.0034516	0.0341471	yes	down
MSTRG.11838.2	12.0317	39.6099	25.8208	1.37439	0.00346285	0.0341753	yes	up
Os01t0842400-01	40.5007	105.957	73.2287	1.20082	0.003464	0.0341753	yes	up
MSTRG.20226.1	16.2224	3.24286	9.73262	-1.60383	0.0034738	0.034253	yes	down
Os05t0515600-01	22.1634	6.22246	14.1929	-1.43325	0.00347506	0.034253	yes	down
Os06t0128300-01	11.2899	30.6745	20.9822	1.23247	0.00349327	0.0343944	yes	up
MSTRG.13097.2	14.4157	38.0706	26.2432	1.20355	0.00349421	0.0343944	yes	up
MSTRG.29855.1	41.2184	15.794	28.5062	-1.19574	0.00349737	0.0344098	yes	down
Os08t0249000-01	15.3521	2.04879	8.70045	-1.70972	0.00350414	0.0344448	yes	down
Os03t0295866-00	51.2153	22.2372	36.7262	-1.0732	0.00356586	0.0349715	yes	down
MSTRG.29614.1	11.3348	0.892428	6.11362	-1.74473	0.00359359	0.0351952	yes	down
MSTRG.32629.1	13.2983	39.587	26.4426	1.32366	0.0036406	0.0355584	yes	up
Os07t0149300-00	13.6234	34.8647	24.2441	1.1814	0.00365744	0.0356822	yes	up
MSTRG.29921.1	14.3582	46.6217	30.49	1.38303	0.00367028	0.0357131	yes	up
Os04t0657100-01	6.61791	22.4502	14.5341	1.39405	0.00367141	0.0357131	yes	up
MSTRG.35488.1	43.2206	17.7791	30.4999	-1.13393	0.00367396	0.0357217	yes	down
Os01t0311100-00	28.642	9.67391	19.158	-1.30592	0.00368035	0.0357524	yes	down
Os02t0720900-04	29.7294	69.7202	49.7248	1.09383	0.00368581	0.0357883	yes	up
MSTRG.2234.1	11.0242	30.1131	20.5686	1.23733	0.0037542	0.0364195	yes	up
Os03t0736900-01	39.3265	12.8697	26.0981	-1.32324	0.00378462	0.0366613	yes	down
Os06t0704100-01	99.7898	44.7209	72.2553	-1.04213	0.00379312	0.0367141	yes	down
MSTRG.28641.17	8.73071	0	4.36536	-1.70609	0.00379614	0.0367268	yes	down
Os12t0111500-02	7.08405	119.981	63.5324	1.73589	0.00381344	0.036874	yes	up
Os09t0531900-01	7.49587	28.0857	17.7908	1.4405	0.00381835	0.0368869	yes	up
Os11t0427500-02	0.361398	7.45492	3.90816	1.73694	0.00381956	0.0368869	yes	up
Os07t0299701-00	30.0288	77.1339	53.5814	1.1914	0.00382206	0.0368945	yes	up
Os11t0144900-01	17.0512	3.66382	10.3575	-1.5637	0.003831	0.0369642	yes	down
MSTRG.25048.1	9.7648	0.594952	5.17987	-1.73686	0.00383318	0.0369686	yes	down
Os10t0480200-01	8.63566	25.9394	17.2875	1.31987	0.0038391	0.036994	yes	up
Os06t0535200-01	8.31468	0.637502	4.47609	-1.73257	0.00383926	0.036994	yes	down
MSTRG.33091.1	8.63082	0.594952	4.61288	-1.73376	0.00385285	0.0370916	yes	down
Os07t0686600-01	27.3636	8.03329	17.6985	-1.40465	0.00385904	0.0371078	yes	down
Os06t0685700-01	0.622261	8.13497	4.37862	1.73126	0.00386861	0.0371601	yes	up
Os06t0274800-01	22.4278	179.527	100.977	1.70889	0.00387917	0.0372449	yes	up
Os07t0508200-01	48.1467	20.3295	34.2381	-1.10213	0.00388178	0.0372516	yes	down
Os01t0313300-01	193.398	77.6378	135.518	-1.14719	0.00388334	0.0372516	yes	down
Os03t0188400-01	73.983	31.5409	52.762	-1.08703	0.00389009	0.037283	yes	down
Os02t0796750-00	1.60592	11.5141	6.56002	1.68201	0.00389984	0.0373472	yes	up
MSTRG.17468.1	20.4712	5.51682	12.994	-1.4514	0.00392141	0.0374829	yes	down
Os06t0565300-00	34.2491	10.8469	22.548	-1.34407	0.00392867	0.0375356	yes	down
Os12t0249100-00	6.74918	0	3.37459	-1.70457	0.00394508	0.0376589	yes	down
Os08t0335600-01	19.9937	185.052	102.523	1.71885	0.00397251	0.037887	yes	up
Os09t0457900-01	16.2851	2.22278	9.25396	-1.68198	0.00397612	0.0378988	yes	down
MSTRG.17615.1	15.294	3.33659	9.31529	-1.55883	0.00397728	0.0378988	yes	down
MSTRG.6564.1	46.7677	19.1174	32.9426	-1.12486	0.00399261	0.0380011	yes	down
MSTRG.17621.1	16.6464	2.87308	9.75975	-1.63487	0.0040077	0.0380873	yes	down
Os03t0392250-01	18.085	44.5864	31.3357	1.1482	0.00403013	0.0382836	yes	up
Os05t0245300-01	31.8318	109.564	70.6979	1.40871	0.00403381	0.0383016	yes	up
MSTRG.18717.1	19.6844	4.62856	12.1565	-1.51805	0.00405202	0.0383807	yes	down
Os02t0602000-01	65.5095	26.7972	46.1534	-1.12248	0.00407184	0.0384894	yes	down
Os05t0171900-01	11.4357	31.9287	21.6822	1.24361	0.0040771	0.0385084	yes	up
MSTRG.10957.1	10.7485	0.947774	5.84812	-1.71749	0.00410888	0.0387234	yes	down
Os01t0742400-02	13.401	2.22278	7.81189	-1.63794	0.00412102	0.0388207	yes	down
Os08t0484200-01	177.088	77.7598	127.424	-1.06248	0.00414289	0.0389925	yes	down
MSTRG.32821.1	27.8301	67.946	47.888	1.12506	0.00414782	0.0390116	yes	up
Os03t0283100-01	6.91468	24.2957	15.6052	1.4175	0.00414855	0.0390116	yes	up
Os01t0136700-01	43.2306	18.4931	30.8619	-1.09065	0.00417574	0.0391815	yes	down
MSTRG.35318.1	10.6172	31.1255	20.8713	1.2782	0.00420454	0.0394174	yes	up
MSTRG.7710.3	11.5103	31.0141	21.2622	1.22571	0.00421355	0.0394846	yes	up
Os06t0309200-01	4.04486	17.5242	10.7845	1.53313	0.00421953	0.0395061	yes	up
Os09t0423300-01	23.8336	52.6262	38.2299	1.02292	0.00423224	0.0396078	yes	up
MSTRG.4540.2	29.0535	9.72441	19.389	-1.29876	0.00424415	0.0396675	yes	down
Os03t0582000-02	13.1709	2.30788	7.73938	-1.62422	0.0042723	0.0398785	yes	down
MSTRG.34765.1	48.231	18.1565	33.1938	-1.19424	0.00429847	0.0400706	yes	down
Os11t0242600-00	33.7962	92.1159	62.956	1.225	0.00430577	0.0401212	yes	up
Os09t0133250-00	6.35221	21.8639	14.1081	1.39501	0.00431707	0.0401916	yes	up
Os09t0478600-01	41.9596	16.3976	29.1786	-1.17571	0.00433056	0.0402474	yes	down
Os07t0635500-01	52.5688	17.5923	35.0806	-1.29741	0.00435379	0.0403934	yes	down
Os07t0192700-01	77.4085	27.3735	52.391	-1.25997	0.00439662	0.0407555	yes	down
Os02t0665000-01	8.37964	25.1742	16.7769	1.31593	0.00440414	0.0408076	yes	up
Os12t0559100-01	32.4457	10.8168	21.6313	-1.29871	0.00440658	0.0408126	yes	down
MSTRG.29577.1	25.8967	7.99869	16.9477	-1.35313	0.00441291	0.040836	yes	down
Os06t0693100-01	21.9106	60.7893	41.3499	1.24433	0.00442098	0.0408931	yes	up
Os03t0820300-01	21.5563	4.79838	13.1773	-1.52866	0.00446334	0.0412316	yes	down
MSTRG.23252.1	35.1077	8.26225	21.685	-1.51424	0.00448237	0.0413896	yes	down
MSTRG.10644.1	6.58885	0	3.29443	-1.67768	0.00448749	0.0414191	yes	down
Os08t0560000-01	29.1137	66.7994	47.9565	1.06488	0.00450634	0.0415217	yes	up
Os01t0864500-01	11.9387	1.275	6.60684	-1.68877	0.0045344	0.0417087	yes	down
Os03t0363400-01	21.043	48.7379	34.8904	1.06473	0.00453941	0.0417369	yes	up
MSTRG.21150.2	42.308	13.2474	27.7777	-1.33703	0.00455854	0.0418591	yes	down
Os03t0666600-01	144.432	617.352	380.892	1.5176	0.0045663	0.0418779	yes	up
MSTRG.25001.1	8.25457	0.297476	4.27602	-1.69798	0.0045711	0.0418976	yes	down
MSTRG.3111.1	28.4535	9.01877	18.7361	-1.33465	0.00457639	0.0418976	yes	down
MSTRG.6773.1	415.28	170.299	292.789	-1.12738	0.00458556	0.0419279	yes	down
MSTRG.11715.1	6.87878	22.9733	14.926	1.36634	0.00463273	0.0423052	yes	up
MSTRG.29845.1	19.9571	2.98377	11.4704	-1.65047	0.00464036	0.0423481	yes	down
Os03t0454300-01	14.8586	38.108	26.4833	1.18393	0.00464138	0.0423481	yes	up
Os03t0737701-01	14.4348	37.56	25.9974	1.16995	0.00464592	0.0423715	yes	up
Os04t0555700-01	9.81355	32.5327	21.1731	1.37233	0.0046507	0.0423971	yes	up
Os03t0403600-01	16.3019	3.97409	10.138	-1.49292	0.00465891	0.042454	yes	down
MSTRG.30727.2	0	6.15054	3.07527	1.66916	0.00470601	0.0427924	yes	up
Os02t0158500-00	21.6843	74.9721	48.3282	1.39171	0.00472372	0.042899	yes	up
MSTRG.24792.1	0.627105	7.8247	4.2259	1.69357	0.00473705	0.0429836	yes	up
MSTRG.8699.1	9.78385	0.594952	5.1894	-1.69617	0.00474557	0.0430246	yes	down
MSTRG.6056.11	1.60592	11.1655	6.38569	1.64777	0.00476738	0.0431859	yes	up
MSTRG.33038.1	7.14448	0.297476	3.72098	-1.69231	0.00478057	0.0432871	yes	down
MSTRG.16323.1	89.2739	36.0966	62.6852	-1.13481	0.00478498	0.0433088	yes	down
MSTRG.17627.4	1.34506	10.5152	5.93011	1.66512	0.00481052	0.0435216	yes	up
Os04t0596300-02	2.70917	17.0825	9.89583	1.61775	0.00481562	0.0435311	yes	up
Os11t0546500-00	29.4973	8.65315	19.0752	-1.38181	0.00481965	0.0435492	yes	down
Os05t0570200-01	199.311	90.237	144.774	-1.02303	0.00482331	0.043564	yes	down
Os09t0557600-01	61.3605	26.029	43.6947	-1.08629	0.00484148	0.043673	yes	down
MSTRG.27548.1	27.5054	9.53763	18.5215	-1.27173	0.00486355	0.0437984	yes	down
Os03t0114400-01	55.4637	23.0037	39.2337	-1.11953	0.00488543	0.0439586	yes	down
MSTRG.19013.1	7.09153	0	3.54576	-1.65695	0.00489777	0.0440436	yes	down
Os06t0499100-00	102.928	34.8133	68.8705	-1.28571	0.00492331	0.0442439	yes	down
Os01t0616800-01	35.2195	13.7027	24.4611	-1.16753	0.00493044	0.0442894	yes	down
MSTRG.9081.1	15.1672	2.39298	8.78011	-1.63074	0.00498859	0.0446996	yes	down
Os01t0238500-01	1.3499	10.1917	5.77081	1.65589	0.00499555	0.0447433	yes	up
Os03t0595800-01	7.02942	0.352822	3.69112	-1.68464	0.00499864	0.0447523	yes	down
Os02t0174100-01	10.4161	29.7692	20.0927	1.24395	0.00501104	0.0448446	yes	up
Os04t0521900-01	13.3484	53.1589	33.2536	1.47605	0.00502362	0.0449267	yes	up
MSTRG.22696.1	53.4789	18.3661	35.9225	-1.27487	0.00504297	0.0450553	yes	down
Os03t0822400-01	89.5149	41.0585	65.2867	-1.01189	0.00505341	0.045111	yes	down
Os12t0112401-00	1883.56	514.243	1198.9	-1.42925	0.00505783	0.0451318	yes	down
MSTRG.9098.1	17.0703	44.1454	30.6078	1.17657	0.00506039	0.0451359	yes	up
MSTRG.32605.1	5.61036	21.5869	13.5986	1.4672	0.00506913	0.0451648	yes	up
Os03t0123800-01	38.741	15.4031	27.072	-1.1463	0.00507074	0.0451648	yes	down
MSTRG.6623.1	26.7442	9.11666	17.9304	-1.27702	0.00507205	0.0451648	yes	down
Os09t0421300-01	15.0024	37.0841	26.0432	1.13692	0.00509333	0.0453167	yes	up
Os08t0444440-01	30.2708	10.0644	20.1676	-1.28945	0.00513634	0.0456238	yes	down
MSTRG.15968.2	16.759	45.3952	31.0771	1.21141	0.00513953	0.0456333	yes	up
Os06t0257600-01	11.3739	47.3481	29.361	1.48891	0.00517695	0.0459186	yes	up
MSTRG.1905.1	14.3152	35.137	24.7261	1.12342	0.00517808	0.0459186	yes	up
Os11t0595100-01	52.6955	20.9784	36.8369	-1.14431	0.00519218	0.0460056	yes	down
MSTRG.9965.2	25.092	6.18408	15.638	-1.47148	0.00522128	0.0461678	yes	down
Os12t0483700-02	0	5.82709	2.91355	1.64612	0.00525643	0.0464026	yes	up
MSTRG.14038.1	1.62045	12.1945	6.9075	1.64516	0.0052599	0.0464142	yes	up
MSTRG.30043.1	0.732483	8.65383	4.69316	1.67323	0.00530603	0.0467445	yes	up
Os01t0854800-01	103.345	248.17	175.757	1.10252	0.00533122	0.0469349	yes	up
Os03t0238000-01	49.7836	22.7131	36.2483	-1.01537	0.00533202	0.0469349	yes	down
Os06t0199200-01	2.71433	13.8262	8.27024	1.56783	0.00535006	0.0470551	yes	up
MSTRG.5216.1	44.5965	17.4433	31.0199	-1.16006	0.00536831	0.0471769	yes	down
Os03t0793800-01	116.937	582.394	349.665	1.56115	0.00538043	0.0472641	yes	up
Os01t0688300-00	0	5.71678	2.85839	1.64101	0.00539867	0.047405	yes	up
MSTRG.12910.1	0.361398	7.22558	3.79349	1.66837	0.00540945	0.0474663	yes	up
Os02t0758200-01	43.3645	17.6338	30.4992	-1.11716	0.00545573	0.0477711	yes	down
MSTRG.14841.3	10.1055	1.34315	5.72431	-1.63638	0.00551058	0.0481907	yes	down
Os01t0181166-00	9.14286	0.977529	5.06019	-1.65501	0.005515	0.0482064	yes	down
MSTRG.35290.1	20.136	44.586	32.361	1.02189	0.00551687	0.0482064	yes	up
MSTRG.27324.1	34.3987	12.8358	23.6173	-1.20632	0.00551913	0.0482065	yes	down
Os02t0639800-01	2.7596	14.4471	8.60334	1.55878	0.00552759	0.0482608	yes	up
Os07t0536300-00	0.366241	7.07272	3.71948	1.66342	0.00555852	0.0484128	yes	up
MSTRG.34236.1	11.3565	1.05847	6.20749	-1.65989	0.005642	0.0489504	yes	down
MSTRG.35609.2	56.6084	25.4164	41.0124	-1.03481	0.00564304	0.0489504	yes	down
MSTRG.11908.1	107.867	41.5664	74.7168	-1.17227	0.00565505	0.0490348	yes	down
Os01t0623000-00	14.3967	2.60119	8.49893	-1.57537	0.00566223	0.049064	yes	down
Os04t0559700-01	80.6346	195.294	137.964	1.10516	0.00566299	0.049064	yes	up
MSTRG.16542.1	15.8852	39.4643	27.6747	1.12419	0.00568844	0.0492448	yes	up
MSTRG.27214.2	23.4228	52.2395	37.8312	1.04299	0.00572131	0.0494642	yes	up
Os01t0719300-01	43.7949	14.1748	28.9849	-1.30908	0.00573061	0.0495101	yes	down
Os07t0240400-01	589.053	252.209	420.631	-1.07641	0.00574506	0.049615	yes	down
MSTRG.18704.1	0.622261	7.61232	4.11729	1.65678	0.00575825	0.0496671	yes	up
Os08t0419600-01	29.5206	10.5366	20.0286	-1.23417	0.00575947	0.0496671	yes	down
MSTRG.23500.5	5.56962	20.2109	12.8902	1.41085	0.00576034	0.0496671	yes	up
MSTRG.12992.1	54.2434	24.4392	39.3413	-1.02816	0.00576699	0.0496965	yes	down
MSTRG.8490.1	41.9423	14.8206	28.3815	-1.24167	0.00576838	0.0496965	yes	down
Os03t0712700-02	1.04345	10.3412	5.69231	1.64626	0.00577404	0.0497253	yes	up
Os11t0117400-00	28.3197	10.0049	19.1623	-1.23533	0.00577929	0.0497506	yes	down
Os01t0259200-01	10.3566	28.6008	19.4787	1.23298	0.0057839	0.0497703	yes	up
MSTRG.13806.1	28.0271	8.39822	18.2127	-1.3598	0.00578843	0.0497893	yes	down
Os01t0697700-00	76.0627	33.4693	54.766	-1.04635	0.0058052	0.0498936	yes	down
MSTRG.29178.1	53.1212	20.6681	36.8947	-1.16237	0.00581132	0.0499218	yes	down
Os01t0597600-01	26.6495	8.27542	17.4624	-1.33219	0.00581313	0.0499218	yes	down
MSTRG.30826.1	38.4708	14.9697	26.7202	-1.16199	0.00581893	0.0499516	yes	down
Os01t0919400-01	13.3839	37.2588	25.3214	1.23758	0.00582672	0.0499794	yes	up
Os05t0324700-01	22.133	3.27224	12.7026	-1.61305	0.00583007	0.0499794	yes	down
MSTRG.23525.3	30.6972	9.9202	20.3087	-1.30621	0.00583263	0.0499794	yes	down
Os05t0407200-02	1.3499	9.50787	5.42889	1.62142	0.00583308	0.0499794	yes	up

## Sheet: S(GS3_vs_gs3)
ID	baseMeanA	baseMeanB	baseMean	log2FoldChange	pvalue	padj	significant	Up/down-regulation
MSTRG.30387.1	1581.64	0	790.818	-8.16819	4.18832e-136	7.12099e-132	yes	down
MSTRG.17604.2	0.368386	1557.29	778.828	7.90352	4.61574e-131	3.92384e-127	yes	up
MSTRG.29970.1	1177.48	1.20191	589.341	-7.46129	1.63282e-121	9.25372e-118	yes	down
Os06t0713400-01	40.5225	1304.58	672.551	4.70418	4.70053e-113	1.99796e-109	yes	up
Os12t0103580-00	0	797.364	398.682	7.15166	1.22756e-96	4.1742e-93	yes	up
Os03t0708250-00	822.418	0	411.209	-7.23607	4.06384e-96	1.15156e-92	yes	down
MSTRG.28569.1	637.725	0	318.862	-7.06768	3.17163e-93	7.70343e-90	yes	down
Os06t0708600-01	701.892	18.6539	360.273	-4.79486	5.48136e-89	1.16493e-85	yes	down
MSTRG.30124.1	570.905	0	285.453	-6.90745	2.62088e-87	4.95113e-84	yes	down
MSTRG.29963.1	343.825	0	171.912	-6.30492	4.31286e-69	7.33272e-66	yes	down
Os03t0417800-01	752.737	53.8678	403.302	-3.58747	5.54822e-69	8.57554e-66	yes	down
Os06t0690600-01	356.873	0	178.436	-6.29532	4.63218e-68	6.56303e-65	yes	down
Os02t0528750-00	259.692	0.308466	130	-5.85583	1.92085e-59	2.51218e-56	yes	down
Os03t0438200-01	234.222	0	117.111	-5.83121	1.93551e-56	2.35054e-53	yes	down
Os03t0416500-02	241.899	0	120.95	-5.84209	2.12873e-56	2.41284e-53	yes	down
MSTRG.17464.1	0	274.113	137.056	5.77549	9.87074e-55	1.04889e-51	yes	up
MSTRG.30148.1	196.741	0	98.3704	-5.60751	5.66295e-51	5.66362e-48	yes	down
Os03t0596400-01	201.532	0	100.766	-5.5904	3.72402e-50	3.51755e-47	yes	down
MSTRG.30152.1	174.882	0	87.4412	-5.45272	2.18448e-47	1.95477e-44	yes	down
Os12t0103500-00	0	199.761	99.8805	5.43458	2.6744e-47	2.27351e-44	yes	up
MSTRG.9203.1	0	224.241	112.12	5.42721	5.95557e-46	4.82174e-43	yes	up
Os03t0583700-00	0.368386	289.506	144.937	5.3878	9.51402e-45	7.35261e-42	yes	up
MSTRG.30613.1	190.262	1.21368	95.7381	-5.05333	6.75929e-44	4.99658e-41	yes	down
MSTRG.17815.1	271.726	16.0003	143.863	-3.66473	1.81795e-43	1.28787e-40	yes	down
MSTRG.28512.1	150.379	0	75.1896	-5.25387	4.72071e-43	3.21046e-40	yes	down
Os03t0441101-00	151.667	0	75.8335	-5.20462	1.20144e-41	7.8565e-39	yes	down
MSTRG.17741.2	153.534	4.79079	79.1626	-4.09971	4.49771e-37	2.83222e-34	yes	down
Os07t0468900-01	119.656	0	59.8281	-4.95214	4.92908e-37	2.99301e-34	yes	down
MSTRG.23982.1	4.99707	177.739	91.3682	4.16142	1.21838e-36	7.14304e-34	yes	up
Os03t0573001-00	1.42903	139.204	70.3163	4.56352	1.61636e-35	9.16044e-33	yes	up
Os07t0559400-00	527.304	60.0896	293.697	-2.89646	3.99066e-35	2.18868e-32	yes	down
MSTRG.17806.1	0	124.485	62.2426	4.8301	4.17178e-35	2.21652e-32	yes	up
Os03t0448500-03	125.96	0	62.98	-4.85653	1.5984e-34	8.23514e-32	yes	down
MSTRG.30253.1	0	126.589	63.2947	4.80504	1.99627e-34	9.9825e-32	yes	up
MSTRG.17789.1	0	120.761	60.3807	4.76769	7.0621e-34	3.43056e-31	yes	up
MSTRG.18449.1	102.072	0	51.0362	-4.74199	3.18216e-33	1.50286e-30	yes	down
MSTRG.32432.1	0	122.239	61.1194	4.72983	5.64531e-33	2.5941e-30	yes	up
MSTRG.30169.1	0	110.012	55.006	4.66553	3.39636e-32	1.5196e-29	yes	up
Os11t0703900-01	3281.81	9567.83	6424.82	1.50993	4.46691e-31	1.94734e-28	yes	up
Os07t0523400-01	100.164	0	50.0819	-4.60221	1.93334e-30	8.21768e-28	yes	down
Os12t0129700-01	88.7284	0	44.3642	-4.57166	2.06351e-30	8.55702e-28	yes	down
MSTRG.17674.1	14.9965	176.647	95.8216	3.14627	1.15144e-29	4.66114e-27	yes	up
MSTRG.17561.1	86.2495	0.308466	43.279	-4.35942	6.66476e-28	2.63522e-25	yes	down
Os12t0111000-01	0	92.0089	46.0045	4.38213	1.81406e-27	7.00969e-25	yes	up
Os12t0140300-01	78.0984	0	39.0492	-4.38445	2.07025e-27	7.82187e-25	yes	down
MSTRG.30580.1	0	84.4478	42.2239	4.31599	1.26472e-26	4.67451e-24	yes	up
Os03t0448500-01	75.3232	0	37.6616	-4.3263	1.60933e-26	5.82165e-24	yes	down
MSTRG.17618.1	73.9457	0	36.9728	-4.31539	2.14071e-26	7.58258e-24	yes	down
MSTRG.9205.1	0	80.3888	40.1944	4.26302	6.97252e-26	2.41932e-23	yes	up
MSTRG.30252.1	0	81.664	40.832	4.2607	8.74409e-26	2.97334e-23	yes	up
Os06t0711000-01	80.1413	0.300046	40.2206	-4.22521	9.41868e-26	3.13993e-23	yes	down
Os03t0439800-02	115.446	5.79694	60.6213	-3.4882	5.30191e-25	1.73352e-22	yes	down
Os11t0100200-00	232.45	36.5486	134.499	-2.45944	5.70131e-25	1.82894e-22	yes	down
Os07t0494300-00	0	78.3669	39.1834	4.18339	1.25751e-24	3.95929e-22	yes	up
MSTRG.29966.1	66.4125	0	33.2063	-4.17603	2.01789e-24	6.23784e-22	yes	down
Os03t0573750-01	65.505	0	32.7525	-4.16656	2.58263e-24	7.84106e-22	yes	down
MSTRG.9297.1	0	71.8117	35.9058	4.13254	4.33114e-24	1.29189e-21	yes	up
Os07t0515700-01	180.662	21.0457	100.854	-2.75329	2.92663e-23	8.57906e-21	yes	down
Os03t0732200-01	64.3521	0	32.1761	-4.06553	8.65857e-23	2.49514e-20	yes	down
MSTRG.17623.5	65.7904	0	32.8952	-4.01753	5.04677e-22	1.43009e-19	yes	down
MSTRG.28627.1	7.58294	108.469	58.0258	3.1621	6.53453e-22	1.82131e-19	yes	up
MSTRG.29951.1	0	66.9109	33.4554	3.97675	6.96492e-22	1.90996e-19	yes	up
MSTRG.29818.1	0	62.972	31.486	3.94928	1.21186e-21	3.27048e-19	yes	up
MSTRG.35549.1	59.7716	0.296698	30.0341	-3.89164	2.24194e-21	5.95584e-19	yes	down
MSTRG.29996.1	0	60.4247	30.2123	3.90039	4.83034e-21	1.26347e-18	yes	up
MSTRG.9131.1	0	60.1062	30.0531	3.89489	5.61478e-21	1.4464e-18	yes	up
MSTRG.28668.6	33.1289	223.64	128.384	2.47917	6.22771e-21	1.58035e-18	yes	up
Os12t0132000-01	0	59.9549	29.9775	3.8786	9.47731e-21	2.36961e-18	yes	up
MSTRG.32350.1	53.2364	0	26.6182	-3.88816	1.06857e-20	2.63302e-18	yes	down
MSTRG.9565.1	107.445	448.766	278.106	1.94173	2.18614e-20	5.30982e-18	yes	up
MSTRG.18467.10	4.30482	86.7936	45.5492	3.31737	2.27568e-20	5.44945e-18	yes	up
Os03t0419200-01	81.7363	5.11944	43.4279	-3.18282	2.55955e-20	6.0441e-18	yes	down
Os07t0474700-01	2.8241	81.0893	41.9567	3.44966	7.67738e-20	1.78809e-17	yes	up
MSTRG.34390.1	22.412	155.986	89.1987	2.49239	8.01853e-20	1.84231e-17	yes	up
MSTRG.17809.1	71.2868	3.30902	37.2979	-3.31953	1.30366e-19	2.95531e-17	yes	down
Os03t0645900-00	18.5842	192.459	105.522	2.85622	1.34455e-19	3.00791e-17	yes	up
Os07t0583500-00	0	57.1558	28.5779	3.77547	1.8944e-19	4.18292e-17	yes	up
Os03t0439800-01	49.5546	0	24.7773	-3.74746	5.64078e-19	1.22954e-16	yes	down
Os04t0678700-01	172.302	823.044	497.673	2.07188	1.69386e-17	3.64544e-15	yes	up
MSTRG.30023.2	104.162	8.37795	56.2699	-2.92009	2.37387e-17	5.04507e-15	yes	down
Os03t0575700-01	43.0782	0	21.5391	-3.56595	5.2268e-17	1.09711e-14	yes	down
MSTRG.28460.1	4.32443	71.6578	37.9911	3.06336	5.61091e-17	1.16338e-14	yes	up
MSTRG.9531.2	63.539	278.157	170.848	1.96734	6.3498e-17	1.29404e-14	yes	up
Os01t0934100-01	365.53	105.65	235.59	-1.6922	6.39334e-17	1.29404e-14	yes	down
MSTRG.21818.1	0	45.5436	22.7718	3.52218	9.91255e-17	1.98274e-14	yes	up
MSTRG.17570.3	143.07	424.83	283.95	1.5006	2.43758e-16	4.81905e-14	yes	up
MSTRG.17793.1	40.0321	0	20.016	-3.48751	3.14762e-16	6.15124e-14	yes	down
Os03t0592500-01	145.582	492.178	318.88	1.65968	3.27209e-16	6.32182e-14	yes	up
MSTRG.17715.1	42.0817	0.308466	21.1951	-3.43642	3.51451e-16	6.7139e-14	yes	down
Os11t0100100-01	41.3766	0	20.6883	-3.48281	3.92143e-16	7.40801e-14	yes	down
MSTRG.6528.1	43.4982	181.464	112.481	1.90359	4.30524e-16	8.04371e-14	yes	up
Os03t0716900-01	38.238	0	19.119	-3.44407	8.17833e-16	1.51139e-13	yes	down
MSTRG.2999.2	39.2776	272.118	155.698	2.41516	1.29097e-15	2.36012e-13	yes	up
MSTRG.9568.1	37.9108	0	18.9554	-3.42116	1.40471e-15	2.54074e-13	yes	down
MSTRG.17526.1	75.8864	5.42629	40.6563	-2.91277	1.59657e-15	2.85736e-13	yes	down
MSTRG.34470.1	33.5939	198.681	116.138	2.25855	3.07014e-15	5.43735e-13	yes	up
Os01t0949500-01	1655.23	647.524	1151.38	-1.30468	4.64671e-15	8.14468e-13	yes	down
Os07t0564200-01	2214.56	640.686	1427.62	-1.67763	6.46386e-15	1.12141e-12	yes	down
MSTRG.17506.1	38.5268	0	19.2634	-3.30399	2.25419e-14	3.87128e-12	yes	down
MSTRG.30452.1	34.3997	0	17.1998	-3.28621	2.63227e-14	4.47539e-12	yes	down
MSTRG.30385.1	55.4339	3.93772	29.6858	-2.84385	2.93991e-14	4.94894e-12	yes	down
MSTRG.1749.1	0	37.643	18.8215	3.26678	3.09386e-14	5.15705e-12	yes	up
MSTRG.19810.1	62.0547	216.335	139.195	1.68	6.42125e-14	1.05994e-11	yes	up
Os07t0535100-01	32.8243	0	16.4121	-3.23012	8.30349e-14	1.35746e-11	yes	down
Os07t0494800-01	87.3041	10.028	48.6661	-2.53992	1.03532e-13	1.67643e-11	yes	down
Os03t0416500-01	32.2033	0	16.1017	-3.20431	1.39755e-13	2.24162e-11	yes	down
MSTRG.31765.1	88.2231	256.761	172.492	1.45955	1.95628e-13	3.10847e-11	yes	up
Os12t0138050-00	190.29	44.0149	117.152	-1.91035	2.05737e-13	3.23883e-11	yes	down
MSTRG.35536.1	31.8727	0	15.9363	-3.18279	2.17036e-13	3.38537e-11	yes	down
Os07t0448800-01	203.378	582.691	393.035	1.44097	2.69494e-13	4.16539e-11	yes	up
Os03t0603500-00	73.0293	7.84349	40.4364	-2.56215	2.85839e-13	4.37823e-11	yes	down
MSTRG.17528.1	70.7152	5.47336	38.0943	-2.7495	3.45166e-13	5.23974e-11	yes	down
MSTRG.30321.2	0	33.7996	16.8998	3.1436	3.69558e-13	5.53685e-11	yes	up
Os12t0124200-01	7169.47	3204.59	5187.03	-1.12539	3.71251e-13	5.53685e-11	yes	down
MSTRG.28346.1	31.8051	0	15.9026	-3.13703	5.61952e-13	8.3081e-11	yes	down
MSTRG.30383.1	32.0249	0	16.0124	-3.13709	5.68472e-13	8.33204e-11	yes	down
MSTRG.17638.1	31.3277	0	15.6639	-3.13394	5.84936e-13	8.50008e-11	yes	down
MSTRG.18508.1	0	34.0204	17.0102	3.1137	7.03584e-13	1.01376e-10	yes	up
MSTRG.30509.1	32.1166	0	16.0583	-3.11974	8.11369e-13	1.15924e-10	yes	down
Os05t0199100-01	477.749	128.592	303.17	-1.73694	1.19449e-12	1.69239e-10	yes	down
Os02t0138000-00	2164.34	822.468	1493.4	-1.33087	1.25439e-12	1.76258e-10	yes	down
MSTRG.30421.1	2.4825	47.2037	24.8431	2.83728	1.28609e-12	1.7923e-10	yes	up
Os03t0733400-01	101.153	296.91	199.031	1.46207	2.61137e-12	3.60964e-10	yes	up
Os01t0949300-01	1030.6	389.678	710.139	-1.33516	2.6929e-12	3.69232e-10	yes	down
MSTRG.35558.2	4.67848	54.9446	29.8115	2.63245	3.05878e-12	4.16043e-10	yes	up
Os12t0145200-01	28.7032	0	14.3516	-3.03633	3.57967e-12	4.83028e-10	yes	down
MSTRG.30081.2	0	31.7882	15.8941	3.02276	3.93271e-12	5.26488e-10	yes	up
Os07t0250900-01	318.461	113.988	216.224	-1.39987	5.48855e-12	7.27907e-10	yes	down
Os02t0324700-01	1321.66	415.285	868.47	-1.55482	5.52288e-12	7.27907e-10	yes	down
MSTRG.30249.1	28.9863	0	14.4932	-3.01213	5.77429e-12	7.55188e-10	yes	down
Os12t0130100-01	3.63407	51.0438	27.3389	2.69066	6.19868e-12	8.04503e-10	yes	up
Os02t0810400-01	166.396	397.52	281.958	1.20505	6.63138e-12	8.54142e-10	yes	up
MSTRG.7721.1	0	29.5719	14.7859	2.97647	8.67213e-12	1.1086e-09	yes	up
Os01t0757500-01	476.611	1553.72	1015.17	1.57947	1.06151e-11	1.34684e-09	yes	up
Os03t0607200-01	635.791	1917.73	1276.76	1.48947	1.07345e-11	1.35191e-09	yes	up
Os03t0562400-01	27.2062	0	13.6031	-2.97265	1.12237e-11	1.40313e-09	yes	down
Os03t0438000-01	26.9129	0	13.4565	-2.94754	1.76269e-11	2.18621e-09	yes	down
Os04t0535200-02	1373.36	512.975	943.168	-1.34483	1.77448e-11	2.18621e-09	yes	down
Os06t0567000-01	969.718	399.311	684.515	-1.22335	2.11251e-11	2.58395e-09	yes	down
Os03t0577350-00	26.7794	0	13.3897	-2.93619	2.15976e-11	2.62287e-09	yes	down
MSTRG.17532.1	69.92	8.7908	39.3554	-2.3732	2.20731e-11	2.66161e-09	yes	down
MSTRG.23808.1	12.7828	96.201	54.4919	2.33352	2.24724e-11	2.69068e-09	yes	up
Os07t0521300-01	2.47534	43.1532	22.8142	2.70633	2.32717e-11	2.76689e-09	yes	up
MSTRG.17679.1	1.09271	35.372	18.2324	2.82035	2.49022e-11	2.94019e-09	yes	up
Os08t0237000-01	1567.81	544.097	1055.95	-1.43129	3.08245e-11	3.61433e-09	yes	down
Os12t0141400-01	334.523	759.067	546.795	1.13559	4.25315e-11	4.95288e-09	yes	up
MSTRG.18503.1	171.341	55.8651	113.603	-1.50241	4.58114e-11	5.29854e-09	yes	down
MSTRG.29993.1	1.77063	38.7686	20.2696	2.72508	5.27289e-11	6.05741e-09	yes	up
MSTRG.28706.1	7.5222	64.6679	36.095	2.39121	6.52788e-11	7.44879e-09	yes	up
Os11t0104150-01	223.598	541.699	382.649	1.21766	8.06677e-11	9.14341e-09	yes	up
Os05t0476700-01	502.305	207.958	355.132	-1.21331	9.412e-11	1.05975e-08	yes	down
Os04t0495400-01	1407.48	583.466	995.475	-1.21139	9.89564e-11	1.10688e-08	yes	down
Os05t0515500-01	91.9999	17.484	54.742	-2.03431	1.11556e-10	1.23966e-08	yes	down
Os02t0757100-01	2371.66	959.816	1665.74	-1.24065	1.19668e-10	1.32117e-08	yes	down
MSTRG.17636.1	25.761	0	12.8805	-2.83226	1.29129e-10	1.41642e-08	yes	down
Os05t0375400-01	63.3499	7.8653	35.6076	-2.3386	1.3064e-10	1.42381e-08	yes	down
Os01t0559000-02	41.8679	229.76	135.814	2.07003	1.34185e-10	1.45313e-08	yes	up
Os03t0648250-00	0	27.0772	13.5386	2.82022	1.35415e-10	1.45717e-08	yes	up
MSTRG.11687.1	0	26.9504	13.4752	2.80983	1.61076e-10	1.7224e-08	yes	up
Os03t0286500-01	2247.49	848.586	1548.04	-1.32422	1.66007e-10	1.76403e-08	yes	down
MSTRG.20729.1	0	26.2594	13.1297	2.80273	1.77484e-10	1.87428e-08	yes	up
Os10t0551800-00	330.706	90.2711	210.488	-1.68781	1.87285e-10	1.96557e-08	yes	down
MSTRG.9413.1	0	26.5126	13.2563	2.79705	1.97569e-10	2.06078e-08	yes	up
Os08t0544800-01	1991.83	961.991	1476.91	-1.01472	2.42042e-10	2.49406e-08	yes	down
Os12t0594000-00	27.244	119.062	73.1529	1.86039	2.45059e-10	2.50994e-08	yes	up
Os07t0530400-01	5.02197	46.4557	25.7388	2.38287	3.02441e-10	3.07911e-08	yes	up
MSTRG.17684.1	42.9305	4.22265	23.5766	-2.42214	4.04536e-10	4.09401e-08	yes	down
MSTRG.17605.1	0	24.7105	12.3552	2.74005	4.83516e-10	4.86434e-08	yes	up
Os08t0484600-01	163.346	364.927	264.137	1.11081	5.08993e-10	5.09053e-08	yes	up
MSTRG.27296.1	47.7246	150.995	99.3597	1.52109	5.96471e-10	5.93053e-08	yes	up
Os08t0224500-01	360.74	150.506	255.623	-1.19852	6.24003e-10	6.16819e-08	yes	down
Os07t0579050-01	28.8686	0.901862	14.8852	-2.65243	7.63646e-10	7.50492e-08	yes	down
Os07t0580700-01	2.10695	36.1477	19.1273	2.54936	8.3745e-10	8.18295e-08	yes	up
Os09t0534600-01	122.432	36.8606	79.6465	-1.57354	8.66458e-10	8.41801e-08	yes	down
Os06t0725550-00	9.32679	59.2327	34.2797	2.13483	1.04661e-09	1.01105e-07	yes	up
Os07t0471050-01	10.7185	64.3746	37.5466	2.09412	1.146e-09	1.09462e-07	yes	up
Os12t0148700-01	63.3166	10.8727	37.0946	-2.07419	1.15421e-09	1.0963e-07	yes	down
Os05t0180300-01	1510.38	701.724	1106.05	-1.06132	1.31499e-09	1.24208e-07	yes	down
Os02t0611800-01	362.576	109.896	236.236	-1.56251	1.38879e-09	1.30454e-07	yes	down
Os03t0563100-01	50.0828	6.39196	28.2374	-2.25965	1.4077e-09	1.31504e-07	yes	down
Os08t0275200-00	345.096	160.789	252.942	-1.0577	1.44669e-09	1.34408e-07	yes	down
Os07t0496700-01	69.0468	11.7392	40.393	-2.07399	1.579e-09	1.45903e-07	yes	down
MSTRG.5502.7	53.1598	175.699	114.43	1.561	1.84596e-09	1.69181e-07	yes	up
MSTRG.17868.1	23.5318	0	11.7659	-2.65985	1.93232e-09	1.75312e-07	yes	down
Os10t0524600-01	2879.24	1247.11	2063.18	-1.1479	2.33774e-09	2.10297e-07	yes	down
MSTRG.18494.1	37.4458	124.281	80.8634	1.56168	2.52813e-09	2.26228e-07	yes	up
MSTRG.28356.4	10.9654	70.3447	40.6551	2.119	2.54723e-09	2.26744e-07	yes	up
Os03t0199500-01	625.09	299.844	462.467	-1.01886	2.59627e-09	2.29905e-07	yes	down
Os05t0499300-01	144.869	39.0216	91.9454	-1.67687	2.72532e-09	2.40082e-07	yes	down
MSTRG.8219.3	340.852	786.36	563.606	1.14648	2.89848e-09	2.53874e-07	yes	up
MSTRG.30083.1	0	22.5916	11.2958	2.62316	2.92332e-09	2.53874e-07	yes	up
Os02t0227000-01	44.6392	177.785	111.212	1.74345	2.92667e-09	2.53874e-07	yes	up
Os07t0542800-00	20.7768	0	10.3884	-2.62508	3.08337e-09	2.66109e-07	yes	down
Os04t0649900-01	362.585	143.03	252.807	-1.25955	3.44168e-09	2.95532e-07	yes	down
MSTRG.30388.1	21.5294	0	10.7647	-2.61753	3.50547e-09	2.99497e-07	yes	down
Os03t0424000-02	213.064	81.0611	147.062	-1.30176	4.24748e-09	3.58319e-07	yes	down
Os03t0605300-01	3072.89	1319.34	2196.12	-1.15664	4.46868e-09	3.74268e-07	yes	down
Os10t0555900-02	326.457	106.061	216.259	-1.47867	4.53404e-09	3.77724e-07	yes	down
Os10t0498700-01	52.7997	163.116	107.958	1.48177	4.55438e-09	3.77724e-07	yes	up
Os12t0109600-01	0	22.3587	11.1793	2.59288	4.60183e-09	3.79808e-07	yes	up
MSTRG.30266.1	2.849	37.8296	20.3393	2.4095	5.06855e-09	4.16307e-07	yes	up
MSTRG.9412.4	0	22.0553	11.0277	2.58552	5.10044e-09	4.16912e-07	yes	up
Os08t0500800-01	306.717	860.078	583.397	1.37451	5.46563e-09	4.44625e-07	yes	up
Os05t0111200-01	439.185	948.247	693.716	1.0618	6.1214e-09	4.956e-07	yes	up
MSTRG.28340.3	20.1075	83.4566	51.782	1.77163	6.30034e-09	5.0767e-07	yes	up
Os01t0769200-01	114.007	271.373	192.69	1.18155	6.46442e-09	5.18434e-07	yes	up
Os12t0159000-01	100.747	28.9466	64.8467	-1.60256	6.53419e-09	5.20041e-07	yes	down
MSTRG.30262.5	40.3757	3.60735	21.9915	-2.35559	6.5561e-09	5.20041e-07	yes	down
MSTRG.9682.1	6.52041	53.9316	30.226	2.23808	6.57622e-09	5.20041e-07	yes	up
MSTRG.11686.1	0	22.5965	11.2982	2.56871	6.63e-09	5.21867e-07	yes	up
Os05t0494600-01	11.7648	78.3607	45.0628	2.12143	6.81206e-09	5.33727e-07	yes	up
MSTRG.9396.1	0	21.9646	10.9823	2.56552	6.85449e-09	5.34588e-07	yes	up
Os12t0171801-01	50.9478	8.12335	29.5356	-2.08124	6.89925e-09	5.35621e-07	yes	down
MSTRG.12911.1	0	21.6947	10.8473	2.5642	6.94569e-09	5.35667e-07	yes	up
MSTRG.15304.1	256.134	623.16	439.647	1.20744	6.96285e-09	5.35667e-07	yes	up
Os10t0481200-00	155.733	52.9898	104.361	-1.42455	7.1101e-09	5.44531e-07	yes	down
Os05t0429900-01	312.86	105.646	209.253	-1.43173	8.20891e-09	6.23071e-07	yes	down
Os11t0661600-01	230.009	60.6543	145.332	-1.68365	8.89404e-09	6.72073e-07	yes	down
MSTRG.34141.1	10.3912	58.0242	34.2077	1.99701	9.31855e-09	6.97947e-07	yes	up
MSTRG.9104.1	27.8861	95.4682	61.6771	1.58212	9.48218e-09	7.05863e-07	yes	up
MSTRG.9599.1	33.9932	2.12558	18.0594	-2.42866	9.50728e-09	7.05863e-07	yes	down
Os08t0475400-02	309.743	96.8874	203.315	-1.51317	9.88255e-09	7.30535e-07	yes	down
MSTRG.6704.1	0.711875	25.7165	13.2142	2.49878	1.00838e-08	7.42183e-07	yes	up
MSTRG.23875.1	17.2	79.8959	48.548	1.85764	1.09245e-08	8.00598e-07	yes	up
Os03t0115000-01	294.08	126.895	210.487	-1.1465	1.20649e-08	8.80379e-07	yes	down
MSTRG.25260.1	195.561	65.4006	130.481	-1.44032	1.27906e-08	9.2858e-07	yes	down
Os01t0939800-01	9.33207	61.1562	35.2441	2.09297	1.28792e-08	9.2858e-07	yes	up
Os07t0557200-01	48.1948	7.87879	28.0368	-2.0517	1.28894e-08	9.2858e-07	yes	down
Os02t0644100-01	1256.35	3084.22	2170.29	1.21586	1.33374e-08	9.56801e-07	yes	up
Os02t0666500-01	2528.66	1077.05	1802.85	-1.16189	1.49944e-08	1.05782e-06	yes	down
Os09t0314900-00	0.355938	23.8572	12.1066	2.49405	1.51452e-08	1.06404e-06	yes	up
Os01t0166500-02	531.855	209.299	370.577	-1.25559	1.52896e-08	1.06977e-06	yes	down
Os09t0445600-01	10.7113	73.3353	42.0233	2.11257	1.60419e-08	1.1178e-06	yes	up
Os03t0143400-01	269.893	608.646	439.269	1.11225	1.72452e-08	1.19675e-06	yes	up
ENSRNA049471043-T1	192.833	64.7403	128.787	-1.4326	1.87407e-08	1.29e-06	yes	down
Os01t0736900-01	36.7679	110.903	73.8353	1.44471	1.91821e-08	1.31506e-06	yes	up
Os03t0836300-01	270.473	88.136	179.304	-1.46353	1.95777e-08	1.33679e-06	yes	down
Os04t0624600-01	604.486	1389.38	996.932	1.13492	2.06793e-08	1.40076e-06	yes	up
MSTRG.30272.1	0	30.1765	15.0883	2.49096	2.14124e-08	1.44466e-06	yes	up
Os12t0108000-01	143.541	35.3857	89.4635	-1.73274	2.20464e-08	1.48156e-06	yes	down
Os02t0696500-01	1201.96	498.08	850.019	-1.19244	2.53007e-08	1.69355e-06	yes	down
Os03t0711500-01	269.453	119.435	194.444	-1.11092	2.64311e-08	1.76228e-06	yes	down
Os03t0419100-01	56.8452	157.492	107.168	1.35018	2.93377e-08	1.94844e-06	yes	up
Os02t0594651-00	512.624	195.885	354.255	-1.28537	3.06979e-08	2.03084e-06	yes	down
Os07t0671800-01	809.821	1713.03	1261.43	1.03108	3.27773e-08	2.16e-06	yes	up
Os06t0286351-01	75.5901	180.988	128.289	1.18254	3.41431e-08	2.24131e-06	yes	up
Os01t0529800-01	1140.07	517.562	828.814	-1.08093	3.45772e-08	2.26108e-06	yes	down
Os02t0739400-01	349.649	148.64	249.144	-1.16045	3.5527e-08	2.31429e-06	yes	down
Os10t0408700-03	200.361	468.925	334.643	1.15393	3.94311e-08	2.55881e-06	yes	up
Os11t0141400-01	80.6939	20.5754	50.6346	-1.69132	4.61198e-08	2.94785e-06	yes	down
Os03t0128000-01	1067.54	430.633	749.089	-1.22085	4.81964e-08	3.05759e-06	yes	down
Os05t0489500-01	0	21.4197	10.7099	2.4244	4.90178e-08	3.09815e-06	yes	up
Os10t0533500-00	51.1506	142.668	96.9093	1.35383	5.05982e-08	3.18619e-06	yes	up
MSTRG.18490.1	18.1392	0	9.0696	-2.41672	5.50967e-08	3.44952e-06	yes	down
MSTRG.17824.1	0.355938	21.3965	10.8762	2.39976	5.51859e-08	3.44952e-06	yes	up
Os03t0433200-01	429.88	190.439	310.16	-1.10902	5.55252e-08	3.45802e-06	yes	down
MSTRG.30076.2	0	19.2573	9.62865	2.41103	5.71002e-08	3.54313e-06	yes	up
MSTRG.32433.1	0	18.9943	9.49714	2.41037	5.73832e-08	3.54774e-06	yes	up
MSTRG.17494.1	43.0733	6.02131	24.5473	-2.09021	5.87651e-08	3.60695e-06	yes	down
Os06t0697000-02	437.232	152.074	294.653	-1.3849	6.332e-08	3.87254e-06	yes	down
Os04t0581800-01	41.6386	136.938	89.2883	1.52067	6.74711e-08	4.11163e-06	yes	up
Os06t0637500-02	806.121	368.67	587.396	-1.06927	6.96592e-08	4.22981e-06	yes	down
Os07t0467800-01	77.1049	16.6276	46.8663	-1.82052	7.18626e-08	4.32625e-06	yes	down
Os11t0595200-01	19.9921	86.059	53.0255	1.7607	7.19538e-08	4.32625e-06	yes	up
MSTRG.35526.1	17.4647	0	8.73233	-2.38723	8.03411e-08	4.79284e-06	yes	down
Os03t0411800-01	377.333	168.97	273.152	-1.09379	8.38477e-08	4.98454e-06	yes	down
Os03t0244700-01	383.735	178.256	280.995	-1.0492	8.60835e-08	5.09962e-06	yes	down
Os07t0568100-01	155.011	61.0987	108.055	-1.24441	9.09006e-08	5.35281e-06	yes	down
Os03t0757900-01	1044.4	480.881	762.642	-1.06033	9.0987e-08	5.35281e-06	yes	down
Os03t0738400-01	115.238	266.168	190.703	1.13494	1.00728e-07	5.90543e-06	yes	up
MSTRG.20107.1	0	18.1008	9.05042	2.35158	1.22668e-07	7.16703e-06	yes	up
MSTRG.35578.1	141.485	336.414	238.95	1.16725	1.30252e-07	7.55819e-06	yes	up
Os03t0596800-01	334.643	161.404	248.024	-1.0011	1.3225e-07	7.62206e-06	yes	down
MSTRG.9186.1	0	19.9803	9.99017	2.34513	1.35302e-07	7.74548e-06	yes	up
Os03t0454300-01	9.688	49.7949	29.7415	1.87364	1.39838e-07	7.97829e-06	yes	up
MSTRG.30575.1	41.8755	118.17	80.023	1.35747	1.41909e-07	8.06938e-06	yes	up
Os06t0669400-01	29.7352	91.0858	60.4105	1.44304	1.42678e-07	8.08604e-06	yes	up
Os06t0708832-00	370.014	173.465	271.739	-1.03594	1.46606e-07	8.28042e-06	yes	down
Os01t0823900-01	634.376	289.208	461.792	-1.06996	1.51793e-07	8.51746e-06	yes	down
MSTRG.397.1	81.1274	194.748	137.938	1.17709	1.52574e-07	8.5331e-06	yes	up
Os05t0496500-01	799.549	368.948	584.249	-1.05505	1.62075e-07	9.03477e-06	yes	down
Os07t0602900-01	35.6325	135.451	85.5415	1.64262	1.64841e-07	9.1589e-06	yes	up
MSTRG.10815.1	13.2847	56.6794	34.982	1.73559	1.77984e-07	9.85693e-06	yes	up
Os06t0696900-00	16.47	0	8.23502	-2.32232	1.80976e-07	9.99008e-06	yes	down
Os05t0564400-02	230.858	105.35	168.104	-1.06789	1.87798e-07	1.02667e-05	yes	down
Os05t0279850-00	17.4666	68.8074	43.137	1.66772	1.93993e-07	1.05714e-05	yes	up
Os02t0756600-01	103.089	22.0252	62.5571	-1.80168	2.13654e-07	1.15319e-05	yes	down
MSTRG.25943.1	51.8406	142.037	96.9387	1.32124	2.45261e-07	1.31544e-05	yes	up
Os06t0152550-01	71.8014	169.758	120.78	1.15616	2.59944e-07	1.38808e-05	yes	up
Os01t0157200-01	230.373	88.7976	159.585	-1.26251	2.60438e-07	1.38808e-05	yes	down
Os01t0582600-01	612.296	291.859	452.078	-1.01379	2.73945e-07	1.44199e-05	yes	down
MSTRG.17825.2	31.5933	3.92596	17.7596	-2.07331	2.79209e-07	1.46516e-05	yes	down
Os07t0687900-01	8.28954	46.1034	27.1965	1.90117	2.96179e-07	1.54467e-05	yes	up
Os01t0832100-01	334.57	156.091	245.331	-1.03885	2.99292e-07	1.55613e-05	yes	down
Os09t0533900-01	0.355938	19.2894	9.82265	2.27037	3.0213e-07	1.5661e-05	yes	up
Os03t0796501-00	19.3549	98.9738	59.1644	1.8505	3.2813e-07	1.68909e-05	yes	up
Os04t0604300-01	74.2895	12.4097	43.3496	-1.94261	3.28225e-07	1.68909e-05	yes	down
Os04t0414700-01	172.813	421.562	297.188	1.1912	3.31651e-07	1.69841e-05	yes	up
MSTRG.17690.1	88.8171	207.311	148.064	1.1402	3.4499e-07	1.75619e-05	yes	up
Os03t0640000-00	68.2652	16.941	42.6031	-1.67722	3.44999e-07	1.75619e-05	yes	down
MSTRG.35372.2	117.412	256.505	186.959	1.06195	3.55427e-07	1.79851e-05	yes	up
Os01t0152900-00	30.8588	105.748	68.3035	1.53866	3.74445e-07	1.88353e-05	yes	up
Os01t0821600-01	106.642	26.9806	66.8114	-1.66013	3.93914e-07	1.9698e-05	yes	down
Os03t0559700-00	26.3523	1.53056	13.9414	-2.21216	3.98363e-07	1.98621e-05	yes	down
Os12t0141800-01	3.22117	30.4132	16.8172	2.09544	4.48498e-07	2.22314e-05	yes	up
Os12t0141900-01	0	16.8955	8.44774	2.24396	4.61513e-07	2.27439e-05	yes	up
MSTRG.35485.2	20.1041	0.893442	10.4988	-2.21342	4.7939e-07	2.34726e-05	yes	down
MSTRG.30309.1	15.4041	0	7.70206	-2.24085	4.81013e-07	2.34726e-05	yes	down
MSTRG.27656.1	133.368	52.7146	93.0414	-1.22804	4.81822e-07	2.34726e-05	yes	down
MSTRG.7899.1	0	18.1292	9.06462	2.23664	5.04925e-07	2.44579e-05	yes	up
Os03t0438100-01	90.8674	31.1328	61.0001	-1.38017	5.11974e-07	2.47289e-05	yes	down
MSTRG.35509.6	0.697537	20.8939	10.7957	2.21552	5.21545e-07	2.51199e-05	yes	up
Os07t0531500-01	153.823	53.4738	103.648	-1.3632	5.27174e-07	2.52479e-05	yes	down
MSTRG.18555.1	0	16.919	8.45951	2.23236	5.29777e-07	2.53013e-05	yes	up
Os10t0465000-01	59.7908	163.653	111.722	1.31308	5.4566e-07	2.59869e-05	yes	up
Os12t0158900-00	114.711	43.6744	79.1928	-1.26671	6.18926e-07	2.91495e-05	yes	down
Os01t0208400-01	40.347	6.03815	23.1926	-1.96299	6.73912e-07	3.14776e-05	yes	down
MSTRG.23824.2	106.152	240.026	173.089	1.09862	7.12678e-07	3.31971e-05	yes	up
MSTRG.20168.1	0	16.6644	8.33221	2.20159	7.59096e-07	3.51666e-05	yes	up
Os07t0240400-01	653.222	312.287	482.755	-1.00519	8.11372e-07	3.73847e-05	yes	down
Os01t0644600-00	253.614	87.6199	170.617	-1.3657	8.27466e-07	3.77174e-05	yes	down
MSTRG.18467.9	3.94888	32.3885	18.1687	2.02358	8.31394e-07	3.77951e-05	yes	up
Os11t0644100-00	860.895	320.547	590.721	-1.28853	8.67606e-07	3.93255e-05	yes	down
Os02t0600100-01	95.3235	204.219	149.771	1.03475	8.69685e-07	3.93255e-05	yes	up
Os07t0594400-01	18.8386	68.3797	43.6092	1.57021	8.77654e-07	3.95806e-05	yes	up
Os11t0157701-00	123.42	43.4722	83.4463	-1.34522	8.86302e-07	3.98649e-05	yes	down
Os02t0635200-01	118.184	265.823	192.004	1.09121	8.98029e-07	4.02857e-05	yes	up
MSTRG.11082.1	0	15.95	7.975	2.1858	9.10239e-07	4.06191e-05	yes	up
MSTRG.17841.1	0	16.356	8.17798	2.18444	9.24704e-07	4.11566e-05	yes	up
Os01t0284500-01	351.147	129.87	240.509	-1.29319	1.07411e-06	4.75572e-05	yes	down
MSTRG.20080.1	0	16.6461	8.32303	2.17087	1.07906e-06	4.76523e-05	yes	up
MSTRG.17818.2	14.961	0	7.48052	-2.16829	1.10258e-06	4.84396e-05	yes	down
Os10t0404900-01	756.857	297.767	527.312	-1.22735	1.10695e-06	4.85062e-05	yes	down
Os04t0645100-01	27.3841	85.4248	56.4045	1.43072	1.21044e-06	5.26342e-05	yes	up
Os02t0181900-01	348.496	1660.73	1004.62	1.76811	1.24856e-06	5.41103e-05	yes	up
Os01t0865800-00	54.3227	9.0807	31.7017	-1.88918	1.25091e-06	5.41103e-05	yes	down
MSTRG.17859.1	14.3186	0	7.15929	-2.15457	1.28789e-06	5.51607e-05	yes	down
Os12t0156100-01	49.4494	10.6314	30.0404	-1.74799	1.28801e-06	5.51607e-05	yes	down
Os01t0706850-00	214.412	67.0379	140.725	-1.45554	1.29324e-06	5.52452e-05	yes	down
Os07t0614250-00	64.2569	150.241	107.249	1.1328	1.31115e-06	5.58701e-05	yes	up
Os03t0113700-01	133.562	298.558	216.06	1.08119	1.33247e-06	5.66367e-05	yes	up
MSTRG.9272.1	14.6515	0	7.32576	-2.14909	1.36581e-06	5.76218e-05	yes	down
Os01t0141900-01	49.3445	119.321	84.3328	1.17081	1.39871e-06	5.88635e-05	yes	up
MSTRG.25872.1	156.958	70.6048	113.782	-1.07496	1.43504e-06	6.02432e-05	yes	down
Os09t0284400-01	172.131	409.435	290.783	1.15153	1.53106e-06	6.41158e-05	yes	up
Os04t0685000-01	253.717	90.7636	172.24	-1.32319	1.59468e-06	6.66159e-05	yes	down
Os01t0207400-01	487.069	213.314	350.191	-1.10489	1.60462e-06	6.67137e-05	yes	down
Os01t0204000-01	32.4348	92.466	62.4504	1.34065	1.60486e-06	6.67137e-05	yes	up
Os01t0952200-01	50.9105	123.591	87.2507	1.17463	1.6811e-06	6.95428e-05	yes	up
MSTRG.30287.1	14.3827	0	7.19136	-2.12657	1.74968e-06	7.22041e-05	yes	down
MSTRG.12513.2	58.9586	168.012	113.485	1.34023	1.86943e-06	7.64039e-05	yes	up
Os01t0612600-01	55.3788	132.172	93.7754	1.15317	1.93687e-06	7.89704e-05	yes	up
MSTRG.33344.1	1035.58	5076.7	3056.14	1.77072	1.9791e-06	8.0499e-05	yes	up
MSTRG.14738.1	58.8614	200.235	129.548	1.50316	2.04216e-06	8.26943e-05	yes	up
Os01t0110200-01	43.0185	5.08252	24.0505	-1.9908	2.0428e-06	8.26943e-05	yes	down
Os05t0588700-01	111.388	250.031	180.71	1.08332	2.16121e-06	8.66426e-05	yes	up
Os06t0558900-01	14.3416	0	7.17079	-2.10677	2.16581e-06	8.66426e-05	yes	down
Os09t0491612-01	197.411	88.2234	142.817	-1.08026	2.25744e-06	9.00963e-05	yes	down
MSTRG.5794.1	66.1958	147.859	107.028	1.07733	2.39296e-06	9.52812e-05	yes	up
Os02t0638650-01	15.4275	86.7642	51.0958	1.83139	2.56022e-06	0.000101466	yes	up
MSTRG.31431.1	2.45572	27.0888	14.7723	2.019	2.6652e-06	0.000104409	yes	up
Os05t0435500-02	27.0316	90.1188	58.5752	1.47737	2.68303e-06	0.000104866	yes	up
MSTRG.30418.1	259.402	108.558	183.98	-1.15279	2.84061e-06	0.000110265	yes	down
MSTRG.29948.6	22.5029	68.1925	45.3477	1.39134	2.94211e-06	0.000113945	yes	up
Os02t0490000-01	147.107	58.0783	102.592	-1.21456	2.95653e-06	0.000114243	yes	down
Os04t0128900-01	91.9439	34.4687	63.2063	-1.26731	3.34213e-06	0.000128269	yes	down
MSTRG.30881.2	50.517	147.53	99.0233	1.35446	3.42959e-06	0.000131329	yes	up
MSTRG.20872.1	0.355938	15.9769	8.16641	2.06409	3.47664e-06	0.000132533	yes	up
Os04t0450000-01	28.6903	3.62256	16.1565	-1.93768	3.49505e-06	0.000132801	yes	down
MSTRG.33378.1	31.9511	88.965	60.4581	1.31029	3.4993e-06	0.000132801	yes	up
Os05t0361500-01	29.2123	3.60238	16.4073	-1.93864	3.78935e-06	0.000143489	yes	down
MSTRG.4157.1	0	14.8624	7.43121	2.05057	4.02391e-06	0.000152032	yes	up
MSTRG.18447.1	14.7138	0.308466	7.51111	-2.04385	4.40466e-06	0.000164951	yes	down
Os03t0762400-01	126.391	49.5354	87.9631	-1.21752	4.58329e-06	0.000171264	yes	down
MSTRG.9383.1	13.2828	0	6.64142	-2.03454	4.65045e-06	0.000173393	yes	down
MSTRG.21293.2	46.3635	111.317	78.8402	1.15129	4.75292e-06	0.000176439	yes	up
Os04t0408600-01	119.381	45.9178	82.6493	-1.23584	4.76356e-06	0.000176449	yes	down
Os10t0555300-01	216.13	85.7978	150.964	-1.20332	4.88706e-06	0.00018063	yes	down
Os03t0712800-02	164.988	405.45	285.219	1.17671	4.99371e-06	0.000184172	yes	up
Os11t0445300-01	271.528	121.816	196.672	-1.0697	5.10637e-06	0.000187919	yes	down
Os03t0605400-01	17.392	0.300046	8.84604	-2.02926	5.11912e-06	0.000187981	yes	down
MSTRG.29739.1	38.3376	104.645	71.4912	1.28387	5.52707e-06	0.000200655	yes	up
Os02t0608200-01	112.042	248.384	180.213	1.06293	5.54688e-06	0.000200655	yes	up
Os04t0433600-01	54.6296	123.837	89.2333	1.08712	5.75459e-06	0.000206849	yes	up
Os09t0461900-01	382.755	175.05	278.902	-1.0465	5.78099e-06	0.000207359	yes	down
MSTRG.18034.1	15.406	67.7705	41.5883	1.66337	5.82008e-06	0.000208322	yes	up
Os08t0503000-01	114.279	44.6554	79.467	-1.21575	6.46031e-06	0.000228829	yes	down
MSTRG.14967.3	57.9474	130.544	94.2457	1.07941	6.79483e-06	0.000239184	yes	up
MSTRG.13737.1	0	13.5613	6.78065	2.00043	6.81264e-06	0.000239315	yes	up
Os09t0271000-01	12.8718	47.3558	30.1138	1.53497	6.88845e-06	0.000240995	yes	up
Os03t0267000-00	21.4475	65.4514	43.4494	1.38349	6.90672e-06	0.000241125	yes	up
MSTRG.28698.1	47.3428	12.019	29.6809	-1.58323	6.9674e-06	0.000242745	yes	down
Os12t0171900-01	23.1559	1.85079	12.5033	-1.96955	7.03021e-06	0.000243934	yes	down
Os02t0731600-01	37.4586	102.779	70.1188	1.28282	7.7905e-06	0.000266507	yes	up
MSTRG.7440.1	27.7191	3.93438	15.8267	-1.85607	7.90513e-06	0.000269345	yes	down
MSTRG.8139.1	7.07913	37.0296	22.0544	1.73793	8.1477e-06	0.000277054	yes	up
Os02t0667300-01	291.315	113.818	202.567	-1.21237	8.87639e-06	0.000298254	yes	down
MSTRG.8939.1	173.105	76.1608	124.633	-1.08732	9.16142e-06	0.000306017	yes	down
Os07t0517700-00	22.1545	71.9756	47.065	1.43074	9.61099e-06	0.000319152	yes	up
Os04t0518200-01	48.8031	123.46	86.1318	1.2004	9.97861e-06	0.000330714	yes	up
Os11t0111900-01	35.8521	6.982	21.4171	-1.72484	1.01509e-05	0.000335117	yes	down
Os05t0550600-02	20.1577	84.1741	52.1659	1.613	1.02806e-05	0.000338741	yes	up
Os02t0550400-01	432.609	202.791	317.7	-1.01377	1.04989e-05	0.000343934	yes	down
Os04t0586500-01	45.9828	11.1256	28.5542	-1.60129	1.07647e-05	0.00035129	yes	down
Os07t0631700-01	49.0657	11.503	30.2843	-1.62164	1.09712e-05	0.000356658	yes	down
Os06t0247101-00	223.022	102.282	162.652	-1.03795	1.1193e-05	0.000362482	yes	down
Os03t0661300-01	165.053	64.0088	114.531	-1.21663	1.16151e-05	0.000374725	yes	down
Os11t0650500-00	15.4222	0.605164	8.0137	-1.9403	1.29951e-05	0.000412205	yes	down
MSTRG.18422.1	51.9251	15.6836	33.8044	-1.43831	1.33018e-05	0.000420366	yes	down
MSTRG.33377.1	62.337	135.817	99.0768	1.03683	1.34174e-05	0.00042245	yes	up
MSTRG.15528.4	3.18532	27.1863	15.1858	1.86028	1.40796e-05	0.000439232	yes	up
Os09t0414900-01	124.826	47.735	86.2804	-1.22763	1.42453e-05	0.000442776	yes	down
Os01t0313300-01	118.556	45.4396	81.9979	-1.22444	1.44057e-05	0.000446945	yes	down
MSTRG.30648.1	132.568	60.5278	96.5478	-1.04105	1.4511e-05	0.000449391	yes	down
MSTRG.30584.1	9.93341	42.0001	25.9668	1.60069	1.49165e-05	0.000458607	yes	up
Os02t0597950-00	198.475	85.054	141.764	-1.1097	1.52492e-05	0.000467148	yes	down
Os07t0469200-02	42.2473	103.723	72.9851	1.1639	1.53896e-05	0.000469757	yes	up
Os09t0416600-02	95.7359	37.2809	66.5084	-1.208	1.5503e-05	0.000472369	yes	down
Os01t0570500-04	35.0814	88.7205	61.9009	1.19349	1.57253e-05	0.000476579	yes	up
Os07t0183200-01	191.355	67.4695	129.412	-1.30366	1.6081e-05	0.00048563	yes	down
Os01t0697100-01	268.779	114.192	191.486	-1.11912	1.62408e-05	0.000489586	yes	down
Os04t0399800-00	11.0227	45.4174	28.2201	1.58271	1.66593e-05	0.000499543	yes	up
Os04t0552700-01	70.5628	25.9057	48.2343	-1.26339	1.71492e-05	0.000511776	yes	down
Os01t0746400-01	87.3205	34.3961	60.8583	-1.19553	1.75609e-05	0.000521147	yes	down
MSTRG.26580.9	67.9834	151.815	109.899	1.06129	1.78077e-05	0.000524724	yes	up
MSTRG.17118.1	20.3333	63.4461	41.8897	1.38195	1.8746e-05	0.000550464	yes	up
Os05t0397300-02	330.93	155.636	243.283	-1.00622	1.92788e-05	0.000564163	yes	down
Os05t0229475-00	65.1825	146.876	106.029	1.06838	2.07976e-05	0.000604446	yes	up
Os06t0704500-01	33.3017	7.53837	20.42	-1.61487	2.10228e-05	0.00060891	yes	down
Os05t0495900-01	29.7299	5.14136	17.4356	-1.7352	2.12808e-05	0.000613248	yes	down
Os10t0572900-03	14.7511	49.7865	32.2688	1.44192	2.1825e-05	0.000627864	yes	up
Os07t0567801-01	4.97935	29.0036	16.9915	1.73103	2.2011e-05	0.000632146	yes	up
Os11t0104220-00	13.9574	0.608511	7.28294	-1.88801	2.21115e-05	0.000633963	yes	down
Os06t0678800-01	61.8834	21.7822	41.8328	-1.29826	2.33792e-05	0.000665816	yes	down
MSTRG.30683.1	15.8136	51.9373	33.8754	1.41827	2.39849e-05	0.000679652	yes	up
Os03t0399400-01	424.6	200.08	312.34	-1.00126	2.52685e-05	0.000710109	yes	down
Os11t0357094-00	9.12062	51.767	30.4438	1.72207	2.55149e-05	0.000715164	yes	up
MSTRG.18455.1	27.8502	5.13963	16.4949	-1.69983	2.58125e-05	0.000721815	yes	down
MSTRG.30191.1	67.2058	25.3526	46.2792	-1.23189	2.60679e-05	0.000726567	yes	down
Os06t0231300-01	59.9045	129.482	94.6932	1.0205	2.63932e-05	0.000733231	yes	up
Os02t0115700-01	390.729	175.808	283.268	-1.05243	2.64565e-05	0.00073379	yes	down
Os04t0559700-01	36.9712	89.0325	63.0019	1.13779	2.71185e-05	0.000749901	yes	up
MSTRG.35396.1	17.6073	58.093	37.8501	1.41772	2.77435e-05	0.000765739	yes	up
Os08t0444440-01	16.0538	60.5374	38.2956	1.51055	2.7963e-05	0.000770546	yes	up
Os01t0837900-02	18.8367	59.4654	39.1511	1.37975	2.83517e-05	0.000778733	yes	up
MSTRG.29919.3	39.9604	93.2263	66.5933	1.10206	2.87042e-05	0.000785876	yes	up
Os03t0418000-00	17.2906	1.22209	9.25633	-1.8528	2.91737e-05	0.000797446	yes	down
Os10t0441900-01	78.9521	26.5797	52.7659	-1.32901	3.20767e-05	0.000857496	yes	down
Os07t0568200-01	41.4784	97.4774	69.4779	1.109	3.25143e-05	0.00086783	yes	up
Os01t0247900-01	116.638	46.4558	81.5466	-1.17499	3.277e-05	0.000870555	yes	down
Os02t0528550-00	32.5574	6.62971	19.5935	-1.64586	3.33398e-05	0.000882932	yes	down
MSTRG.4437.1	116.129	53.9991	85.064	-1.01326	3.35861e-05	0.000888074	yes	down
Os02t0626400-01	271.6	125.112	198.356	-1.0234	3.39133e-05	0.000895333	yes	down
MSTRG.30616.4	37.1367	90.1366	63.6366	1.14097	3.42203e-05	0.000900912	yes	up
Os08t0420700-01	69.406	180.3	124.853	1.2081	3.4913e-05	0.000914624	yes	up
MSTRG.27602.3	66.9392	144.097	105.518	1.01321	3.52633e-05	0.000919263	yes	up
Os09t0325700-01	17.801	60.8225	39.3117	1.43459	3.56409e-05	0.00092514	yes	up
Os11t0671100-01	25.4103	89.4231	57.4167	1.45642	3.69442e-05	0.000954932	yes	up
Os03t0297600-01	135.745	59.5255	97.6355	-1.07515	3.69571e-05	0.000954932	yes	down
MSTRG.834.1	223.86	89.0498	156.455	-1.17515	3.74728e-05	0.000966787	yes	down
MSTRG.17468.1	39.7829	10.8239	25.3034	-1.48203	3.8033e-05	0.000979753	yes	down
MSTRG.33159.1	15.9447	53.8729	34.9088	1.42008	4.16874e-05	0.00106742	yes	up
MSTRG.7678.3	17.2087	53.9853	35.597	1.36682	4.28778e-05	0.00109297	yes	up
MSTRG.28086.1	89.5014	38.8987	64.2001	-1.08265	4.54196e-05	0.00115086	yes	down
Os10t0566400-01	144.091	67.4799	105.786	-1.00227	4.58408e-05	0.0011598	yes	down
MSTRG.5504.1	45.0269	107.34	76.1835	1.11906	4.63075e-05	0.00116508	yes	up
Os10t0551200-01	101.769	45.5035	73.6361	-1.05253	4.80682e-05	0.00120178	yes	down
Os07t0222200-01	154.702	56.9981	105.85	-1.24176	4.88537e-05	0.00121257	yes	down
Os01t0265400-01	73.5075	159	116.253	1.0164	4.91463e-05	0.00121805	yes	up
Os10t0547200-01	87.6534	37.9954	62.8244	-1.08441	4.97165e-05	0.00122682	yes	down
Os02t0261100-01	26.023	69.0454	47.5342	1.21949	5.08713e-05	0.00124807	yes	up
Os02t0223700-01	448.891	196.217	322.554	-1.07541	5.18002e-05	0.00126903	yes	down
MSTRG.28345.1	14.0588	0.600091	7.32947	-1.79858	5.3208e-05	0.00129754	yes	down
MSTRG.9516.1	30.0251	6.37512	18.2001	-1.60434	5.33191e-05	0.00129754	yes	down
MSTRG.24265.1	15.4219	48.5409	31.9814	1.36343	5.33444e-05	0.00129754	yes	up
MSTRG.14738.2	43.1606	130.641	86.9008	1.33427	5.33455e-05	0.00129754	yes	up
MSTRG.3093.1	16.1763	55.9909	36.0836	1.43249	5.34644e-05	0.00129857	yes	up
Os02t0666600-01	118.153	52.8444	85.4988	-1.05046	5.40928e-05	0.00131196	yes	down
MSTRG.13687.3	15.685	50.4656	33.0753	1.37621	5.64355e-05	0.00136102	yes	up
MSTRG.29840.3	32.9667	94.282	63.6243	1.28285	5.66378e-05	0.00136396	yes	up
Os02t0536500-01	63.5122	16.051	39.7816	-1.5132	5.88535e-05	0.00140735	yes	down
Os01t0748100-01	48.5379	109.838	79.1881	1.06113	6.25851e-05	0.0014903	yes	up
Os06t0269200-01	31.3134	82.5072	56.9103	1.20908	6.29378e-05	0.0014966	yes	up
Os01t0212700-01	94.2312	34.2965	64.2639	-1.24836	6.52872e-05	0.00154383	yes	down
Os09t0443700-01	66.676	20.8182	43.7471	-1.36936	6.68656e-05	0.00157677	yes	down
MSTRG.4380.2	3.50919	28.6192	16.0642	1.7328	6.82096e-05	0.00160401	yes	up
MSTRG.17525.1	33.7659	7.57205	20.669	-1.56619	6.87509e-05	0.00161451	yes	down
Os03t0230000-01	75.6972	29.5131	52.6052	-1.18257	7.0013e-05	0.00163719	yes	down
MSTRG.9292.1	13.4996	0.608511	7.05404	-1.76836	7.07635e-05	0.00165037	yes	down
Os02t0176000-00	16.0304	49.3553	32.6928	1.33628	7.1916e-05	0.00167266	yes	up
MSTRG.33312.1	47.6872	111.666	79.6768	1.09354	7.38538e-05	0.00171275	yes	up
MSTRG.31431.4	3.22456	26.7835	15.004	1.729	7.39419e-05	0.00171275	yes	up
Os10t0195600-01	279.522	124.875	202.198	-1.04774	7.44382e-05	0.0017219	yes	down
Os02t0720900-02	38.0224	9.6388	23.8306	-1.49862	7.54994e-05	0.00173935	yes	down
Os11t0620100-01	45.5914	104.841	75.2161	1.07627	8.15714e-05	0.00185164	yes	up
MSTRG.8226.1	42.8294	94.2174	68.5234	1.02731	8.59711e-05	0.00193226	yes	up
MSTRG.25335.2	16.792	52.9028	34.8474	1.34842	8.72758e-05	0.0019576	yes	up
MSTRG.21345.1	230.447	501.398	365.922	1.01697	8.75249e-05	0.0019606	yes	up
MSTRG.30275.1	39.4503	11.4357	25.443	-1.4109	8.80722e-05	0.0019651	yes	down
MSTRG.21133.5	38.0988	94.8968	66.4978	1.15039	9.10866e-05	0.00201911	yes	up
Os11t0139400-01	44.9184	11.1946	28.0565	-1.50055	9.16578e-05	0.00202886	yes	down
Os06t0211200-01	31.413	75.9399	53.6764	1.12215	9.17653e-05	0.00202886	yes	up
MSTRG.2429.4	6.44572	29.9205	18.1831	1.56477	9.29213e-05	0.00205175	yes	up
MSTRG.13980.1	5.01141	38.4264	21.7189	1.70038	9.41412e-05	0.00207062	yes	up
MSTRG.8029.1	0.704706	13.2899	6.99728	1.73788	9.4588e-05	0.00207776	yes	up
MSTRG.18628.1	25.7972	5.1026	15.4499	-1.59649	9.57186e-05	0.00209988	yes	down
Os05t0557700-01	29.8874	81.8512	55.8693	1.23411	9.62785e-05	0.00210785	yes	up
Os12t0136100-00	43.3119	9.1228	26.2173	-1.57563	9.78145e-05	0.00213211	yes	down
Os07t0162400-01	95.316	40.6992	68.0076	-1.09004	9.8207e-05	0.00213792	yes	down
Os03t0266900-02	2.85806	20.191	11.5245	1.67583	0.000100099	0.00216801	yes	up
MSTRG.29364.4	27.84	76.0169	51.9285	1.23136	0.000100628	0.00217669	yes	up
Os05t0584450-00	64.763	25.6023	45.1826	-1.16329	0.00010082	0.00217807	yes	down
Os10t0418100-01	69.6171	22.9437	46.2804	-1.31636	0.000101901	0.00219584	yes	down
Os06t0547100-00	145.053	64.0745	104.564	-1.05621	0.000103522	0.00222795	yes	down
MSTRG.20615.2	0.704706	13.6319	7.16831	1.72527	0.000106376	0.0022807	yes	up
Os09t0526600-02	3.59672	86.9335	45.2651	1.71444	0.000106787	0.00228664	yes	up
Os06t0198500-00	90.0062	418.549	254.278	1.56404	0.000109049	0.00233213	yes	up
MSTRG.10111.7	113.009	49.5305	81.2696	-1.06314	0.000109236	0.00233321	yes	down
Os03t0253800-03	16.7815	55.6351	36.2083	1.3762	0.00011229	0.00238944	yes	up
Os01t0697400-00	58.3365	21.4251	39.8808	-1.22682	0.000112881	0.00239601	yes	down
Os10t0200700-01	112.184	45.6701	78.9271	-1.13442	0.000113355	0.00240308	yes	down
Os10t0509100-01	1.80986	17.1518	9.48084	1.69969	0.000114271	0.00241947	yes	up
MSTRG.8222.2	4.98652	28.3008	16.6436	1.61966	0.000114962	0.00242526	yes	up
MSTRG.15664.2	25.9657	66.3365	46.1511	1.1682	0.000116309	0.00245042	yes	up
Os01t0938400-01	87.5719	31.4009	59.4864	-1.24565	0.000117809	0.00247282	yes	down
Os01t0372350-01	9.01008	37.1066	23.0583	1.50051	0.000118806	0.00248945	yes	up
MSTRG.9566.1	22.2646	3.59558	12.9301	-1.63865	0.000120134	0.00250923	yes	down
MSTRG.16330.1	16.0734	47.9325	32.0029	1.29705	0.000122857	0.00256296	yes	up
MSTRG.16959.2	33.1825	80.2921	56.7373	1.11765	0.000123237	0.00256774	yes	up
Os12t0266000-01	1.42903	15.3515	8.39028	1.69874	0.000123638	0.00257294	yes	up
MSTRG.18729.1	27.4803	68.246	47.8632	1.1416	0.000125789	0.00261131	yes	up
Os01t0826800-01	81.1636	28.8451	55.0043	-1.25258	0.000129194	0.00267021	yes	down
Os05t0102000-01	60.5779	20.5047	40.5413	-1.28808	0.000130832	0.00269298	yes	down
Os02t0666700-01	97.9482	42.4895	70.2189	-1.0693	0.000133695	0.00274196	yes	down
Os03t0160300-00	54.9518	17.1032	36.0275	-1.34504	0.000146827	0.00299323	yes	down
Os03t0362200-01	25.4767	5.13294	15.3048	-1.56381	0.000147037	0.00299392	yes	down
MSTRG.26929.1	81.7757	35.6453	58.7105	-1.0636	0.000147464	0.00299899	yes	down
Os01t0842500-01	104.002	34.5769	69.2894	-1.29894	0.000147639	0.00299899	yes	down
MSTRG.23630.1	53.964	138.897	96.4305	1.17053	0.00015031	0.00303873	yes	up
Os05t0209500-01	88.4264	27.5524	57.9894	-1.345	0.0001527	0.00307607	yes	down
Os05t0568800-01	32.4617	7.24005	19.8509	-1.52402	0.000152906	0.00307658	yes	down
MSTRG.18486.2	12.2026	40.0822	26.1424	1.35906	0.000155519	0.00312176	yes	up
MSTRG.18465.2	22.133	3.94107	13.037	-1.59324	0.000163921	0.00327495	yes	down
Os03t0745000-02	1.42375	17.7602	9.59198	1.67037	0.000172968	0.00344566	yes	up
Os02t0314600-01	87.2736	37.2313	62.2524	-1.08238	0.000173943	0.00345627	yes	down
Os04t0407500-00	54.9395	20.4946	37.7171	-1.20275	0.00017857	0.0035262	yes	down
Os06t0547400-01	30.5657	7.56526	19.0655	-1.47054	0.000179719	0.00353656	yes	down
Os01t0909000-00	30.8264	8.15865	19.4925	-1.43474	0.000182789	0.00358866	yes	down
Os01t0689900-04	39.2791	92.7281	66.0036	1.08693	0.00018369	0.00359648	yes	up
Os09t0426800-01	237.077	101.511	169.294	-1.07811	0.000183822	0.00359648	yes	down
MSTRG.17880.1	41.9926	92.2454	67.119	1.01511	0.000185541	0.00362116	yes	up
MSTRG.3350.2	35.2804	86.4919	60.8862	1.12205	0.000188102	0.00366336	yes	up
Os02t0537000-01	0.697537	13.2075	6.95251	1.65877	0.000192989	0.00373148	yes	up
Os05t0537700-01	64.2895	19.7324	42.011	-1.34574	0.000199144	0.00383882	yes	down
Os06t0304600-02	44.9437	12.3343	28.639	-1.4109	0.000200265	0.00385607	yes	down
Os07t0175600-01	137.284	59.9264	98.6053	-1.05616	0.0002035	0.00390508	yes	down
Os07t0182900-02	27.1312	67.7815	47.4563	1.13783	0.000204332	0.00391663	yes	up
MSTRG.34615.1	15.8491	1.48684	8.66796	-1.64838	0.000206324	0.00394591	yes	down
MSTRG.18466.10	6.82128	29.0675	17.9444	1.4837	0.000206853	0.00394815	yes	up
Os01t0662800-00	135.565	61.6104	98.5875	-1.01642	0.000206905	0.00394815	yes	down
Os06t0539400-01	49.1666	17.2595	33.2131	-1.24715	0.000212486	0.00403202	yes	down
MSTRG.23906.1	70.1916	30.1551	50.1734	-1.07231	0.000214836	0.004063	yes	down
MSTRG.9344.1	21.7216	56.9473	39.3345	1.17741	0.000217015	0.00408747	yes	up
Os12t0134900-01	2.85995	21.4484	12.1542	1.61894	0.000217091	0.00408747	yes	up
Os04t0501500-00	83.5431	36.854	60.1986	-1.0464	0.000218694	0.00410855	yes	down
MSTRG.14320.2	32.8462	81.5357	57.1909	1.13032	0.000220357	0.00413066	yes	up
MSTRG.28308.1	2.51646	22.2458	12.3811	1.63215	0.000222318	0.00416282	yes	up
MSTRG.1861.1	17.1657	50.3696	33.7676	1.26717	0.000222692	0.00416477	yes	up
MSTRG.17211.1	31.1891	71.1947	51.1919	1.05295	0.00022292	0.00416477	yes	up
Os01t0760300-01	50.6739	18.0639	34.3689	-1.23272	0.00022672	0.00422201	yes	down
Os10t0486900-01	17.9972	50.5841	34.2906	1.23549	0.000232089	0.00428444	yes	up
MSTRG.25254.1	155.372	62.2583	108.815	-1.13553	0.000236272	0.00434281	yes	down
MSTRG.14910.3	1.07309	14.1075	7.59031	1.63164	0.000246458	0.00451538	yes	up
Os06t0161800-01	147.217	61.4385	104.328	-1.09517	0.000258151	0.00470427	yes	down
Os08t0438100-01	59.9245	19.6365	39.7805	-1.2899	0.000261903	0.00475012	yes	down
MSTRG.430.30	10.3429	35.9232	23.1331	1.36915	0.000265836	0.00480824	yes	up
MSTRG.12978.5	13.2168	40.4209	26.8189	1.2893	0.000269694	0.00485735	yes	up
Os10t0567400-01	5.3549	25.3189	15.3369	1.50416	0.000271631	0.00488705	yes	up
MSTRG.23556.4	34.1477	83.0413	58.5945	1.10598	0.000276403	0.0049624	yes	up
MSTRG.17533.1	88.5343	37.8987	63.2165	-1.07136	0.000277256	0.00497247	yes	down
Os01t0961000-01	74.2985	26.3437	50.3211	-1.2311	0.000278176	0.00498371	yes	down
MSTRG.17503.1	29.303	6.97521	18.1391	-1.46055	0.000288948	0.00513653	yes	down
MSTRG.5752.1	40.5159	13.5597	27.0378	-1.2709	0.000289772	0.00513734	yes	down
MSTRG.15334.1	46.3672	15.7676	31.0674	-1.26187	0.000292608	0.00517681	yes	down
Os10t0150700-01	138.523	53.7396	96.1314	-1.15706	0.000293506	0.00518731	yes	down
MSTRG.24826.1	41.6105	12.5974	27.1039	-1.33512	0.000297699	0.00525595	yes	down
Os04t0653300-00	74.8163	25.6947	50.2555	-1.2519	0.000301441	0.00530001	yes	down
MSTRG.10796.1	24.2595	62.6191	43.4393	1.15592	0.000305345	0.00535757	yes	up
Os02t0518000-01	28.9258	5.77675	17.3513	-1.51475	0.000315522	0.00551337	yes	down
Os12t0170400-01	14.8473	1.19856	8.02293	-1.60127	0.000321901	0.00560754	yes	down
Os03t0854800-03	19.6663	52.3365	36.0014	1.17994	0.000323695	0.00563303	yes	up
MSTRG.35353.1	32.6038	75.6632	54.1335	1.06139	0.000331202	0.00573431	yes	up
Os06t0109000-00	66.0341	27.3959	46.715	-1.09425	0.000333772	0.00575536	yes	down
MSTRG.19090.1	21.227	56.3509	38.789	1.17944	0.000336116	0.00578991	yes	up
Os04t0450400-01	44.8101	15.7005	30.2553	-1.23319	0.000339126	0.00582994	yes	down
Os12t0242500-01	109.138	241.16	175.149	1.0132	0.000339666	0.00583333	yes	up
MSTRG.12991.1	14.7296	1.23386	7.98173	-1.59475	0.000340487	0.00584153	yes	down
Os07t0586800-01	106.983	45.607	76.2951	-1.06908	0.000350864	0.00598335	yes	down
Os11t0103000-00	61.6273	23.5101	42.5687	-1.1668	0.00035123	0.00598358	yes	down
MSTRG.12511.1	69.6855	28.9164	49.301	-1.09275	0.000356023	0.00604706	yes	down
MSTRG.23626.1	24.3642	2.43577	13.4	-1.58808	0.000357628	0.00605616	yes	down
Os08t0565450-00	18.2014	49.714	33.9577	1.19727	0.000361458	0.00609458	yes	up
Os11t0701800-01	19.0387	1.49526	10.267	-1.5872	0.000361688	0.00609458	yes	down
Os03t0300400-01	51.7649	19.0548	35.4099	-1.19366	0.00036375	0.00612324	yes	down
MSTRG.8258.4	7.90154	34.7094	21.3055	1.46109	0.000368087	0.00618093	yes	up
Os10t0552800-01	119.035	50.803	84.9191	-1.06701	0.000378506	0.00629683	yes	down
Os04t0352400-01	186.49	4162.81	2174.65	1.5559	0.000386089	0.00640418	yes	up
Os03t0387900-04	7.88192	35.0245	21.4532	1.46128	0.00038829	0.00642814	yes	up
Os03t0245700-02	98.0309	42.1081	70.0695	-1.0605	0.000397997	0.00657603	yes	down
MSTRG.32312.1	27.5324	6.62312	17.0778	-1.43358	0.000406695	0.00670022	yes	down
MSTRG.17529.1	26.4714	6.08187	16.2766	-1.45117	0.000412532	0.00677668	yes	down
MSTRG.27902.1	21.9866	61.4036	41.6951	1.20812	0.000416465	0.00682709	yes	up
Os07t0543500-00	30.666	6.96861	18.8173	-1.4531	0.000426267	0.00696195	yes	down
Os02t0186900-01	43.7815	15.1037	29.4426	-1.23572	0.00043474	0.00705291	yes	down
MSTRG.2710.8	34.0619	76.9729	55.5174	1.03046	0.000447477	0.00721821	yes	up
Os02t0554800-01	61.5186	23.2656	42.3921	-1.16576	0.000451424	0.0072681	yes	down
Os03t0388500-01	56.1807	20.2467	38.2137	-1.20261	0.000452575	0.00727973	yes	down
MSTRG.5851.2	7.5222	28.9903	18.2563	1.3938	0.000456271	0.00731842	yes	up
Os05t0316800-01	98.8597	43.5048	71.1823	-1.03325	0.000471597	0.00750758	yes	down
Os01t0249200-01	2261	704.186	1482.59	-1.30128	0.000472183	0.00750987	yes	down
Os01t0697700-00	43.9662	15.4357	29.701	-1.22025	0.000487737	0.0077068	yes	down
MSTRG.18595.9	37.7219	83.2219	60.4719	1.00615	0.000502047	0.00789621	yes	up
MSTRG.660.2	23.4764	62.7642	43.1203	1.16978	0.000504609	0.00792132	yes	up
Os09t0332100-01	112.142	44.7011	78.4215	-1.11999	0.000505041	0.00792132	yes	down
MSTRG.22425.2	34.2854	75.38	54.8327	1.00042	0.00051667	0.00808715	yes	up
Os05t0476000-01	90.4768	38.6425	64.5597	-1.05883	0.000517041	0.00808715	yes	down
Os11t0120100-01	46.4742	13.0421	29.7581	-1.35244	0.000519241	0.00810186	yes	down
Os07t0143900-01	82.2324	36.0178	59.1251	-1.03748	0.000533618	0.00829303	yes	down
Os06t0199300-01	171.258	69.0043	120.131	-1.10904	0.000548853	0.00850648	yes	down
Os07t0149300-00	10.7256	33.8702	22.2979	1.27984	0.000557671	0.00863526	yes	up
MSTRG.20325.1	33.5701	10.8978	22.234	-1.26616	0.000570271	0.00878238	yes	down
Os08t0164300-01	75.6255	29.1871	52.4063	-1.1444	0.000571882	0.00879126	yes	down
Os10t0486100-00	87.6152	36.2842	61.9497	-1.08555	0.000573239	0.00879622	yes	down
Os03t0633800-01	49.8091	18.5102	34.1597	-1.17317	0.000575456	0.0088064	yes	down
MSTRG.19769.1	6.79449	25.6073	16.2009	1.36897	0.000578468	0.0088373	yes	up
Os03t0439900-01	32.1837	9.5967	20.8902	-1.312	0.000586266	0.00893963	yes	down
MSTRG.22053.1	15.3204	42.0069	28.6637	1.1829	0.000590796	0.00898718	yes	up
MSTRG.9151.2	16.404	44.6333	30.5187	1.17797	0.000591127	0.00898718	yes	up
MSTRG.25559.1	59.9077	21.8613	40.8845	-1.1857	0.000593088	0.00899526	yes	down
MSTRG.2448.1	1.75818	14.7531	8.25562	1.51999	0.000609684	0.00920591	yes	up
MSTRG.6074.1	21.0489	51.6658	36.3574	1.09515	0.000613604	0.00924867	yes	up
Os05t0125200-01	54.8254	21.0544	37.9399	-1.14274	0.000632929	0.00945739	yes	down
Os08t0385000-01	7.46713	29.7221	18.5946	1.3837	0.000656906	0.00976287	yes	up
Os09t0374900-00	34.2237	10.554	22.3889	-1.28779	0.000660395	0.00978905	yes	down
Os05t0485400-00	19.8142	3.63433	11.7243	-1.46984	0.000672707	0.00991966	yes	down
Os08t0502400-01	3310.84	1108.56	2209.7	-1.23983	0.000681578	0.0100331	yes	down
Os10t0150300-01	3147.19	830.308	1988.75	-1.36674	0.000685361	0.01008	yes	down
MSTRG.8041.1	3.19966	17.7436	10.4716	1.46679	0.000690896	0.0101526	yes	up
MSTRG.33690.1	3.58238	18.9775	11.28	1.45856	0.000697555	0.0102416	yes	up
MSTRG.27473.2	22.4225	54.5033	38.4629	1.08333	0.000699774	0.0102654	yes	up
Os03t0245800-02	12.0407	112.662	62.3515	1.50789	0.000705929	0.0103378	yes	up
Os12t0562232-00	32.5517	8.3814	20.4665	-1.37012	0.000711917	0.0104165	yes	down
Os05t0499600-01	84.2553	38.0373	61.1463	-1.00056	0.000720343	0.0104767	yes	down
Os05t0149400-01	18.7339	3.61242	11.1732	-1.45202	0.000729111	0.0105771	yes	down
Os05t0316400-01	16.5734	2.72405	9.64873	-1.47755	0.000733297	0.0106039	yes	down
Os02t0532500-01	55.4197	17.6219	36.5208	-1.26612	0.000754544	0.0108474	yes	down
Os01t0112500-01	20.3084	52.2869	36.2976	1.12846	0.000754767	0.0108474	yes	up
Os08t0564000-01	83.09	37.0027	60.0464	-1.01224	0.000756503	0.0108474	yes	down
Os06t0486400-01	4.24596	20.9006	12.5733	1.43437	0.000761983	0.0108959	yes	up
Os02t0758200-01	57.4633	22.6169	40.0401	-1.11791	0.00076284	0.010899	yes	down
MSTRG.28737.1	50.0488	20.5533	35.3011	-1.08429	0.000770168	0.0109485	yes	down
Os06t0565200-00	2.12846	16.2584	9.19341	1.4891	0.00077706	0.0109913	yes	up
MSTRG.23457.1	36.6491	84.2465	60.4478	1.03169	0.00079773	0.0112556	yes	up
Os01t0822001-01	131.076	54.1382	92.6073	-1.07703	0.000809749	0.011378	yes	down
Os03t0341600-01	26.7613	7.52833	17.1448	-1.32387	0.000812538	0.0114077	yes	down
Os02t0833100-01	14.2831	43.0337	28.6584	1.23485	0.000818361	0.0114521	yes	up
Os03t0124500-01	55.5886	20.8754	38.232	-1.15236	0.000822507	0.0114915	yes	down
MSTRG.31876.1	106.206	44.9844	75.595	-1.05577	0.000822561	0.0114915	yes	down
Os03t0263000-01	23.8985	5.12279	14.5106	-1.41682	0.000838039	0.0116599	yes	down
Os06t0559500-01	16.2122	2.70721	9.4597	-1.46072	0.00084645	0.0117385	yes	down
Os07t0569100-01	15.0414	2.10204	8.57172	-1.47322	0.000876662	0.0120786	yes	down
MSTRG.31398.1	23.6563	56.8103	40.2333	1.06831	0.000888326	0.0122087	yes	up
MSTRG.20513.1	30.7622	9.62023	20.1912	-1.26495	0.000888976	0.0122087	yes	down
Os09t0491708-01	16.6868	45.5755	31.1312	1.16467	0.000894509	0.0122525	yes	up
Os02t0622500-01	28.6568	75.1349	51.8958	1.1378	0.000896538	0.012263	yes	up
Os02t0454500-01	40.6756	14.7515	27.7136	-1.17247	0.000919921	0.0125224	yes	down
MSTRG.29414.2	25.4356	57.0366	41.2361	1.00769	0.000922463	0.0125241	yes	up
MSTRG.22895.2	21.0953	51.4975	36.2964	1.08051	0.000922906	0.0125241	yes	up
Os02t0285300-01	3796.03	1405.93	2600.98	-1.15869	0.000928449	0.0125381	yes	down
MSTRG.30944.1	23.1761	4.83117	14.0036	-1.41472	0.000931229	0.0125657	yes	down
Os01t0124401-01	54.0911	20.8181	37.4546	-1.12867	0.000971691	0.0130187	yes	down
MSTRG.30343.1	52.3323	21.1217	36.727	-1.09034	0.000984354	0.0131469	yes	down
Os06t0115400-01	22.0575	54.0513	38.0544	1.07974	0.000988499	0.0131919	yes	up
Os05t0488600-01	6.49023	24.6868	15.5885	1.33857	0.00100478	0.0133568	yes	up
Os01t0846700-00	7.15043	25.9172	16.5338	1.31708	0.00101434	0.0134363	yes	up
MSTRG.11986.1	56.659	24.397	40.528	-1.03421	0.00104731	0.0138034	yes	down
MSTRG.17817.5	4.25124	21.2056	12.7284	1.40726	0.00107479	0.0140782	yes	up
Os06t0546500-01	12.7313	0.616931	6.67411	-1.43173	0.00108224	0.0141649	yes	down
MSTRG.10525.2	9.23437	31.6252	20.4298	1.28714	0.00108652	0.0141991	yes	up
Os04t0576800-01	11.7987	34.0541	22.9264	1.19482	0.00108799	0.0142073	yes	up
MSTRG.10205.1	56.1292	21.4921	38.8106	-1.12841	0.00109137	0.0142187	yes	down
Os09t0442800-02	1.7778	13.2444	7.51111	1.44412	0.00113181	0.0146335	yes	up
MSTRG.14098.1	15.3132	45.7508	30.532	1.21314	0.00115539	0.0149043	yes	up
MSTRG.31106.1	20.2567	49.8554	35.0561	1.07763	0.00116305	0.0149804	yes	up
MSTRG.23493.1	20.6289	56.4621	38.5455	1.15684	0.00117814	0.0151475	yes	up
Os01t0651150-00	68.8092	28.4374	48.6233	-1.06638	0.00118448	0.0152104	yes	down
Os04t0439900-01	2.90257	16.8385	9.87052	1.41954	0.00120944	0.015477	yes	up
MSTRG.18352.1	16.4557	43.1414	29.7985	1.12526	0.00123469	0.0157363	yes	up
MSTRG.31992.1	3.59483	18.0486	10.8217	1.39474	0.00125074	0.0159059	yes	up
MSTRG.24832.1	48.2199	17.2243	32.7221	-1.1693	0.0012684	0.0160696	yes	down
MSTRG.27399.7	2.14618	13.8849	8.01553	1.42225	0.00127621	0.0161513	yes	up
MSTRG.196.1	4.29954	20.4221	12.3608	1.382	0.00128384	0.0162168	yes	up
MSTRG.29336.2	33.0761	6.5727	19.8244	-1.39426	0.0013038	0.0163959	yes	down
MSTRG.473.3	6.43138	23.2387	14.8351	1.29814	0.00130778	0.0164216	yes	up
Os06t0608800-01	12.548	34.7015	23.6247	1.15869	0.0013426	0.0167598	yes	up
MSTRG.6831.1	26.1169	60.1986	43.1577	1.0213	0.00135511	0.0168911	yes	up
MSTRG.31337.2	11.4428	32.8791	22.1609	1.18005	0.00140433	0.0174281	yes	up
Os06t0192800-01	34.3395	10.5658	22.4527	-1.24814	0.00140537	0.0174283	yes	down
Os06t0109500-01	68.7528	28.6685	48.7106	-1.0527	0.00141033	0.017477	yes	down
Os06t0678100-00	106.249	45.8516	76.0505	-1.02428	0.00141428	0.0175132	yes	down
Os06t0675900-01	21.3743	50.4185	35.8964	1.03801	0.00142073	0.0175802	yes	up
Os05t0215600-02	14.5961	38.6188	26.6074	1.12388	0.00144901	0.0178446	yes	up
MSTRG.32681.5	6.79977	23.8086	15.3042	1.27876	0.00145049	0.0178446	yes	up
Os01t0884300-01	38.5979	11.4474	25.0226	-1.26509	0.00145694	0.0178851	yes	down
MSTRG.9156.5	13.9574	2.13907	8.04822	-1.40839	0.001477	0.0180791	yes	down
Os07t0250501-00	45.1642	19.0043	32.0842	-1.04307	0.00151914	0.0185416	yes	down
Os08t0415600-00	4.64831	23.1493	13.8988	1.3737	0.00154729	0.0188446	yes	up
MSTRG.14827.1	37.7185	14.1884	25.9535	-1.12551	0.0015572	0.0189381	yes	down
Os03t0675500-00	35.2806	12.0342	23.6574	-1.18622	0.00156819	0.0190174	yes	down
Os03t0378832-00	24.6955	7.26694	15.9812	-1.26213	0.00158383	0.0191388	yes	down
MSTRG.7024.3	59.1857	24.7056	41.9456	-1.04776	0.00160126	0.0192538	yes	down
MSTRG.8792.1	49.6695	20.4608	35.0652	-1.05818	0.00160439	0.019264	yes	down
Os03t0157400-01	42.6802	17.4772	30.0787	-1.06182	0.00162938	0.0194953	yes	down
Os03t0307400-01	70.965	30.947	50.956	-1.01361	0.00164177	0.0196021	yes	down
Os07t0570600-01	26.4891	8.43851	17.4638	-1.22145	0.00164324	0.0196059	yes	down
Os11t0141100-00	26.3169	7.24005	16.7785	-1.28569	0.00165182	0.0196806	yes	down
MSTRG.22586.1	58.9403	25.4535	42.1969	-1.02009	0.00165706	0.0197293	yes	down
Os12t0639200-01	44.6428	15.1055	29.8741	-1.18893	0.0016709	0.019812	yes	down
Os02t0720600-01	18.7258	3.34098	11.0334	-1.38262	0.00167768	0.0198634	yes	down
Os11t0210100-01	1290.97	449.25	870.111	-1.17318	0.00170454	0.0201114	yes	down
Os10t0465000-03	7.49731	26.2038	16.8506	1.26642	0.00172073	0.0202462	yes	up
MSTRG.29424.1	13.1938	1.54233	7.36807	-1.39456	0.00172931	0.0203191	yes	down
Os01t0748900-01	5.73385	21.43	13.5819	1.2906	0.00173445	0.0203408	yes	up
Os03t0386600-02	4.65359	19.2759	11.9647	1.32174	0.00173594	0.0203408	yes	up
Os10t0318000-01	20.6892	48.792	34.7406	1.03192	0.00176283	0.0205426	yes	up
Os01t0146200-01	31.1148	10.286	20.7004	-1.19918	0.00176595	0.0205648	yes	down
MSTRG.25247.1	23.6684	6.29609	14.9822	-1.29124	0.00178529	0.0207538	yes	down
Os11t0173800-01	19.6822	47.2531	33.4676	1.04656	0.00179064	0.020767	yes	up
MSTRG.30731.1	4.29954	18.4025	11.351	1.32692	0.00179744	0.0208034	yes	up
Os05t0563000-01	40.2207	13.9506	27.0856	-1.17132	0.00180555	0.0208545	yes	down
Os04t0373150-00	49.8981	20.0324	34.9653	-1.07486	0.00180914	0.0208818	yes	down
MSTRG.21293.1	14.5266	42.816	28.6713	1.18088	0.00181844	0.0209511	yes	up
MSTRG.11598.1	3.89192	18.3924	11.1421	1.34409	0.00185805	0.0213314	yes	up
Os07t0464200-00	17.068	3.05098	10.0595	-1.37004	0.00187094	0.0214349	yes	down
MSTRG.18426.1	41.1134	14.5421	27.8278	-1.15708	0.00191378	0.0218472	yes	down
MSTRG.13818.1	13.5407	36.252	24.8963	1.11976	0.00192673	0.0219559	yes	up
Os03t0757750-00	25.2634	6.90633	16.0849	-1.27407	0.00196917	0.0223215	yes	down
Os04t0446000-01	25.0393	61.964	43.5017	1.06614	0.00197336	0.0223375	yes	up
Os01t0881900-01	4.24785	19.6817	11.9648	1.33258	0.00201811	0.0227532	yes	up
Os06t0470350-01	8.88899	27.8017	18.3454	1.20464	0.00203646	0.0229146	yes	up
Os01t0728000-01	23.032	55.6455	39.3388	1.04757	0.00204666	0.0229989	yes	up
Os02t0469300-01	9.57408	29.255	19.4145	1.19179	0.00206907	0.02322	yes	up
Os03t0627300-01	24.0296	57.8859	40.9578	1.04422	0.00208734	0.0233634	yes	up
MSTRG.5215.1	19.8921	47.7247	33.8084	1.03791	0.00209696	0.0234094	yes	up
MSTRG.23067.1	35.8479	12.4469	24.1474	-1.16308	0.00209834	0.0234094	yes	down
Os03t0399600-02	16.4399	41.7497	29.0948	1.0816	0.00212188	0.023641	yes	up
Os04t0656500-01	444.601	136.517	290.559	-1.22569	0.00212838	0.0236541	yes	down
MSTRG.4664.2	3.22644	15.6768	9.45164	1.33525	0.00212973	0.0236541	yes	up
Os07t0671901-01	7.11647	25.57	16.3433	1.26009	0.00215568	0.0238238	yes	up
Os11t0533400-01	1.42186	13.7905	7.6062	1.36268	0.00216392	0.0238747	yes	up
Os01t0965800-01	56.3974	23.7011	40.0492	-1.03084	0.00218389	0.0240482	yes	down
Os11t0546500-00	15.8208	3.03921	9.43	-1.34394	0.00219105	0.024099	yes	down
Os11t0116000-01	46.3244	18.1715	32.248	-1.08332	0.00219275	0.024099	yes	down
Os03t0189100-01	51.3215	20.5482	35.9348	-1.06799	0.00222065	0.0243068	yes	down
Os01t0358100-01	126.379	53.1522	89.7657	-1.03067	0.00222576	0.0243068	yes	down
Os03t0395000-01	22.7302	53.7964	38.2633	1.02548	0.00222645	0.0243068	yes	up
Os09t0259000-00	14.0411	2.424	8.23256	-1.35193	0.00222654	0.0243068	yes	down
MSTRG.12012.1	18.5842	43.1802	30.8822	1.0124	0.00222738	0.0243068	yes	up
Os01t0860400-01	25.8629	69.1782	47.5205	1.11528	0.00223398	0.0243476	yes	up
Os09t0491756-01	43.1038	98.9183	71.0111	1.00253	0.0022416	0.024407	yes	up
MSTRG.30165.1	37.619	15.0448	26.3319	-1.06721	0.00224518	0.0244226	yes	down
Os10t0513400-00	14.7228	2.14749	8.43515	-1.35803	0.00226654	0.024616	yes	down
Os02t0770800-01	19.7946	4.27814	12.0364	-1.32402	0.00226792	0.024616	yes	down
Os07t0589600-00	50.4467	20.8368	35.6417	-1.04459	0.00226875	0.024616	yes	down
Os06t0539700-01	25.9123	5.75321	15.8327	-1.31905	0.00227368	0.0246224	yes	down
Os10t0315400-01	20.3778	48.8794	34.6286	1.03658	0.00229245	0.024794	yes	up
MSTRG.9578.1	20.7073	5.75149	13.2294	-1.25797	0.00229397	0.0247947	yes	down
Os02t0610851-00	23.5722	7.24168	15.4069	-1.21711	0.00232248	0.0250075	yes	down
MSTRG.17545.10	16.7581	43.0119	29.885	1.08431	0.0023283	0.0250384	yes	up
Os09t0134900-01	11.7203	32.8153	22.2678	1.13771	0.00233818	0.0250812	yes	up
Os02t0664300-01	12.5015	34.4335	23.4675	1.12857	0.00235908	0.0252654	yes	up
MSTRG.17836.1	17.0446	45.6938	31.3692	1.11168	0.00235981	0.0252654	yes	up
Os10t0411500-01	45.0685	16.9343	31.0014	-1.10772	0.00237941	0.0254282	yes	down
MSTRG.15685.8	2.1194	13.2865	7.70296	1.34678	0.00238317	0.0254355	yes	up
Os02t0463401-00	6.40271	25.9054	16.154	1.28824	0.00239175	0.025479	yes	up
MSTRG.14420.1	5.67688	22.9705	14.3237	1.28689	0.0024007	0.0255423	yes	up
Os05t0520600-01	15.0731	3.00898	9.04103	-1.32666	0.00243964	0.0258435	yes	down
Os03t0387300-01	84.7842	33.7104	59.2473	-1.06682	0.00252835	0.0266732	yes	down
Os02t0549850-00	18.9741	44.8644	31.9192	1.02211	0.00256938	0.0269992	yes	up
Os08t0493800-01	40.3789	16.8317	28.6053	-1.03066	0.00265336	0.0277588	yes	down
Os11t0180600-01	6.72508	24.7122	15.7186	1.24927	0.00268745	0.0280319	yes	up
MSTRG.28358.6	8.96029	27.0738	18.0171	1.17247	0.00269327	0.0280754	yes	up
MSTRG.2015.1	2.50929	19.1947	10.852	1.33546	0.00269749	0.0280913	yes	up
Os10t0348600-01	32.5985	12.4015	22.5	-1.09361	0.00273789	0.0283942	yes	down
Os09t0443800-01	38.6849	14.7533	26.7191	-1.09113	0.00274413	0.028424	yes	down
Os10t0563800-00	30.9718	11.1894	21.0806	-1.12573	0.00275042	0.0284444	yes	down
MSTRG.9620.1	26.7579	9.05382	17.9059	-1.16049	0.00275973	0.0285234	yes	down
MSTRG.26970.2	11.4462	32.2638	21.855	1.13347	0.00279403	0.0288078	yes	up
MSTRG.24842.1	61.9869	25.4838	43.7354	-1.04002	0.00279753	0.0288264	yes	down
Os06t0172675-00	25.336	8.43851	16.8873	-1.16563	0.00286905	0.0294385	yes	down
Os01t0616900-00	4.2852	17.5175	10.9013	1.27073	0.00291433	0.0297594	yes	up
Os08t0425800-02	16.0715	38.6642	27.3679	1.02859	0.0029353	0.0298829	yes	up
MSTRG.27576.1	2.48439	15.9028	9.19361	1.32215	0.00293544	0.0298829	yes	up
Os01t0893400-01	3.25134	16.9189	10.0851	1.30914	0.00295019	0.0299458	yes	up
Os02t0100600-01	37.3879	14.7683	26.0781	-1.06411	0.0029557	0.0299838	yes	down
Os03t0171900-01	19.5678	47.2733	33.4206	1.03057	0.00300268	0.0303697	yes	up
Os04t0167800-01	31.3087	10.8172	21.0629	-1.1416	0.00307117	0.0308788	yes	down
Os01t0618000-01	20.5615	5.42791	12.9947	-1.24799	0.00308485	0.0309621	yes	down
Os05t0335401-02	12.0566	34.6927	23.3747	1.1374	0.00308764	0.0309621	yes	up
MSTRG.29173.1	3.95077	21.21	12.5804	1.30727	0.00308857	0.0309621	yes	up
MSTRG.3169.2	13.977	34.9526	24.4648	1.05477	0.00310732	0.0311318	yes	up
MSTRG.21300.1	4.75167	22.0236	13.3876	1.28964	0.00313705	0.0313927	yes	up
Os03t0729000-01	3.20683	15.3213	9.26407	1.29064	0.00314937	0.0314974	yes	up
MSTRG.6938.1	18.9584	3.04093	10.9997	-1.31287	0.0031545	0.0315249	yes	down
MSTRG.31398.2	11.0193	33.1337	22.0765	1.15791	0.00320331	0.0318682	yes	up
Os11t0149200-00	6.41177	22.2578	14.3348	1.21538	0.00324187	0.0321389	yes	up
MSTRG.14847.2	1.7778	15.8057	8.79172	1.30495	0.00327835	0.0323497	yes	up
MSTRG.12315.2	14.2865	35.5057	24.8961	1.04731	0.00328683	0.0324145	yes	up
MSTRG.34847.1	31.1929	10.9248	21.0588	-1.13178	0.00333049	0.032788	yes	down
Os03t0737000-03	18.3244	43.4549	30.8897	1.015	0.00333292	0.032793	yes	up
Os06t0179400-01	17.0791	2.99721	10.0382	-1.30032	0.00337241	0.0331049	yes	down
MSTRG.12016.1	6.08261	21.609	13.8458	1.22034	0.00337956	0.0331559	yes	up
MSTRG.28694.1	27.2119	9.30507	18.2585	-1.1409	0.00339108	0.0332113	yes	down
MSTRG.34157.1	45.0418	17.5966	31.3192	-1.0663	0.00339493	0.0332113	yes	down
Os03t0302800-01	39.0555	14.8457	26.9506	-1.08392	0.00339497	0.0332113	yes	down
Os09t0549425-00	5.71612	20.577	13.1466	1.22086	0.00348549	0.0338795	yes	up
MSTRG.26865.1	7.82835	24.4523	16.1403	1.16823	0.00350126	0.0339968	yes	up
Os03t0413000-01	7.47052	24.1287	15.7996	1.1816	0.00353323	0.0342486	yes	up
Os03t0279801-01	20.3816	57.4346	38.9081	1.11955	0.00362854	0.0349244	yes	up
Os04t0673700-02	12.9235	34.2583	23.5909	1.08299	0.0037658	0.0359982	yes	up
Os01t0686000-01	23.4641	6.93656	15.2003	-1.19428	0.00381322	0.0364227	yes	down
MSTRG.35828.1	20.3031	48.1783	34.2407	1.0079	0.0038361	0.0365591	yes	up
MSTRG.15966.1	5.00763	19.8439	12.4258	1.23536	0.00394064	0.0373877	yes	up
MSTRG.17003.1	5.29416	20.439	12.8666	1.22753	0.00396266	0.0375756	yes	up
Os06t0283100-00	18.5025	3.29391	10.8982	-1.27882	0.0039694	0.0376185	yes	down
Os11t0643800-01	29.1961	9.69763	19.4468	-1.14494	0.00400532	0.0378956	yes	down
MSTRG.17615.1	14.0588	2.7207	8.38977	-1.26939	0.00409535	0.0386185	yes	down
Os01t0266100-01	53.6367	17.3294	35.483	-1.15441	0.00415054	0.0390307	yes	down
Os07t0539700-01	16.3346	3.93772	10.1362	-1.24034	0.00417042	0.0391311	yes	down
Os07t0241500-01	31.4986	12.3746	21.9366	-1.05171	0.00419414	0.0393076	yes	down
MSTRG.5768.7	6.45289	21.135	13.7939	1.17292	0.00426923	0.0398302	yes	up
Os09t0531900-01	5.71084	20.5265	13.1187	1.20135	0.00432268	0.0402047	yes	up
MSTRG.12664.1	34.3133	83.5083	58.9108	1.02134	0.00432633	0.0402166	yes	up
MSTRG.12729.7	16.0002	38.5364	27.2683	1.01212	0.00434887	0.0403534	yes	up
MSTRG.30015.1	24.4797	7.84511	16.1624	-1.15389	0.00440957	0.0407453	yes	down
Os01t0188200-01	16.0553	39.7348	27.895	1.03035	0.00444257	0.0408726	yes	up
Os09t0535200-01	23.1812	6.58275	14.882	-1.1934	0.00448833	0.0412044	yes	down
Os06t0555101-00	3.28341	15.6853	9.48433	1.24832	0.00458905	0.041993	yes	up
Os03t0435900-01	2.49684	13.553	8.02491	1.25619	0.00461381	0.0421063	yes	up
MSTRG.11724.1	7.84419	25.0273	16.4357	1.15625	0.00464739	0.0423252	yes	up
Os08t0487800-01	5.74101	19.5993	12.6702	1.17983	0.00465024	0.0423252	yes	up
Os02t0738600-01	20.5615	5.74479	13.1532	-1.19442	0.00467197	0.0424547	yes	down
MSTRG.17748.1	8.92106	27.9396	18.4303	1.14738	0.00474413	0.0428813	yes	up
Os03t0583900-03	5.36018	20.2801	12.8201	1.20575	0.0047515	0.0429177	yes	up
Os08t0392700-01	12.7952	33.955	23.3751	1.06815	0.0047745	0.043009	yes	up
MSTRG.30985.1	8.54739	25.676	17.1117	1.1276	0.00488595	0.0436445	yes	up
MSTRG.1173.2	1.77063	11.739	6.75482	1.25189	0.00492064	0.0438933	yes	up
MSTRG.1849.1	2.13185	13.9117	8.02175	1.25151	0.0049337	0.0439868	yes	up
MSTRG.21876.3	2.89012	13.9084	8.39927	1.23799	0.00498648	0.0443179	yes	up
MSTRG.9690.1	2.47534	12.9628	7.71908	1.243	0.00501073	0.0444637	yes	up
MSTRG.33711.1	8.9335	25.0711	17.0023	1.09455	0.00502396	0.0445346	yes	up
Os05t0324600-01	55.445	22.6389	39.0419	-1.01715	0.00509915	0.0448922	yes	down
MSTRG.5031.1	11.8644	34.1212	22.9928	1.10723	0.00509972	0.0448922	yes	up
Os04t0111500-01	4.25124	17.8697	11.0605	1.21774	0.0051168	0.0448922	yes	up
Os03t0775600-01	8.51872	25.676	17.0974	1.12499	0.0051226	0.0449172	yes	up
Os07t0524900-01	3.25851	15.3618	9.31015	1.23309	0.00512861	0.0449468	yes	up
Os07t0187300-01	8.84787	26.209	17.5284	1.117	0.00513913	0.0450061	yes	up
MSTRG.19126.3	8.25558	36.8996	22.5776	1.22703	0.00522132	0.0455713	yes	up
MSTRG.1498.1	11.7289	33.4689	22.5989	1.09986	0.00524461	0.045634	yes	up
Os03t0143900-00	20.9016	5.77675	13.3392	-1.18554	0.00532197	0.0462125	yes	down
Os01t0294700-01	13.6603	2.74424	8.20226	-1.23309	0.00534721	0.0463767	yes	down
MSTRG.25133.1	36.225	14.1464	25.1857	-1.04171	0.00535552	0.0464091	yes	down
Os01t0667200-01	6.78732	21.1687	13.978	1.13522	0.00538398	0.0466056	yes	up
Os03t0253800-02	10.2965	28.2725	19.2845	1.07848	0.00538434	0.0466056	yes	up
Os03t0111200-01	917.522	287.032	602.277	-1.14828	0.00539774	0.0466798	yes	down
Os09t0296800-01	14.7587	42.9194	28.839	1.10726	0.00553232	0.0476739	yes	up
MSTRG.10437.1	20.5438	6.05488	13.2993	-1.16316	0.00554173	0.0477066	yes	down
Os01t0183850-00	15.4467	3.62591	9.53633	-1.21209	0.00555341	0.0477527	yes	down
Os01t0658700-01	9.61331	27.7124	18.6629	1.10014	0.0055765	0.0478847	yes	up
Os03t0112900-00	12.6887	2.10204	7.39535	-1.2332	0.0055998	0.0480478	yes	down
MSTRG.24234.1	4.98652	19.4985	12.2425	1.19552	0.00562079	0.0481254	yes	up
MSTRG.7166.1	27.5354	10.5607	19.0481	-1.04972	0.0056373	0.0482362	yes	down
Os10t0558700-01	11.7629	30.1887	20.9758	1.03905	0.00564911	0.0483129	yes	up
Os03t0834000-02	16.6279	40.9806	28.8043	1.01316	0.00571192	0.0487276	yes	up
Os08t0116700-01	14.5281	36.2251	25.3766	1.0194	0.0057999	0.0493049	yes	up
Os11t0179700-00	14.961	3.30233	9.13169	-1.21439	0.00580289	0.0493057	yes	down
Os01t0633800-01	6.3797	20.8501	13.6149	1.14354	0.0058721	0.049844	yes	up

## Sheet: LvsM(gs3)
ID	baseMeanA	baseMeanB	baseMean	log2FoldChange	pvalue	padj	significant	Up/down-regulation
MSTRG.11106.1	0.372591	183.323	91.8476	5.33399	1.16325e-25	2.51006e-21	yes	up
MSTRG.18081.1	1.45491	96.6918	49.0734	4.34857	5.34913e-19	5.77117e-15	yes	up
MSTRG.9678.1	0	77.4444	38.7222	4.46914	2.17568e-16	1.42895e-12	yes	up
Os12t0112000-01	665.173	113.605	389.389	-2.38608	2.6489e-16	1.42895e-12	yes	down
Os06t0594600-01	547.752	124.456	336.104	-2.03651	2.43155e-15	1.04936e-11	yes	down
Os07t0492000-01	1621.46	521.7	1071.58	-1.58695	3.6976e-15	1.32978e-11	yes	down
Os05t0427400-00	913.976	187.981	550.979	-2.14866	9.13055e-15	2.81456e-11	yes	down
MSTRG.32844.1	59.5023	0.331375	29.9168	-4.18357	1.09933e-14	2.96517e-11	yes	down
Os05t0460000-01	826.396	6470.31	3648.36	2.67411	3.32851e-14	7.98028e-11	yes	up
MSTRG.8844.1	0	47.0372	23.5186	4.10483	6.68745e-14	1.44302e-10	yes	up
MSTRG.31544.1	0	49.6983	24.8492	4.09531	1.00378e-13	1.96905e-10	yes	up
Os06t0152700-01	77.2179	0.567568	38.8927	-3.9388	1.18484e-12	2.13054e-09	yes	down
Os07t0139000-00	13.1794	130.584	71.8817	2.84986	1.71107e-12	2.84012e-09	yes	up
MSTRG.27991.1	0	36.1329	18.0665	3.87164	2.41295e-12	3.71905e-09	yes	up
MSTRG.17165.1	25.2051	160.762	92.9837	2.41731	2.75881e-12	3.96864e-09	yes	up
Os02t0621800-01	1151.83	176.582	664.205	-2.43875	4.70391e-12	6.34381e-09	yes	down
MSTRG.13946.1	275.698	62.9769	169.337	-1.99976	5.87938e-12	7.19116e-09	yes	down
MSTRG.5374.1	10.9999	99.4042	55.2021	2.74518	5.99874e-12	7.19116e-09	yes	up
Os04t0465600-01	15428.6	4423.87	9926.26	-1.71756	6.4983e-12	7.38002e-09	yes	down
MSTRG.27958.1	0	36.7681	18.384	3.80787	7.94915e-12	8.57634e-09	yes	up
Os03t0112900-00	199.629	28.3602	113.995	-2.50283	1.5334e-11	1.57561e-08	yes	down
Os10t0330600-01	40.8863	0	20.4432	-3.78411	2.49406e-11	2.44622e-08	yes	down
Os06t0710700-01	87.0308	10.0451	48.5379	-2.68027	2.64673e-11	2.48309e-08	yes	down
Os09t0323500-01	10514.7	2912.05	6713.37	-1.75356	3.9556e-11	3.47457e-08	yes	down
Os01t0167900-01	319.948	91.641	205.794	-1.71456	4.0256e-11	3.47457e-08	yes	down
Os12t0631600-01	293.849	1148.74	721.296	1.8465	7.29159e-11	5.88951e-08	yes	up
Os10t0471100-01	7227.63	2395.99	4811.81	-1.52753	7.38577e-11	5.88951e-08	yes	down
Os08t0498100-01	10903.4	4164.05	7533.71	-1.34491	7.64233e-11	5.88951e-08	yes	down
Os04t0639000-01	726.648	172.832	449.74	-1.93233	9.34972e-11	6.95684e-08	yes	down
MSTRG.5428.1	0	39.1603	19.5801	3.653	1.11918e-10	8.04987e-08	yes	up
MSTRG.29350.1	0	40.4244	20.2122	3.64705	1.29158e-10	8.99026e-08	yes	up
Os03t0133400-01	240.302	70.3168	155.309	-1.68636	1.4647e-10	9.64383e-08	yes	down
Os06t0165800-01	1744.09	696.887	1220.49	-1.28468	1.47486e-10	9.64383e-08	yes	down
Os07t0184200-01	84.9638	504.57	294.767	2.30292	1.60177e-10	1.01656e-07	yes	up
Os03t0180900-01	648.389	123.039	385.714	-2.17767	2.08257e-10	1.28394e-07	yes	down
Os07t0599900-01	1129.27	209.161	669.215	-2.20012	2.27905e-10	1.36604e-07	yes	down
Os12t0640000-00	0.358305	32.1034	16.2308	3.46845	3.13771e-10	1.80761e-07	yes	up
MSTRG.25896.1	26.2731	165.426	95.8496	2.3515	3.18329e-10	1.80761e-07	yes	up
MSTRG.8840.1	0	32.1444	16.0722	3.54993	3.66521e-10	2.0279e-07	yes	up
Os06t0124300-01	78.0741	432.568	255.321	2.21996	4.15027e-10	2.18502e-07	yes	up
MSTRG.26586.1	45.5515	210.366	127.959	2.02725	4.15172e-10	2.18502e-07	yes	up
Os02t0187800-01	135.59	34.4806	85.0351	-1.84955	4.47352e-10	2.23787e-07	yes	down
MSTRG.18521.1	152.187	37.7908	94.9888	-1.87419	4.54539e-10	2.23787e-07	yes	down
Os10t0159700-01	138.575	585.646	362.11	1.92575	4.56328e-10	2.23787e-07	yes	up
Os05t0320700-02	1203.92	463.055	833.487	-1.33191	7.34416e-10	3.5216e-07	yes	down
MSTRG.4452.1	1349.24	439.605	894.42	-1.54216	8.6898e-10	4.06565e-07	yes	down
MSTRG.5430.1	0	32.0698	16.0349	3.4869	9.08084e-10	4.06565e-07	yes	up
Os03t0736300-01	2207.31	935.824	1571.57	-1.20308	9.13393e-10	4.06565e-07	yes	down
Os06t0101600-01	1772.54	682.132	1227.34	-1.32975	9.2324e-10	4.06565e-07	yes	down
Os06t0226500-01	39.5472	184.764	112.155	2.03145	9.62174e-10	4.13793e-07	yes	up
Os06t0628500-00	55.1259	1.27615	28.201	-3.34939	9.88011e-10	4.13793e-07	yes	down
MSTRG.17532.1	14.3247	110.27	62.2974	2.51798	1.01574e-09	4.13793e-07	yes	up
MSTRG.25254.1	38.1807	273.418	155.799	2.45663	1.01636e-09	4.13793e-07	yes	up
MSTRG.12223.1	0	30.2175	15.1088	3.46918	1.06002e-09	4.22805e-07	yes	up
MSTRG.12224.1	0	44.7062	22.3531	3.50525	1.07768e-09	4.22805e-07	yes	up
Os04t0107700-01	73.6141	10.368	41.991	-2.45058	1.65013e-09	6.3583e-07	yes	down
MSTRG.26767.1	0	36.7117	18.3558	3.45448	1.6951e-09	6.417e-07	yes	up
Os10t0503250-00	59.4254	5.06348	32.2445	-2.83145	2.2004e-09	8.18625e-07	yes	down
MSTRG.6229.1	0	26.1963	13.0982	3.39664	2.34576e-09	8.37605e-07	yes	up
Os07t0162500-02	192.314	39.9972	116.156	-2.05576	2.35356e-09	8.37605e-07	yes	down
Os03t0300400-01	778.859	238.929	508.894	-1.61088	2.36787e-09	8.37605e-07	yes	down
Os04t0431700-01	289.737	1080.44	685.089	1.7702	2.46115e-09	8.5656e-07	yes	up
Os01t0713200-01	42.4585	1.12912	21.7938	-3.21975	4.80554e-09	1.64594e-06	yes	down
Os05t0135500-01	967.923	222.257	595.09	-1.9382	4.89421e-09	1.65011e-06	yes	down
Os04t0447700-01	54.7358	3.06802	28.9019	-2.9778	7.37227e-09	2.44737e-06	yes	down
MSTRG.12231.1	0	29.3983	14.6992	3.31885	7.69292e-09	2.51512e-06	yes	up
MSTRG.23643.2	0	33.1096	16.5548	3.32606	7.8813e-09	2.53825e-06	yes	up
Os09t0264400-01	69.1621	5.1021	37.1321	-2.84506	8.90511e-09	2.8258e-06	yes	down
Os03t0804200-01	828.374	201.891	515.133	-1.8681	9.22006e-09	2.88334e-06	yes	down
Os01t0712700-01	2430.83	946.2	1688.52	-1.30857	1.00152e-08	3.08725e-06	yes	down
MSTRG.9680.1	0	25.3046	12.6523	3.2775	1.0896e-08	3.31147e-06	yes	up
Os02t0575000-01	76.89	9.91132	43.4007	-2.47494	1.25819e-08	3.77073e-06	yes	down
Os05t0570350-01	11.345	84.3718	47.8584	2.43278	1.3488e-08	3.98692e-06	yes	up
Os12t0618000-01	3.98421	53.4964	28.7403	2.81207	1.44618e-08	4.21699e-06	yes	up
Os02t0115700-01	1015.32	340.681	678.002	-1.49437	1.57865e-08	4.52366e-06	yes	down
MSTRG.2127.1	19.4351	109.959	64.6971	2.18967	1.59328e-08	4.52366e-06	yes	up
MSTRG.3401.1	22.2873	115.395	68.8413	2.09931	2.33793e-08	6.53848e-06	yes	up
MSTRG.12334.1	0	24.4695	12.2348	3.21268	2.36352e-08	6.53848e-06	yes	up
MSTRG.8577.1	0	21.8943	10.9472	3.18772	2.84128e-08	7.76064e-06	yes	up
MSTRG.18081.2	0	28.2246	14.1123	3.18544	3.73431e-08	1.00724e-05	yes	up
Os04t0560100-01	1568.25	678.035	1123.14	-1.16974	3.98609e-08	1.06188e-05	yes	down
Os11t0605500-01	1387.64	599.061	993.352	-1.17153	4.13419e-08	1.0879e-05	yes	down
Os05t0403300-01	60.3548	10.6164	35.4856	-2.15738	5.06842e-08	1.31767e-05	yes	down
Os06t0608000-01	131.634	18.2924	74.9632	-2.37288	5.14276e-08	1.32108e-05	yes	down
MSTRG.20637.1	16.0623	75.1542	45.6083	1.98545	5.31487e-08	1.34923e-05	yes	up
Os12t0162800-01	83.9525	287.989	185.971	1.64993	5.45182e-08	1.3679e-05	yes	up
MSTRG.23251.1	0	20.6832	10.3416	3.12385	5.79066e-08	1.41856e-05	yes	up
Os08t0136300-01	161.205	34.6685	97.9366	-1.98607	5.86043e-08	1.41856e-05	yes	down
MSTRG.10732.1	0	26.5712	13.2856	3.14189	5.88131e-08	1.41856e-05	yes	up
Os04t0459500-02	555.833	171.396	363.615	-1.58858	5.91671e-08	1.41856e-05	yes	down
Os06t0175500-01	857.266	300.857	579.061	-1.43275	6.41846e-08	1.50894e-05	yes	down
Os05t0361500-01	13.4737	75.814	44.6438	2.15327	6.43352e-08	1.50894e-05	yes	up
Os10t0417600-01	1702.38	814.873	1258.63	-1.0344	7.19675e-08	1.6698e-05	yes	down
MSTRG.18137.1	10.1902	84.4165	47.3033	2.46708	7.36341e-08	1.69029e-05	yes	up
Os06t0681600-01	245.955	66.1261	156.041	-1.73678	7.82939e-08	1.7626e-05	yes	down
Os08t0200300-02	1151.71	468.561	810.136	-1.24611	7.84177e-08	1.7626e-05	yes	down
Os06t0654400-00	147.03	47.7227	97.3766	-1.52532	8.25971e-08	1.8374e-05	yes	down
Os06t0652100-00	182.411	671.507	426.959	1.72707	9.15091e-08	2.01488e-05	yes	up
Os07t0692800-00	28.1006	112.993	70.547	1.82197	9.30061e-08	2.02454e-05	yes	up
Os03t0738400-01	220.31	80.1719	150.241	-1.38331	9.38243e-08	2.02454e-05	yes	down
Os10t0525400-01	60.0907	10.2029	35.1468	-2.20907	9.55896e-08	2.04221e-05	yes	down
Os02t0720600-01	218.03	57.5904	137.81	-1.761	1.07217e-07	2.26816e-05	yes	down
Os02t0491300-01	428.915	2237.99	1333.45	2.0804	1.18065e-07	2.47341e-05	yes	up
MSTRG.1113.1	54.2615	7.83743	31.0494	-2.3359	1.31441e-07	2.68115e-05	yes	down
Os03t0741050-01	103.661	26.3516	65.0064	-1.79305	1.31524e-07	2.68115e-05	yes	down
MSTRG.18503.1	30.6326	114.839	72.736	1.74222	1.31709e-07	2.68115e-05	yes	up
Os05t0423500-01	465.861	193.297	329.579	-1.21944	1.33731e-07	2.69687e-05	yes	down
Os02t0666600-01	43.912	143.857	93.8844	1.59379	1.36904e-07	2.72732e-05	yes	up
Os05t0593900-01	123.262	29.8918	76.5771	-1.84814	1.37769e-07	2.72732e-05	yes	down
MSTRG.8720.1	0	24.1661	12.083	3.05072	1.52494e-07	2.99137e-05	yes	up
Os01t0172100-01	174.047	52.8416	113.444	-1.60056	1.54159e-07	2.9968e-05	yes	down
Os11t0599200-01	1360.49	609.725	985.11	-1.1195	1.60138e-07	3.08524e-05	yes	down
MSTRG.2967.1	299.061	1394.79	846.927	1.9671	1.63151e-07	3.11546e-05	yes	up
MSTRG.35286.1	2.53777	32.4624	17.5001	2.65928	1.82254e-07	3.44972e-05	yes	up
Os06t0604300-01	148.893	18.3549	83.6239	-2.42543	2.01029e-07	3.74363e-05	yes	down
MSTRG.30070.1	5.84716	54.9172	30.3822	2.51044	2.01252e-07	3.74363e-05	yes	up
Os08t0460000-01	146.716	625.274	385.995	1.87394	2.07283e-07	3.82286e-05	yes	up
Os03t0388800-01	6.58019	44.0232	25.3017	2.26727	2.26715e-07	4.1458e-05	yes	up
Os04t0392500-00	17.6002	93.847	55.7236	2.08534	2.57219e-07	4.66409e-05	yes	up
Os03t0753100-01	317.286	672.537	494.912	1.05013	2.82595e-07	5.0476e-05	yes	up
Os03t0592500-01	405.965	118.415	262.19	-1.63833	2.83494e-07	5.0476e-05	yes	down
Os08t0297800-01	73.5649	18.4105	45.9877	-1.79707	2.87285e-07	5.0476e-05	yes	down
Os05t0565400-01	238.008	65.792	151.9	-1.69908	2.87726e-07	5.0476e-05	yes	down
Os07t0222200-01	72.8706	230.233	151.552	1.54354	2.93782e-07	5.11229e-05	yes	up
MSTRG.8567.1	0	20.9678	10.4839	2.97974	2.97945e-07	5.14325e-05	yes	up
Os01t0720500-01	237.854	35.5002	136.677	-2.26832	3.20317e-07	5.48556e-05	yes	down
Os06t0169900-00	36.1553	3.78983	19.9726	-2.49388	3.44738e-07	5.85729e-05	yes	down
MSTRG.20943.1	2.54411	32.5479	17.546	2.626	3.48662e-07	5.87768e-05	yes	up
Os11t0643800-01	205.976	48.4902	127.233	-1.86414	3.59638e-07	6.01571e-05	yes	down
Os01t0840100-01	2645.36	9799.57	6222.47	1.7187	3.73676e-07	6.20244e-05	yes	up
MSTRG.12307.2	1097.67	444.879	771.276	-1.24558	3.79703e-07	6.22068e-05	yes	down
Os02t0567800-01	1136.88	380.888	758.884	-1.47688	3.83375e-07	6.22068e-05	yes	down
Os04t0591900-00	97.2294	17.9103	57.5699	-2.09224	3.83423e-07	6.22068e-05	yes	down
Os06t0288100-01	264.789	56.6972	160.743	-1.95997	3.86477e-07	6.22344e-05	yes	down
Os04t0196200-00	339.584	136.638	238.111	-1.25577	4.01776e-07	6.42187e-05	yes	down
Os04t0452500-00	141.674	478.809	310.242	1.61675	4.31967e-07	6.85367e-05	yes	up
Os10t0407000-01	235.316	96.5262	165.921	-1.23189	4.3603e-07	6.86764e-05	yes	down
MSTRG.24204.1	10.2135	54.7615	32.4875	2.07355	4.53292e-07	7.08778e-05	yes	up
MSTRG.1389.1	53.9328	248.406	151.169	1.93777	4.65551e-07	7.22709e-05	yes	up
Os04t0479900-01	48.9875	138.127	93.557	1.40688	4.73654e-07	7.30037e-05	yes	up
Os10t0555900-02	2017.24	773.195	1395.22	-1.31306	4.85529e-07	7.4165e-05	yes	down
Os08t0475400-02	822.629	390.821	606.725	-1.03961	4.88063e-07	7.4165e-05	yes	down
Os11t0558300-01	3602.85	1763.23	2683.04	-1.00103	5.10478e-07	7.70286e-05	yes	down
Os03t0701100-01	44.6027	148.757	96.6797	1.59831	5.41775e-07	8.09324e-05	yes	up
Os01t0172800-01	274.615	105.567	190.091	-1.31032	5.4385e-07	8.09324e-05	yes	down
MSTRG.35322.1	9.15128	62.6922	35.9217	2.26775	5.53987e-07	8.18762e-05	yes	up
Os08t0136800-01	105.796	15.4846	60.6401	-2.26389	5.67569e-07	8.3313e-05	yes	down
MSTRG.834.1	591.5	226.654	409.077	-1.31427	5.94304e-07	8.66479e-05	yes	down
Os03t0116300-01	139.069	35.8759	87.4726	-1.76957	6.0781e-07	8.80224e-05	yes	down
Os09t0426800-01	1908.57	842.009	1375.29	-1.13525	6.20904e-07	8.93192e-05	yes	down
Os01t0356400-01	1143.55	427.908	785.728	-1.34162	6.4437e-07	9.20809e-05	yes	down
MSTRG.20496.1	0.372591	24.6504	12.5115	2.86847	6.49702e-07	9.2232e-05	yes	up
Os08t0108300-01	198.25	66.8401	132.545	-1.47114	6.6196e-07	9.33581e-05	yes	down
Os12t0637100-02	515.362	185.879	350.62	-1.3828	7.95126e-07	0.000111411	yes	down
MSTRG.27584.1	218.957	53.5727	136.265	-1.81512	8.17388e-07	0.000113791	yes	down
Os10t0169200-01	21.2854	87.0348	54.1601	1.81223	8.88768e-07	0.000122935	yes	up
MSTRG.29363.1	12.512	74.6809	43.5965	2.14953	9.03244e-07	0.000124141	yes	up
MSTRG.20930.1	2.55893	30.9816	16.7703	2.55467	9.10637e-07	0.000124365	yes	up
Os11t0442900-01	47.5846	3.87178	25.7282	-2.56632	9.361e-07	0.000127039	yes	down
MSTRG.24254.1	0	20.4268	10.2134	2.86541	9.47277e-07	0.000127752	yes	up
Os05t0484000-01	106.319	418.909	262.614	1.77101	9.74352e-07	0.000130587	yes	up
Os12t0568900-01	353.807	1087.48	720.643	1.50189	9.80917e-07	0.000130656	yes	up
Os04t0454200-01	143.2	45.9765	94.5884	-1.52066	1.07009e-06	0.000141659	yes	down
Os02t0653400-01	844.155	354.808	599.482	-1.19429	1.08497e-06	0.000142753	yes	down
MSTRG.8558.1	0	20.2737	10.1369	2.84697	1.13035e-06	0.000147822	yes	up
Os04t0578000-01	155.681	44.3029	99.9918	-1.64765	1.14129e-06	0.000148353	yes	down
Os01t0663051-00	236.412	73.1969	154.804	-1.55704	1.17811e-06	0.000152224	yes	down
Os02t0290900-00	21.603	91.6392	56.6211	1.84102	1.20609e-06	0.00015491	yes	up
Os02t0318200-00	120.684	421.803	271.244	1.64248	1.24226e-06	0.000158612	yes	up
MSTRG.293.1	594.692	164.013	379.352	-1.68023	1.25431e-06	0.000159209	yes	down
MSTRG.20543.1	0	15.9654	7.9827	2.82206	1.27256e-06	0.000160581	yes	up
Os06t0163300-01	3435.37	1439.01	2437.19	-1.19751	1.32418e-06	0.000166123	yes	down
MSTRG.10736.1	0	25.8338	12.9169	2.83728	1.34451e-06	0.000167699	yes	up
MSTRG.23252.1	1.47608	31.7276	16.6019	2.69641	1.36101e-06	0.000168781	yes	up
Os06t0121000-00	53.0003	166.169	109.585	1.52252	1.37117e-06	0.000169069	yes	up
MSTRG.7242.1	28.7839	109.159	68.9716	1.7269	1.39934e-06	0.000171563	yes	up
Os01t0854000-01	633.109	292.114	462.611	-1.07474	1.4561e-06	0.000177513	yes	down
Os04t0518400-01	344.746	120.422	232.584	-1.41523	1.49285e-06	0.00018097	yes	down
MSTRG.10730.1	0	17.4501	8.72507	2.80614	1.56647e-06	0.000188834	yes	up
MSTRG.26837.1	19.2807	355.82	187.55	2.68418	1.5776e-06	0.000189119	yes	up
Os01t0686300-01	436.844	124.299	280.571	-1.64388	1.63464e-06	0.000194081	yes	down
Os06t0262800-01	192.578	68.0139	130.296	-1.40828	1.63698e-06	0.000194081	yes	down
Os02t0196800-01	788.456	221.87	505.163	-1.65502	1.65475e-06	0.000195116	yes	down
Os03t0215700-01	98.7849	20.5769	59.6809	-1.95764	1.72785e-06	0.000202628	yes	down
Os06t0216700-01	542.879	250.657	396.768	-1.07251	1.74331e-06	0.000203336	yes	down
Os01t0929600-01	42.3528	0.567568	21.4602	-2.79827	1.76419e-06	0.000204665	yes	down
Os02t0706900-00	51.131	8.8436	29.9873	-2.12145	1.78456e-06	0.000205921	yes	down
Os09t0422500-01	263.718	100.036	181.877	-1.31887	1.79763e-06	0.000206326	yes	down
Os08t0557600-01	711.838	296.769	504.303	-1.20295	2.06447e-06	0.000235699	yes	down
Os04t0690800-01	318.518	97.9975	208.258	-1.55797	2.08469e-06	0.000236755	yes	down
Os03t0356300-01	469.077	216.519	342.798	-1.07446	2.10527e-06	0.00023784	yes	down
MSTRG.7406.1	0	17.0043	8.50216	2.7724	2.1442e-06	0.000240977	yes	up
MSTRG.27585.5	18.6392	0.331375	9.48527	-2.74411	2.26294e-06	0.000252639	yes	down
MSTRG.10186.1	0	20.4979	10.2489	2.77363	2.27138e-06	0.000252639	yes	up
MSTRG.3149.2	177.998	68.5261	123.262	-1.30416	2.30237e-06	0.000253524	yes	down
Os09t0494600-01	285.11	66.9922	176.051	-1.83311	2.30284e-06	0.000253524	yes	down
Os04t0227500-01	181.849	59.3186	120.584	-1.49149	2.40543e-06	0.000263239	yes	down
MSTRG.4873.1	0	16.58	8.28999	2.75819	2.41549e-06	0.000263239	yes	up
Os05t0494000-01	1282.73	591.257	936.994	-1.07525	2.46619e-06	0.000267415	yes	down
MSTRG.6795.4	52.9458	136.767	94.8566	1.29134	2.7045e-06	0.000290337	yes	up
MSTRG.10111.7	32.7119	184.18	108.446	2.07042	2.77164e-06	0.000296071	yes	up
MSTRG.11617.1	16.3962	87.1542	51.7752	2.02175	2.78793e-06	0.000296344	yes	up
MSTRG.22391.1	0.724018	19.7771	10.2506	2.64846	2.91834e-06	0.000308686	yes	up
Os08t0267800-01	21.8946	78.6751	50.2848	1.65742	2.94861e-06	0.000310005	yes	up
Os03t0618300-01	200.555	87.5622	144.058	-1.1431	2.95954e-06	0.000310005	yes	down
MSTRG.28297.1	46.5171	3.73679	25.1269	-2.50261	3.06106e-06	0.000319089	yes	down
Os01t0263300-01	2017.8	890.363	1454.08	-1.12876	3.25271e-06	0.000337437	yes	down
Os06t0181700-01	3.68305	33.8577	18.7704	2.3605	3.30999e-06	0.000341445	yes	up
Os02t0600400-01	188.695	52.2678	120.481	-1.66709	3.32299e-06	0.000341445	yes	down
MSTRG.21319.1	16.8683	94.3552	55.6118	2.05682	3.4394e-06	0.000350182	yes	up
MSTRG.18443.2	52.1414	228.548	140.345	1.84951	3.44048e-06	0.000350182	yes	up
MSTRG.29347.1	0	18.436	9.21801	2.72406	3.46e-06	0.000350516	yes	up
Os12t0603800-00	44.5936	2.79201	23.6928	-2.57372	3.50678e-06	0.000353595	yes	down
Os10t0148700-01	2860.43	1186.9	2023.66	-1.2046	3.61695e-06	0.000363007	yes	down
Os10t0469900-01	165.495	58.7812	112.138	-1.39173	3.68141e-06	0.000367767	yes	down
Os04t0435475-00	0	17.5612	8.78058	2.71474	3.71049e-06	0.000368963	yes	up
MSTRG.30975.1	10.1976	57.3378	33.7677	2.05277	3.86275e-06	0.000382342	yes	up
Os01t0203400-01	66.431	13.4034	39.9172	-1.96902	3.90121e-06	0.000384385	yes	down
Os07t0675100-01	658.095	311.202	484.648	-1.03947	4.05903e-06	0.000398117	yes	down
Os08t0157500-01	185.516	66.4341	125.975	-1.38404	4.11795e-06	0.000402068	yes	down
Os03t0745000-02	0	16.6859	8.34293	2.69586	4.2986e-06	0.000417816	yes	up
MSTRG.12333.1	0	16.2633	8.13163	2.69218	4.43692e-06	0.000429326	yes	up
Os06t0126500-01	2777.48	1262.61	2020.05	-1.0894	4.55873e-06	0.000439144	yes	down
MSTRG.19789.2	36.7798	171.369	104.075	1.89613	4.67358e-06	0.000446771	yes	up
Os07t0565800-01	23460.1	7544.08	15502.1	-1.49872	4.92103e-06	0.00046778	yes	down
MSTRG.5271.1	194.874	73.3726	134.123	-1.32488	5.00017e-06	0.000473067	yes	down
Os06t0123000-01	17.1361	64.2739	40.705	1.69165	5.23164e-06	0.000490819	yes	up
MSTRG.13894.2	3.29036	35.5262	19.4083	2.39983	5.39055e-06	0.000503495	yes	up
Os05t0562300-01	449.408	1427.67	938.537	1.52056	5.41342e-06	0.000503495	yes	up
Os05t0136900-01	55.8107	12.1563	33.9835	-1.87892	5.43771e-06	0.000503583	yes	down
Os09t0471800-01	101.074	24.4366	62.7554	-1.79233	5.56571e-06	0.000512199	yes	down
MSTRG.8843.1	0	15.3197	7.65984	2.66418	5.58867e-06	0.000512199	yes	up
Os07t0599700-01	171.177	47.6839	109.43	-1.65252	5.61707e-06	0.000512199	yes	down
MSTRG.25559.1	30.4197	143.658	87.039	1.90558	5.62569e-06	0.000512199	yes	up
Os02t0232400-01	899.463	375.584	637.524	-1.19526	5.93331e-06	0.000537937	yes	down
MSTRG.6556.1	9.13806	52.8631	31.0006	2.05652	6.12503e-06	0.000552996	yes	up
Os03t0721700-01	53.195	231.689	142.442	1.83237	6.38617e-06	0.000568941	yes	up
Os05t0506000-01	361.951	159.353	260.652	-1.12743	6.40165e-06	0.000568941	yes	down
Os01t0179000-01	201.776	56.7227	129.25	-1.64142	6.40711e-06	0.000568941	yes	down
MSTRG.12332.1	0	15.5499	7.77493	2.64825	6.4652e-06	0.000571747	yes	up
Os12t0635400-01	179.22	42.3807	110.8	-1.80486	6.5553e-06	0.000577348	yes	down
MSTRG.31595.1	0	16.0609	8.03043	2.64469	6.739e-06	0.000591114	yes	up
Os05t0539300-01	185.651	780.456	483.053	1.79619	7.29941e-06	0.000637679	yes	up
MSTRG.12598.1	0	16.8079	8.40397	2.63506	7.40056e-06	0.000643909	yes	up
Os03t0370400-01	181.105	52.0917	116.598	-1.61855	7.62292e-06	0.000660592	yes	down
Os06t0491566-01	1.46973	23.1487	12.3092	2.48092	7.67125e-06	0.000662121	yes	up
Os10t0447900-01	32.1801	4.9683	18.5742	-2.14294	7.70933e-06	0.000662757	yes	down
Os12t0158900-00	33.2111	115.285	74.2479	1.61156	7.83964e-06	0.000671284	yes	up
Os08t0547800-01	1270.83	559.949	915.392	-1.12548	8.4235e-06	0.000718428	yes	down
Os07t0556200-01	741.47	309.762	525.616	-1.19187	8.58743e-06	0.000729526	yes	down
Os04t0636400-01	212.699	71.8168	142.258	-1.44471	8.66698e-06	0.000733397	yes	down
MSTRG.13081.1	23.9265	1.37133	12.6489	-2.49587	8.71009e-06	0.000734165	yes	down
MSTRG.13272.1	0	22.579	11.2895	2.62024	8.80082e-06	0.000738926	yes	up
Os12t0115500-01	96.3011	31.6852	63.9931	-1.45652	9.17566e-06	0.00076445	yes	down
Os05t0495900-01	369.67	166.293	267.982	-1.09576	9.40457e-06	0.000777516	yes	down
Os06t0636800-00	58.7518	6.93247	32.8421	-2.28148	9.46544e-06	0.000779562	yes	down
Os11t0652100-01	45.3034	123.663	84.483	1.34436	9.8155e-06	0.000804594	yes	up
MSTRG.20934.2	0	16.0994	8.04968	2.59945	9.93036e-06	0.000808594	yes	up
Os05t0178300-01	208.29	79.0857	143.688	-1.30652	9.99834e-06	0.000809185	yes	down
Os01t0860400-01	200.743	47.7331	124.238	-1.79402	1.00126e-05	0.000809185	yes	down
MSTRG.23124.1	2.2075	24.7971	13.5023	2.36668	1.01321e-05	0.000815782	yes	up
MSTRG.5432.1	0	15.8958	7.94788	2.59452	1.03342e-05	0.00082693	yes	up
MSTRG.18125.1	0	17.4573	8.72867	2.59627	1.03472e-05	0.00082693	yes	up
MSTRG.7377.1	0	21.6076	10.8038	2.59787	1.05212e-05	0.000837737	yes	up
Os06t0253100-01	18.1634	115.031	66.597	2.10104	1.05672e-05	0.000838307	yes	up
Os01t0249200-01	12739.5	5874.41	9306.93	-1.06743	1.09518e-05	0.000863793	yes	down
MSTRG.30148.1	66.4565	166.888	116.672	1.2445	1.09685e-05	0.000863793	yes	up
Os11t0289700-01	486.742	182.348	334.545	-1.31904	1.10431e-05	0.000866504	yes	down
Os08t0110600-00	194.146	48.2917	121.219	-1.74169	1.12702e-05	0.000881115	yes	down
MSTRG.12746.1	127.533	431.546	279.539	1.57746	1.13597e-05	0.000882337	yes	up
Os02t0700500-01	253.398	106.611	180.005	-1.18179	1.13676e-05	0.000882337	yes	down
Os02t0484975-00	132.01	52.4704	92.2403	-1.25481	1.16194e-05	0.000898648	yes	down
MSTRG.12135.1	2.16411	24.7043	13.4342	2.35663	1.19001e-05	0.000917076	yes	up
Os03t0594400-01	147.071	50.0172	98.5439	-1.42364	1.21071e-05	0.000927997	yes	down
Os08t0441600-01	14.5285	0.331375	7.42994	-2.54978	1.21279e-05	0.000927997	yes	down
Os01t0106300-01	1019.45	479.797	749.623	-1.04213	1.22809e-05	0.000936383	yes	down
Os07t0600200-01	165.065	46.4621	105.763	-1.62635	1.25704e-05	0.000955088	yes	down
MSTRG.13943.1	2.90295	28.8004	15.8517	2.30905	1.27451e-05	0.000964959	yes	up
Os07t0624900-00	19.4415	93.4062	56.4238	1.89728	1.28465e-05	0.000969234	yes	up
Os05t0339300-01	138.063	342.108	240.085	1.23055	1.35767e-05	0.00102076	yes	up
Os05t0189300-01	27749.4	13136.1	20442.8	-1.0333	1.37642e-05	0.00103126	yes	down
Os09t0127300-01	32.9597	3.55965	18.2597	-2.28705	1.39112e-05	0.00103867	yes	down
MSTRG.33123.2	158.376	532.971	345.674	1.5661	1.47328e-05	0.00109622	yes	up
Os03t0437200-01	36.3321	2.62692	19.4795	-2.41902	1.50574e-05	0.00111653	yes	down
Os10t0390000-00	182.639	67.6552	125.147	-1.32647	1.52635e-05	0.00112408	yes	down
Os03t0279200-01	108.874	271.754	190.314	1.23858	1.55901e-05	0.00114423	yes	up
Os07t0548100-00	4.02813	27.97	15.9991	2.1309	1.56455e-05	0.0011444	yes	up
Os06t0127800-01	113.861	323.722	218.791	1.38584	1.58376e-05	0.00115422	yes	up
Os04t0534600-01	32.5188	6.3975	19.4582	-1.92871	1.58867e-05	0.00115422	yes	down
Os03t0244200-02	410.227	903.359	656.793	1.08538	1.60292e-05	0.00116066	yes	up
Os01t0639600-01	68.9673	16.9679	42.9676	-1.75358	1.69269e-05	0.00122157	yes	down
Os03t0556600-01	77.4327	24.8586	51.1457	-1.47569	1.70567e-05	0.00122683	yes	down
Os06t0264800-01	463.098	156.825	309.962	-1.42854	1.71657e-05	0.00123057	yes	down
MSTRG.10630.1	0	17.1226	8.56128	2.53253	1.74001e-05	0.00123955	yes	up
Os04t0456700-01	338.061	144.704	241.382	-1.15542	1.74058e-05	0.00123955	yes	down
Os01t0212900-00	42.483	9.17395	25.8285	-1.83962	1.76223e-05	0.00124859	yes	down
MSTRG.27912.5	32.8459	3.35606	18.101	-2.27352	1.76486e-05	0.00124859	yes	down
Os01t0896400-01	233.044	654.038	443.541	1.36991	1.88907e-05	0.00132777	yes	up
Os07t0142300-01	68.8265	18.1283	43.4774	-1.69086	1.98552e-05	0.00139103	yes	down
Os01t0126900-01	14.9133	0.331375	7.62232	-2.49486	2.00148e-05	0.00139767	yes	down
Os02t0490000-01	94.9328	298.358	196.645	1.49094	2.14494e-05	0.00149302	yes	up
MSTRG.24832.1	25.6496	83.8571	54.7534	1.53361	2.15441e-05	0.00149479	yes	up
Os03t0793800-01	315.9	105.702	210.801	-1.44027	2.17596e-05	0.00149741	yes	down
Os01t0660200-01	16.7323	0	8.36614	-2.50629	2.17901e-05	0.00149741	yes	down
Os04t0352400-01	58.4119	1219.63	639.02	2.45989	2.20792e-05	0.00150768	yes	up
MSTRG.8842.1	0	14.3569	7.17843	2.49719	2.25319e-05	0.00153373	yes	up
Os01t0303000-02	486.957	210.978	348.968	-1.1415	2.31411e-05	0.00156971	yes	down
MSTRG.11029.1	3.31099	25.0995	14.2053	2.15284	2.32059e-05	0.00156971	yes	up
Os01t0869800-01	308.746	103.756	206.251	-1.43092	2.39689e-05	0.00161122	yes	down
Os08t0108200-01	90.3416	215.062	152.702	1.17722	2.5297e-05	0.00169301	yes	up
Os02t0111800-02	35.1074	92.962	64.0347	1.30139	2.53426e-05	0.00169301	yes	up
Os09t0499400-01	290.99	711.221	501.105	1.20864	2.58432e-05	0.00172113	yes	up
MSTRG.27946.1	0	15.9163	7.95816	2.48053	2.60366e-05	0.00172669	yes	up
Os06t0592500-01	137.809	1247.37	692.588	2.24472	2.60867e-05	0.00172669	yes	up
Os07t0225300-01	340.048	139.889	239.968	-1.2054	2.62505e-05	0.0017284	yes	down
Os08t0104600-02	2141.06	953.818	1547.44	-1.10558	2.63794e-05	0.00172943	yes	down
Os07t0105900-01	214.702	563.414	389.058	1.29061	2.64487e-05	0.00172943	yes	up
Os07t0631200-01	416.028	1505.87	960.951	1.62744	2.65374e-05	0.00172998	yes	up
Os02t0693700-02	2541.24	1145.3	1843.27	-1.09164	2.71661e-05	0.00176563	yes	down
Os05t0503500-00	388.454	151.044	269.749	-1.2676	2.75555e-05	0.00178556	yes	down
Os04t0666800-01	51.918	8.89794	30.408	-2.00162	2.86495e-05	0.00184573	yes	down
Os03t0108500-01	187.844	74.9369	131.391	-1.23856	2.8655e-05	0.00184573	yes	down
Os08t0120600-01	72.6293	15.6171	44.1232	-1.84504	2.88578e-05	0.00184775	yes	down
MSTRG.21719.1	90.5849	380.905	235.745	1.76147	2.89521e-05	0.00184831	yes	up
Os11t0111200-01	7.28038	47.0169	27.1486	2.06222	2.97028e-05	0.00189064	yes	up
MSTRG.18749.1	200.32	73.5991	136.96	-1.33534	2.98914e-05	0.00189705	yes	down
Os01t0827300-01	129.436	35.5841	82.5103	-1.63689	3.05919e-05	0.00193581	yes	down
Os06t0472900-01	29.6	2.93302	16.2665	-2.25984	3.07275e-05	0.00193871	yes	down
Os08t0565900-01	58.2362	13.4084	35.8223	-1.7799	3.10627e-05	0.00195414	yes	down
Os11t0215300-00	0	14.939	7.46948	2.45602	3.12839e-05	0.00196233	yes	up
Os03t0138700-01	255.99	103.997	179.994	-1.21837	3.14564e-05	0.00196434	yes	down
MSTRG.19792.1	0	15.9403	7.97015	2.45552	3.15635e-05	0.00196434	yes	up
Os02t0179600-01	335.337	801.571	568.454	1.18022	3.15889e-05	0.00196434	yes	up
Os02t0512400-01	99.1161	251.281	175.198	1.24959	3.18519e-05	0.001975	yes	up
Os03t0302800-01	604.884	153.933	379.408	-1.69929	3.2338e-05	0.00199939	yes	down
Os10t0149800-00	3341.9	270.097	1806	-2.326	3.3847e-05	0.00208672	yes	down
MSTRG.8573.1	0	11.7057	5.85284	2.4399	3.43338e-05	0.00211069	yes	up
Os03t0691400-01	552.264	240.776	396.52	-1.1295	3.45321e-05	0.00211453	yes	down
Os05t0250700-00	14.2046	53.8144	34.0095	1.66348	3.45921e-05	0.00211453	yes	up
Os03t0275500-01	2024.74	976.262	1500.5	-1.00638	3.48737e-05	0.00212572	yes	down
Os10t0569800-00	23.6205	2.12324	12.8719	-2.27942	3.52079e-05	0.00213403	yes	down
Os11t0275200-01	69.7887	20.2432	45.016	-1.58328	3.54849e-05	0.00214363	yes	down
Os10t0320100-01	51.2284	9.33052	30.2795	-1.95448	3.55648e-05	0.00214363	yes	down
Os04t0528300-01	335.161	162.647	248.904	-1.00061	3.57663e-05	0.00214976	yes	down
MSTRG.2166.1	102.304	39.8878	71.0961	-1.25545	3.59634e-05	0.0021556	yes	down
Os11t0594500-00	29.6545	101.971	65.8129	1.57328	3.67081e-05	0.00219415	yes	up
MSTRG.29178.1	9.53815	48.0027	28.7704	1.89349	3.75745e-05	0.00223973	yes	up
Os06t0133800-01	2837.22	1301.04	2069.13	-1.06809	3.83586e-05	0.00228017	yes	down
Os05t0470000-01	184.991	80.5536	132.772	-1.1324	3.88855e-05	0.00230514	yes	down
MSTRG.27815.1	351.43	132.279	241.855	-1.3036	3.90848e-05	0.00231061	yes	down
Os06t0629362-01	0	13.9689	6.98446	2.42426	3.96675e-05	0.00233865	yes	up
Os02t0185200-01	48.3259	12.5708	30.4484	-1.67335	4.00655e-05	0.00235567	yes	down
Os09t0332100-01	583.421	250.716	417.068	-1.14698	4.15234e-05	0.00243476	yes	down
Os08t0248700-01	525.988	219.448	372.718	-1.18064	4.22333e-05	0.002463	yes	down
Os04t0105200-01	61.0788	156.449	108.764	1.26127	4.29119e-05	0.00249583	yes	up
Os12t0630600-01	105.088	30.4099	67.7488	-1.57796	4.30882e-05	0.00249935	yes	down
Os02t0589000-01	65.9639	20.671	43.3174	-1.49467	4.33208e-05	0.0024994	yes	down
Os01t0605700-01	37.2408	5.93363	21.5872	-2.01096	4.36721e-05	0.00251295	yes	down
Os01t0930500-01	609.196	166.73	387.963	-1.62488	4.40268e-05	0.00252662	yes	down
Os01t0212700-01	260.702	112.268	186.485	-1.14389	4.48982e-05	0.00255531	yes	down
Os05t0560000-01	1333.32	611.021	972.169	-1.06798	4.49847e-05	0.00255531	yes	down
MSTRG.4227.1	51.912	186.63	119.271	1.61031	4.50384e-05	0.00255531	yes	up
Os10t0467800-01	130.61	43.4072	87.0088	-1.44209	4.51188e-05	0.00255531	yes	down
Os07t0615200-01	6010.12	2765.27	4387.69	-1.06261	4.59602e-05	0.00259615	yes	down
MSTRG.17327.2	16.4364	87.3323	51.8844	1.91906	4.61056e-05	0.00259757	yes	up
MSTRG.34233.1	0	15.2737	7.63687	2.40391	4.64492e-05	0.00261011	yes	up
MSTRG.25561.1	2.20697	23.3392	12.7731	2.22512	5.11619e-05	0.00285264	yes	up
MSTRG.30741.1	16.7926	55.8569	36.3247	1.53187	5.22205e-05	0.00290416	yes	up
Os09t0455200-01	60.1516	164.181	112.166	1.32788	5.32886e-05	0.00295594	yes	up
MSTRG.23233.1	0	14.9329	7.46647	2.38406	5.37667e-05	0.00297482	yes	up
Os04t0414700-01	519.876	191.122	355.499	-1.32231	5.43909e-05	0.00300123	yes	down
Os01t0501800-01	1883.13	794.021	1338.58	-1.16622	5.45223e-05	0.00300123	yes	down
Os09t0133600-01	182.045	62.2767	122.161	-1.40567	5.48468e-05	0.00301141	yes	down
MSTRG.12664.1	17.1229	62.9805	40.0517	1.62007	5.50924e-05	0.00301722	yes	up
Os03t0411300-01	884.625	399.377	642.001	-1.08589	5.56646e-05	0.00304084	yes	down
Os11t0527000-01	8.41985	43.3919	25.9059	1.88868	5.66298e-05	0.00308575	yes	up
Os10t0533500-00	30.3383	84.4499	57.3941	1.34955	5.68731e-05	0.0030912	yes	up
MSTRG.8523.1	18.5916	60.7	39.6458	1.51313	5.72722e-05	0.00310507	yes	up
Os02t0680600-01	126.664	53.9949	90.3293	-1.15318	5.96539e-05	0.00322436	yes	down
Os08t0424500-01	552.922	237.705	395.314	-1.14485	6.00164e-05	0.00322571	yes	down
Os02t0627100-01	655.206	226.613	440.909	-1.38847	6.02448e-05	0.00322571	yes	down
MSTRG.10547.1	2.19322	28.8885	15.5409	2.26424	6.10387e-05	0.00326013	yes	up
MSTRG.25260.1	99.5287	378.759	239.144	1.65283	6.28616e-05	0.0033492	yes	up
Os03t0715600-01	30.7442	94.9301	62.8372	1.4557	6.37388e-05	0.00338757	yes	up
Os03t0283100-01	30.2949	6.24444	18.2697	-1.84742	6.43952e-05	0.00341405	yes	down
Os05t0402900-01	256.219	86.1998	171.209	-1.41875	6.57431e-05	0.00347697	yes	down
Os12t0123800-01	12.7137	0.325355	6.51952	-2.34182	6.64651e-05	0.00350145	yes	down
Os07t0230600-00	297.244	129.437	213.34	-1.124	6.65304e-05	0.00350145	yes	down
Os01t0720400-01	224.598	90.2048	157.402	-1.22052	6.68594e-05	0.0035019	yes	down
Os02t0797400-01	158.649	377.329	267.989	1.16799	6.71012e-05	0.00350583	yes	up
Os10t0150700-01	534.066	218.134	376.1	-1.20274	6.82977e-05	0.00354987	yes	down
Os09t0330000-00	16.0284	1.12912	8.57876	-2.25764	6.84377e-05	0.00354987	yes	down
Os01t0760600-01	55.3788	14.6712	35.025	-1.64848	6.88602e-05	0.00355721	yes	down
Os04t0650800-01	863.648	404.967	634.307	-1.03796	6.89087e-05	0.00355721	yes	down
Os02t0478900-00	14.1993	49.8582	32.0287	1.57454	6.96141e-05	0.00358327	yes	up
MSTRG.10942.1	0	13.6375	6.81877	2.34792	6.97457e-05	0.00358327	yes	up
Os09t0442100-01	209.611	73.8716	141.741	-1.36715	7.0175e-05	0.00359676	yes	down
Os01t0273100-01	163.124	426.242	294.683	1.27469	7.15004e-05	0.00365601	yes	up
Os11t0239500-01	782.3	282.506	532.403	-1.33762	7.22667e-05	0.00368645	yes	down
MSTRG.20541.1	0	10.9538	5.47689	2.34034	7.27324e-05	0.00370032	yes	up
Os10t0543800-00	237.385	608.833	423.109	1.2532	7.28815e-05	0.00370032	yes	up
MSTRG.21515.1	71.9132	25.6706	48.7919	-1.35776	7.33435e-05	0.00371158	yes	down
Os04t0406600-01	545.045	223.458	384.252	-1.1966	7.34473e-05	0.00371158	yes	down
Os12t0115300-01	46.1815	8.5062	27.3438	-1.92385	7.54426e-05	0.00379464	yes	down
MSTRG.2198.1	115.503	329.063	222.283	1.36765	7.68909e-05	0.00385849	yes	up
Os10t0539700-01	40.4534	6.49517	23.4743	-1.97805	7.77486e-05	0.00389248	yes	down
Os06t0613200-00	96.8378	32.673	64.7554	-1.41456	7.81942e-05	0.00390573	yes	down
Os03t0850900-01	511.406	203.557	357.481	-1.22963	7.92813e-05	0.00395088	yes	down
Os01t0598400-01	23.7427	77.9705	50.8566	1.51067	8.11599e-05	0.00403518	yes	up
MSTRG.21416.1	0	12.0215	6.01075	2.32389	8.25256e-05	0.00409365	yes	up
Os04t0576900-01	603.16	1353.96	978.561	1.0971	8.65046e-05	0.00427139	yes	up
Os06t0666400-01	46.0368	7.36385	26.7003	-1.99112	8.75835e-05	0.00430496	yes	down
Os03t0399800-01	145.507	60.0739	102.791	-1.19314	8.81547e-05	0.00432318	yes	down
Os07t0646800-01	66.6439	10.6127	38.6283	-1.98664	8.91377e-05	0.00436148	yes	down
Os09t0260000-01	78.6028	197.501	138.052	1.2286	8.94896e-05	0.00436879	yes	up
Os10t0535800-01	38.1437	2.54378	20.3437	-2.25559	8.99116e-05	0.00437423	yes	down
Os05t0177500-01	344.783	104.732	224.758	-1.51135	9.00064e-05	0.00437423	yes	down
MSTRG.8718.1	0	13.6628	6.8314	2.30946	9.17664e-05	0.00443976	yes	up
MSTRG.31887.1	2.93787	27.6292	15.2835	2.14309	9.26482e-05	0.0044724	yes	up
Os02t0763200-01	383.084	175.154	279.119	-1.06635	9.34982e-05	0.00450336	yes	down
MSTRG.28149.2	40.6041	131.114	85.859	1.49137	9.62061e-05	0.00461319	yes	up
Os01t0816100-01	184.963	46.2343	115.599	-1.6831	9.72211e-05	0.00464293	yes	down
MSTRG.27953.1	0	10.973	5.48651	2.30008	9.74135e-05	0.00464293	yes	up
Os10t0505000-01	16.5428	0.994126	8.76846	-2.2517	9.74718e-05	0.00464293	yes	down
MSTRG.20669.1	0	10.7694	5.38471	2.29567	0.000100477	0.00477552	yes	up
Os03t0678800-00	545.664	227.094	386.379	-1.17622	0.000101158	0.00479634	yes	down
Os09t0484800-01	84.3574	31.0474	57.7024	-1.32141	0.000101359	0.00479634	yes	down
MSTRG.11075.1	0	10.6224	5.3112	2.2914	0.000103501	0.00487628	yes	up
Os07t0568800-01	0.358305	12.7794	6.56887	2.27096	0.000106562	0.00499867	yes	up
MSTRG.19871.1	4.7659	29.0499	16.9079	1.95674	0.000108205	0.00506474	yes	up
Os03t0777100-01	96.2217	206.994	151.608	1.04415	0.000109042	0.00509286	yes	up
Os11t0631450-01	21.4331	1.9389	11.686	-2.16401	0.000111147	0.00518	yes	down
Os03t0134900-01	413.973	1072	742.986	1.25866	0.0001117	0.00519455	yes	up
Os01t0533400-01	156.394	5.05627	80.725	-2.27813	0.000112233	0.00520195	yes	down
Os07t0148200-01	109.045	47.7721	78.4085	-1.11837	0.000112342	0.00520195	yes	down
Os04t0686000-01	18.1338	1.69669	9.91523	-2.15203	0.000114339	0.00527458	yes	down
Os03t0577100-01	105.514	238.201	171.857	1.10217	0.000114399	0.00527458	yes	up
Os03t0135100-01	280.437	786.232	533.334	1.34365	0.000114899	0.00528635	yes	up
Os03t0217900-01	109.146	273.299	191.223	1.22272	0.000115321	0.00529446	yes	up
Os01t0369200-01	368.523	901.487	635.005	1.19454	0.000117964	0.00539102	yes	up
MSTRG.29179.1	3.31099	23.6248	13.4679	2.02309	0.000118156	0.00539102	yes	up
Os06t0557400-00	14.9207	0.886903	7.90378	-2.22392	0.000118174	0.00539102	yes	down
Os05t0530400-01	88.4692	37.1426	62.8059	-1.16316	0.000118462	0.00539277	yes	down
Os11t0535525-01	0	15.5558	7.77788	2.27169	0.000119043	0.00539647	yes	up
Os05t0531600-00	0.724018	14.317	7.52053	2.22518	0.000122851	0.00552372	yes	up
Os02t0526400-01	37.226	9.86197	23.544	-1.62273	0.000122919	0.00552372	yes	down
Os04t0496300-01	125.145	328.956	227.051	1.27484	0.000123131	0.00552372	yes	up
Os05t0499300-01	1095.69	496.586	796.139	-1.07323	0.000126366	0.00563374	yes	down
MSTRG.18227.1	0	14.5171	7.25856	2.26147	0.000127823	0.00567526	yes	up
Os07t0183200-01	74.8276	267.269	171.049	1.57647	0.000128446	0.00569121	yes	up
Os03t0234500-01	18.3021	1.55567	9.92887	-2.16837	0.000130003	0.00573661	yes	down
Os11t0682000-01	4.71564	29.4691	17.0924	1.95191	0.000133111	0.00583793	yes	up
Os08t0118500-00	28.1493	5.51059	16.83	-1.84021	0.000134805	0.00590026	yes	down
Os10t0213700-01	53.147	16.392	34.7695	-1.49236	0.000136826	0.00596681	yes	down
Os03t0333400-01	324.859	153.79	239.325	-1.02136	0.000136879	0.00596681	yes	down
Os04t0656100-01	2186.22	983.794	1585.01	-1.08177	0.000138698	0.00602178	yes	down
Os10t0528300-01	36.792	6.70479	21.7484	-1.88276	0.000143323	0.00619438	yes	down
Os01t0710100-00	81.5534	31.8898	56.7216	-1.2457	0.000143376	0.00619438	yes	down
Os01t0824900-01	101.273	35.2266	68.2497	-1.36464	0.000143535	0.00619438	yes	down
Os08t0504500-01	152.549	69.3303	110.94	-1.06545	0.00014405	0.00620421	yes	down
Os03t0694500-01	49.3268	15.9316	32.6292	-1.44986	0.00014497	0.00621733	yes	down
MSTRG.32184.1	208.781	442.307	325.544	1.02333	0.000145122	0.00621733	yes	up
MSTRG.10728.1	0	10.4621	5.23107	2.24305	0.000145219	0.00621733	yes	up
MSTRG.31344.1	2.21438	23.5273	12.8708	2.13055	0.000146525	0.00625004	yes	up
Os01t0149800-01	1801.42	163.844	982.631	-2.15449	0.000146562	0.00625004	yes	down
Os02t0655200-02	31.4439	3.87899	17.6615	-2.06068	0.000147821	0.00629127	yes	down
Os06t0214300-01	158.015	66.6799	112.347	-1.16141	0.000150885	0.00639644	yes	down
Os03t0808200-00	10.2373	0	5.11866	-2.23315	0.000154783	0.00652327	yes	down
MSTRG.28978.1	15.27	0.567568	7.91879	-2.22022	0.000155963	0.00656019	yes	down
MSTRG.22506.1	31.1417	6.32639	18.734	-1.80709	0.000157891	0.00662834	yes	down
Os02t0274100-01	1295.81	595.208	945.508	-1.05616	0.000160827	0.0067385	yes	down
Os05t0527700-01	190.614	85.9567	138.285	-1.08295	0.000163393	0.00680462	yes	down
Os04t0614600-01	136.831	56.8639	96.8475	-1.17693	0.000163666	0.00680462	yes	down
Os01t0311800-01	176.767	70.446	123.606	-1.21735	0.000167386	0.00691926	yes	down
Os08t0448000-01	169.546	77.5795	123.563	-1.06407	0.000168828	0.00696553	yes	down
MSTRG.22772.1	31.8551	6.26853	19.0618	-1.83149	0.000169778	0.00699136	yes	down
Os01t0678600-01	145.996	69.7532	107.875	-1.0058	0.000170984	0.00702762	yes	down
Os10t0552300-01	99.4792	19.137	59.3081	-1.84572	0.000172628	0.00707674	yes	down
Os11t0210100-01	5768.43	2676.4	4222.42	-1.04281	0.000172835	0.00707674	yes	down
Os01t0143900-01	89.4632	30.3112	59.8872	-1.39104	0.000175388	0.00716766	yes	down
Os02t0143300-00	38.239	4.53203	21.3855	-2.06463	0.000178175	0.00726778	yes	down
Os10t0577400-01	74.7785	189.214	131.996	1.22622	0.00017958	0.0073086	yes	up
MSTRG.10227.1	0	10.1187	5.05936	2.21168	0.000179853	0.0073086	yes	up
Os03t0666600-01	1831.36	130.65	981.007	-2.17132	0.000180388	0.00731656	yes	down
Os06t0183100-01	68.736	177.73	123.233	1.24965	0.000183523	0.00742975	yes	up
Os03t0724600-01	151.948	523.44	337.694	1.53381	0.00018423	0.00744442	yes	up
MSTRG.27948.1	0	10.6622	5.3311	2.20755	0.000184909	0.00745788	yes	up
MSTRG.1969.1	0	10.4428	5.22138	2.20691	0.00018574	0.00747744	yes	up
Os09t0481650-00	0.716609	15.4547	8.08564	2.18217	0.00018616	0.00748038	yes	up
Os12t0441600-00	15.4642	0.803762	8.13396	-2.17599	0.000189181	0.00758762	yes	down
MSTRG.27111.2	3.27554	21.8544	12.565	1.95142	0.000191222	0.00764108	yes	up
MSTRG.31888.1	146.789	476.05	311.419	1.47709	0.000197574	0.0078541	yes	up
Os09t0439500-01	84.6846	29.6183	57.1514	-1.35619	0.000197645	0.0078541	yes	down
Os07t0588500-00	20.9334	65.7116	43.3225	1.448	0.000199016	0.00789406	yes	up
Os03t0281900-01	128.383	40.9718	84.6775	-1.45053	0.000200798	0.00795013	yes	down
Os03t0587200-01	213.55	497.674	355.612	1.13278	0.00020247	0.00800166	yes	up
MSTRG.5527.1	32.7506	5.87928	19.315	-1.87919	0.000204668	0.00807373	yes	down
Os03t0122300-01	69.5416	18.3658	43.9537	-1.60934	0.000212256	0.00835776	yes	down
Os09t0448200-01	51.5629	17.2391	34.401	-1.40863	0.000214023	0.0083967	yes	down
Os11t0679700-01	145.093	302.886	223.99	1.00411	0.000216506	0.00845509	yes	up
MSTRG.12772.1	15.3451	50.3339	32.8395	1.48011	0.000216687	0.00845509	yes	up
Os02t0731900-01	498.207	195.47	346.839	-1.23351	0.000219107	0.00851873	yes	down
Os07t0240200-01	151.295	58.8185	105.057	-1.24272	0.000227501	0.00880778	yes	down
Os12t0263100-01	50.7393	136.798	93.7685	1.2912	0.000227766	0.00880778	yes	up
Os05t0582000-01	364.808	145.25	255.029	-1.21569	0.000232074	0.00895832	yes	down
MSTRG.10368.1	0	11.889	5.9445	2.1722	0.000232789	0.00896987	yes	up
MSTRG.10733.1	0	9.50532	4.75266	2.17055	0.000236806	0.00909216	yes	up
Os05t0154300-00	0	13.0952	6.54762	2.16843	0.000237435	0.00910011	yes	up
Os08t0548500-01	9.4953	41.9871	25.7412	1.72031	0.000238054	0.00910766	yes	up
MSTRG.27519.2	29.9477	7.13737	18.5425	-1.68643	0.000242619	0.00926592	yes	down
Os01t0687400-01	74.1278	15.3856	44.7567	-1.78274	0.000244758	0.00933107	yes	down
Os02t0654700-01	231.21	86.0022	158.606	-1.29087	0.000246273	0.00937228	yes	down
Os05t0134400-02	93.5585	32.6818	63.1202	-1.34202	0.000251049	0.00952027	yes	down
Os03t0712700-01	2281.29	1002.26	1641.78	-1.10393	0.000251737	0.00952027	yes	down
Os12t0614600-01	51.0844	149.691	100.388	1.37481	0.000253459	0.0095558	yes	up
Os01t0751400-00	7.346	32.0996	19.7228	1.70627	0.000253753	0.0095558	yes	up
MSTRG.10661.1	0	13.0061	6.50304	2.15774	0.000254379	0.0095569	yes	up
Os01t0332500-01	61.4328	162.796	112.115	1.27194	0.000254668	0.0095569	yes	up
Os12t0609600-01	809.822	383.774	596.798	-1.01389	0.000256654	0.00961471	yes	down
MSTRG.15595.1	15.352	68.1009	41.7264	1.71518	0.000263479	0.0098533	yes	up
Os02t0803300-01	125.321	40.297	82.8089	-1.43668	0.000264281	0.00986619	yes	down
Os07t0661400-01	3696.99	1743.36	2720.18	-1.02015	0.000264866	0.00987096	yes	down
Os03t0310800-01	1328.48	519.529	924.002	-1.23288	0.000267618	0.00993918	yes	down
Os09t0486500-02	672.583	285.854	479.218	-1.14126	0.000271387	0.0100274	yes	down
Os03t0663400-02	113.94	43.0195	78.48	-1.2679	0.000274596	0.0101286	yes	down
Os07t0625500-01	75.3219	270.575	172.948	1.55785	0.000275439	0.0101424	yes	up
MSTRG.22430.1	2.15724	19.6816	10.9194	2.0219	0.00027647	0.010163	yes	up
Os03t0372600-00	18.2497	2.50045	10.3751	-1.95269	0.00028551	0.0104419	yes	down
Os03t0387850-01	4.02072	21.9569	12.9888	1.83086	0.000292404	0.010676	yes	up
MSTRG.14807.1	3.64019	23.4848	13.5625	1.90646	0.000297435	0.0108413	yes	up
Os12t0420200-01	150.358	57.7461	104.052	-1.25119	0.000299804	0.0109025	yes	down
Os03t0374500-00	231.082	98.7627	164.922	-1.13487	0.000300613	0.0109025	yes	down
MSTRG.20544.1	0	10.808	5.40402	2.13192	0.000302857	0.0109649	yes	up
Os04t0497200-01	116.846	45.1281	80.9871	-1.24907	0.00030805	0.0111032	yes	down
Os08t0375400-01	77.3131	28.2157	52.7644	-1.30267	0.000308738	0.0111032	yes	down
Os05t0588500-01	197.263	66.7007	131.982	-1.37764	0.000310282	0.0111217	yes	down
Os02t0669366-00	115.839	30.3062	73.0728	-1.60678	0.000312524	0.011173	yes	down
Os06t0252800-01	27.0765	4.70683	15.8917	-1.85818	0.000313135	0.011173	yes	down
Os11t0214900-00	53.7634	16.2402	35.0018	-1.47568	0.000326059	0.0116101	yes	down
MSTRG.29498.1	0	12.2709	6.13546	2.11847	0.000327388	0.0116382	yes	up
MSTRG.19380.1	59.6055	14.4579	37.0317	-1.65773	0.000331812	0.0117761	yes	down
Os08t0137800-01	33.8515	3.9489	18.9002	-1.99988	0.000332808	0.011792	yes	down
Os09t0376400-00	399.887	148.411	274.149	-1.28344	0.000336286	0.0118762	yes	down
MSTRG.29614.1	0	10.2417	5.12083	2.11519	0.000337674	0.0119058	yes	up
Os04t0665666-01	389.098	131.553	260.326	-1.37547	0.000342045	0.0120083	yes	down
Os05t0537100-00	106.702	32.1764	69.4393	-1.48719	0.000344556	0.01205	yes	down
Os04t0392300-00	10.6348	44.56	27.5974	1.66633	0.000354496	0.0123291	yes	up
Os01t0124600-00	0	9.28719	4.64359	2.10817	0.00035473	0.0123291	yes	up
Os02t0519700-01	29.5418	76.7895	53.1656	1.24655	0.000356069	0.0123431	yes	up
Os02t0828500-01	602.465	286.018	444.242	-1.01146	0.000356369	0.0123431	yes	down
Os01t0937100-01	102.428	32.2525	67.34	-1.44428	0.000357246	0.0123536	yes	down
Os11t0114300-01	17.1224	2.43656	9.77946	-1.93175	0.000365266	0.0125906	yes	down
Os04t0546800-01	722.983	339.738	531.36	-1.0226	0.000365922	0.0125931	yes	down
Os01t0305300-01	35.8187	9.97521	22.897	-1.54697	0.000368023	0.0126452	yes	down
Os07t0659500-01	235.571	519.625	377.598	1.06265	0.000369999	0.0126929	yes	up
MSTRG.5006.18	2857.51	1279.75	2068.63	-1.07731	0.000371747	0.0127137	yes	down
Os03t0805766-00	15.3335	1.54363	8.43856	-2.02062	0.000371785	0.0127137	yes	down
Os01t0134700-01	67.85	23.1882	45.5191	-1.37004	0.000375074	0.0127231	yes	down
Os09t0562700-01	3.30465	23.5898	13.4472	1.92997	0.000375212	0.0127231	yes	up
Os05t0251400-01	13.968	48.4592	31.2136	1.51844	0.000375596	0.0127231	yes	up
Os08t0113100-01	133.443	55.2072	94.325	-1.1666	0.000379421	0.0128104	yes	down
Os10t0416500-04	8.75011	0	4.37506	-2.09459	0.000379525	0.0128104	yes	down
Os04t0366000-00	0.372591	13.8677	7.12015	2.09701	0.000379953	0.0128104	yes	up
Os03t0132900-01	29.7153	5.0996	17.4075	-1.86043	0.000383874	0.0129223	yes	down
Os08t0444440-01	5.51162	27.3576	16.4346	1.76032	0.000385019	0.0129407	yes	up
Os05t0156900-01	60.3798	9.05701	34.7184	-1.90764	0.000385942	0.0129513	yes	down
Os12t0124500-01	263.192	115.351	189.271	-1.10032	0.000386838	0.0129513	yes	down
Os09t0458300-01	77.7254	168.828	123.277	1.04449	0.000388008	0.0129513	yes	up
MSTRG.10739.1	0	9.1619	4.58095	2.09364	0.000388914	0.0129513	yes	up
MSTRG.27955.1	0	11.0021	5.50105	2.09182	0.000388989	0.0129513	yes	up
Os10t0514901-00	153.566	42.463	98.0147	-1.54749	0.000389536	0.0129513	yes	down
MSTRG.19565.1	69.5722	27.6819	48.6271	-1.20498	0.000392655	0.0130349	yes	down
Os02t0570400-01	174.643	69.7249	122.184	-1.20792	0.000394832	0.0130871	yes	down
Os06t0356800-01	116.679	1.88705	59.2828	-2.08382	0.000396429	0.0131199	yes	down
Os06t0565200-00	0	9.8643	4.93215	2.0869	0.000404337	0.0133611	yes	up
MSTRG.34843.1	152.173	70.077	111.125	-1.04981	0.000405457	0.0133647	yes	down
Os02t0151300-01	30.9306	7.05423	18.9924	-1.68896	0.000405686	0.0133647	yes	down
MSTRG.8569.1	0	8.87386	4.43693	2.08573	0.000409382	0.0134454	yes	up
Os12t0629700-01	11.317	0.66275	5.98987	-2.06823	0.000410797	0.013451	yes	down
MSTRG.13528.1	0	10.4247	5.21235	2.08272	0.000413482	0.0135184	yes	up
MSTRG.27622.1	205.92	98.1023	152.011	-1.00668	0.000415004	0.0135476	yes	down
MSTRG.763.1	23.3003	72.2148	47.7576	1.41044	0.000417176	0.0135624	yes	up
MSTRG.26929.1	41.5881	109.989	75.7887	1.26095	0.000417343	0.0135624	yes	up
Os06t0566850-00	12.7909	0.331375	6.56116	-2.08321	0.000418365	0.0135752	yes	down
Os01t0566000-01	268.28	578.198	423.239	1.03562	0.000424299	0.013747	yes	up
Os07t0602000-01	18.8287	2.35342	10.5911	-1.95423	0.000426711	0.0138045	yes	down
Os09t0491612-01	8.45108	46.628	27.5395	1.81608	0.00043877	0.0141511	yes	up
Os03t0788600-02	59.5694	23.4234	41.4964	-1.21265	0.000439459	0.0141511	yes	down
MSTRG.19806.1	22.7885	3.57169	13.1801	-1.87795	0.000440051	0.0141511	yes	down
MSTRG.32161.1	23.6618	4.29231	13.9771	-1.80779	0.000441545	0.014178	yes	down
MSTRG.13130.1	24.7805	97.4269	61.1037	1.60973	0.000442802	0.0141954	yes	up
Os01t0686200-01	70.1317	17.979	44.0554	-1.59986	0.000443399	0.0141954	yes	down
MSTRG.19870.4	8.01341	33.1253	20.5693	1.64341	0.00044433	0.0142041	yes	up
Os05t0563000-01	158.957	64.7836	111.87	-1.17921	0.000445154	0.0142094	yes	down
MSTRG.28308.1	1.80581	25.104	13.4549	2.04137	0.000449635	0.0143312	yes	up
Os05t0539150-01	6.97975	30.7849	18.8823	1.68352	0.00045836	0.0145369	yes	up
Os03t0381000-01	17.9226	1.93288	9.92774	-1.97514	0.000463722	0.0146601	yes	down
Os04t0537800-01	128.529	55.1422	91.8358	-1.11998	0.000464651	0.0146601	yes	down
Os04t0539000-01	57.7297	21.1289	39.4293	-1.29719	0.000464711	0.0146601	yes	down
Os07t0250501-00	21.8242	61.2157	41.52	1.31746	0.000472302	0.0148562	yes	up
Os08t0564000-01	202.543	94.0029	148.273	-1.03352	0.00048064	0.0150745	yes	down
Os02t0796000-00	0.730896	12.4408	6.58587	2.03905	0.000483305	0.0151256	yes	up
Os08t0356500-01	120.241	42.3375	81.2893	-1.32593	0.000484372	0.0151256	yes	down
Os06t0683700-01	85.245	29.0747	57.1599	-1.36651	0.000486507	0.0151703	yes	down
MSTRG.17525.1	19.1118	69.6849	44.3983	1.54936	0.000488354	0.0151899	yes	up
Os07t0471200-01	14.2189	47.8818	31.0504	1.47914	0.000488542	0.0151899	yes	up
Os03t0747100-00	31.4074	73.6322	52.5198	1.12899	0.000491831	0.0152263	yes	up
Os01t0874300-01	547.981	214.571	381.276	-1.22041	0.000503764	0.0155734	yes	down
MSTRG.14427.1	33.806	6.65175	20.2289	-1.76055	0.00050827	0.0156701	yes	down
Os01t0605500-00	148.906	339.001	243.953	1.09579	0.000508346	0.0156701	yes	up
Os01t0170051-00	17.0122	1.36531	9.18875	-2.01093	0.000511964	0.0157367	yes	down
MSTRG.30418.1	171.57	453.766	312.668	1.25661	0.000515285	0.0157938	yes	up
Os04t0393300-03	15.7098	46.0478	30.8788	1.35503	0.000518374	0.0158659	yes	up
Os06t0132400-01	145.488	64.6464	105.067	-1.07887	0.000519112	0.015866	yes	down
Os03t0672400-01	293.499	670.065	481.782	1.0983	0.000521934	0.0159297	yes	up
Os11t0649600-01	99.2654	42.0975	70.6815	-1.13796	0.000538287	0.0164056	yes	down
MSTRG.7664.1	0.372591	13.07	6.72128	2.04238	0.000540447	0.016425	yes	up
MSTRG.23248.1	0	9.65485	4.82742	2.03802	0.000544969	0.0165159	yes	up
MSTRG.11332.3	35.0259	80.8839	57.9549	1.1097	0.00054819	0.0165903	yes	up
Os02t0258800-01	384.177	41.3986	212.788	-1.97168	0.000551395	0.0166639	yes	down
MSTRG.11028.1	0	8.86415	4.43208	2.03706	0.000552412	0.0166713	yes	up
Os11t0637200-01	62.719	14.5506	38.6348	-1.66629	0.000555442	0.0167393	yes	down
Os02t0668000-01	82.0716	177.578	129.825	1.03422	0.000557908	0.0167902	yes	up
Os05t0418100-01	1.83491	15.4412	8.63804	1.92679	0.000565838	0.0169578	yes	up
MSTRG.7422.1	30.1932	5.96242	18.0778	-1.76176	0.000567458	0.0169828	yes	down
Os06t0564100-01	218.465	64.4806	141.473	-1.48381	0.000568722	0.0169971	yes	down
MSTRG.33549.1	1.8275	17.8633	9.84543	1.96064	0.000569866	0.0170077	yes	up
MSTRG.17328.1	6.23404	32.5635	19.3987	1.76421	0.000570861	0.0170139	yes	up
Os04t0518800-01	23.4749	94.4409	58.9579	1.61266	0.000575369	0.0171246	yes	up
Os11t0215100-01	131.256	48.7362	89.9959	-1.27084	0.000576704	0.0171407	yes	down
Os07t0661600-03	17.1366	55.5757	36.3561	1.4406	0.000580488	0.0172057	yes	up
Os11t0134700-01	130.19	33.5378	81.8637	-1.59229	0.00058276	0.0172494	yes	down
Os02t0479100-00	28.8109	85.5724	57.1916	1.36951	0.000587016	0.0173515	yes	up
Os02t0738600-01	146.056	66.6511	106.354	-1.05387	0.000589374	0.0173974	yes	down
Os08t0160300-00	50.8467	143.564	97.2054	1.31724	0.000607556	0.0178852	yes	up
Os01t0974400-01	32.5103	9.01487	20.7626	-1.51901	0.000610882	0.0179361	yes	down
Os07t0109100-00	39.3435	115.888	77.6159	1.3575	0.000610947	0.0179361	yes	up
Os09t0562600-01	90.2808	42.1012	66.191	-1.02823	0.000616604	0.0180705	yes	down
MSTRG.2218.1	56.5977	21.082	38.8399	-1.26152	0.000617202	0.0180705	yes	down
Os02t0207400-00	57.8768	17.4489	37.6629	-1.45146	0.000618751	0.0180914	yes	down
MSTRG.5001.17	40.2073	9.95346	25.0804	-1.6164	0.000620589	0.0181205	yes	down
Os05t0515600-01	82.3435	20.0215	51.1825	-1.62422	0.000621605	0.0181257	yes	down
MSTRG.10957.1	0	9.70539	4.8527	2.01426	0.000628115	0.0182908	yes	up
Os03t0673400-01	9.11002	0.325355	4.71769	-2.01649	0.000632433	0.0183842	yes	down
MSTRG.1859.1	9.88271	40.3289	25.1058	1.61602	0.000637295	0.0184615	yes	up
Os10t0206500-00	77.7556	30.351	54.0533	-1.22005	0.0006374	0.0184615	yes	down
Os09t0309500-01	434.283	199.855	317.069	-1.03853	0.000639976	0.0185113	yes	down
Os03t0323900-01	186.143	52.6895	119.416	-1.51361	0.000641133	0.0185199	yes	down
Os01t0773700-02	76.2334	30.892	53.5627	-1.18509	0.000646222	0.018642	yes	down
Os11t0239000-00	20.6742	1.79789	11.236	-1.97661	0.000650488	0.01874	yes	down
MSTRG.31876.1	61.1469	203.998	132.572	1.46521	0.000654216	0.0187987	yes	up
Os07t0603600-01	92.5413	36.6535	64.5974	-1.19881	0.000654269	0.0187987	yes	down
Os02t0103600-01	122.268	27.4857	74.8767	-1.66807	0.000660823	0.0188951	yes	down
Os03t0160600-01	40.5544	133.025	86.7895	1.44913	0.000661129	0.0188951	yes	up
Os03t0338000-01	21.9507	3.20903	12.5799	-1.85241	0.000673152	0.0192133	yes	down
Os03t0264800-00	46.7361	105.321	76.0285	1.08035	0.000681826	0.0194352	yes	up
Os03t0744800-02	71.973	173.373	122.673	1.1512	0.000683888	0.0194683	yes	up
Os09t0469300-01	153.743	60.0716	106.908	-1.21968	0.000685457	0.0194872	yes	down
Os03t0154000-01	75.4846	31.1862	53.3354	-1.15404	0.000698147	0.0197698	yes	down
Os12t0433500-01	275.176	626.364	450.77	1.09031	0.000710137	0.0200567	yes	up
Os07t0151100-02	0.372591	10.285	5.3288	1.99434	0.000719867	0.0203049	yes	up
MSTRG.28468.1	15.3784	55.4507	35.4146	1.52076	0.000729134	0.0205395	yes	up
MSTRG.23922.1	2.17893	15.7352	8.95708	1.85911	0.000735461	0.0206907	yes	up
MSTRG.16667.1	76.8838	184.472	130.678	1.147	0.000743191	0.0208284	yes	up
Os04t0435325-00	3.26813	20.9027	12.0854	1.82857	0.000743252	0.0208284	yes	up
MSTRG.29548.1	74.1688	29.2821	51.7255	-1.20796	0.000745978	0.0208777	yes	down
Os01t0697700-00	22.445	68.7243	45.5846	1.3883	0.00074862	0.0209245	yes	up
Os07t0670300-01	60.6862	15.734	38.2101	-1.56895	0.000753983	0.02102	yes	down
Os06t0202900-01	85.3238	36.4327	60.8783	-1.12662	0.000756412	0.0210605	yes	down
Os08t0334300-00	16.1231	1.36531	8.7442	-1.95332	0.00075841	0.0210726	yes	down
Os03t0764100-01	531.065	180.645	355.855	-1.35009	0.000762344	0.0211438	yes	down
Os05t0127500-01	20.1592	3.34754	11.7534	-1.81048	0.000764475	0.0211533	yes	down
Os03t0142500-01	41.27	7.32773	24.2989	-1.78514	0.000766181	0.0211533	yes	down
Os12t0226400-00	30.2769	8.59786	19.4374	-1.50518	0.000766607	0.0211533	yes	down
Os10t0510500-01	352.69	165.926	259.308	-1.01224	0.000771423	0.021259	yes	down
Os06t0149900-01	84.4342	36.8412	60.6377	-1.1038	0.000778402	0.0214239	yes	down
Os08t0335600-01	62.8306	18.0813	40.456	-1.49697	0.000781873	0.021492	yes	down
Os09t0392666-01	26.6992	66.1262	46.4127	1.18398	0.000789066	0.0216347	yes	up
Os07t0599500-01	25.4745	5.84197	15.6582	-1.6456	0.000792799	0.0217094	yes	down
MSTRG.5978.1	5.1168	25.8216	15.4692	1.72562	0.000800737	0.021899	yes	up
Os03t0223100-02	96.184	44.8426	70.5133	-1.0286	0.000803474	0.0219434	yes	down
Os09t0421300-01	39.8373	13.5589	26.6981	-1.3501	0.0008053	0.0219434	yes	down
Os11t0558900-01	31.3455	8.68702	20.0163	-1.52367	0.000806428	0.0219434	yes	down
Os05t0532500-01	24.4112	65.08	44.7456	1.2522	0.000807725	0.021951	yes	up
MSTRG.21993.1	42.6614	122.89	82.7757	1.3298	0.000810814	0.0220072	yes	up
Os02t0689900-01	171.955	78.3147	125.135	-1.05069	0.000823559	0.0223251	yes	down
Os09t0564000-01	9.85045	0.236193	5.04332	-1.97377	0.000827935	0.0223875	yes	down
MSTRG.20325.1	0	8.41601	4.20801	1.96699	0.000837947	0.0225733	yes	up
MSTRG.20366.1	0	9.0933	4.54665	1.96526	0.000839677	0.0225917	yes	up
MSTRG.12232.1	0	8.56776	4.28388	1.96611	0.000842011	0.0226263	yes	up
Os04t0182200-01	97.3791	45.6719	71.5255	-1.01113	0.000844286	0.0226506	yes	down
Os07t0162400-01	212.492	97.7215	155.107	-1.03848	0.000845014	0.0226506	yes	down
Os03t0813200-00	0.716609	11.5985	6.15754	1.95518	0.000847419	0.0226587	yes	up
MSTRG.16971.1	43.8818	103.703	73.7922	1.13006	0.000848898	0.0226702	yes	up
Os10t0438600-01	20.4694	1.9389	11.2041	-1.92752	0.000852666	0.0227238	yes	down
Os05t0503650-01	126.748	36.7977	81.7731	-1.48243	0.00085301	0.0227238	yes	down
MSTRG.13225.1	19.3341	2.50647	10.9203	-1.86719	0.000855136	0.0227523	yes	down
Os06t0175800-01	161.375	65.1278	113.251	-1.18381	0.000873608	0.0232152	yes	down
Os06t0683900-01	12.7724	38.1911	25.4818	1.36023	0.000886188	0.023489	yes	up
Os02t0535901-00	19.7009	2.12926	10.9151	-1.90667	0.000887694	0.023489	yes	down
MSTRG.19734.1	11.353	35.8303	23.5917	1.40488	0.000888269	0.023489	yes	up
Os03t0808500-00	2393.82	866.139	1629.98	-1.28651	0.000898891	0.0237081	yes	down
Os08t0500700-01	46.5504	144.095	95.3227	1.38718	0.000899347	0.0237081	yes	up
Os01t0132000-01	765.47	104.052	434.761	-1.86211	0.000899849	0.0237081	yes	down
Os03t0639400-01	9.906	0.561548	5.23377	-1.95123	0.000904631	0.023805	yes	down
MSTRG.5139.1	60.9025	10.9307	35.9166	-1.76674	0.000910363	0.0239267	yes	down
MSTRG.1105.5	12.4834	44.1391	28.3113	1.49681	0.000913885	0.02399	yes	up
MSTRG.24827.1	4.40707	22.7944	13.6008	1.72495	0.000916724	0.0240353	yes	up
Os03t0368900-01	15.0106	2.02204	8.51634	-1.84971	0.000919329	0.0240744	yes	down
Os03t0661300-01	1219.49	571.195	895.345	-1.01501	0.000922512	0.0241284	yes	down
Os01t0788400-01	79.1187	20.1806	49.6497	-1.56999	0.000926058	0.0241919	yes	down
Os10t0117000-01	88.6432	199.363	144.003	1.07227	0.000929595	0.0242549	yes	up
MSTRG.7461.1	71.5147	23.7463	47.6305	-1.36534	0.000931919	0.0242862	yes	down
Os08t0482600-01	496.337	169.731	333.034	-1.33955	0.000936435	0.0243744	yes	down
Os11t0128300-01	464.276	213.216	338.746	-1.03718	0.000946305	0.0245721	yes	down
Os05t0102000-01	348.664	158.728	253.696	-1.04826	0.000954985	0.0247591	yes	down
Os04t0616900-01	55.9154	22.2665	39.091	-1.18861	0.000955802	0.0247591	yes	down
Os09t0526600-02	5.82706	30.5845	18.2058	1.72447	0.000957287	0.0247678	yes	up
MSTRG.18957.1	39.9067	5.90938	22.9081	-1.82981	0.000964358	0.0249209	yes	down
Os05t0507000-01	85.9378	191.127	138.532	1.0606	0.000970967	0.0250616	yes	up
Os03t0366800-00	6.53627	27.746	17.1411	1.6152	0.000984007	0.0253376	yes	up
MSTRG.1618.1	21.902	60.1516	41.0268	1.27711	0.00099793	0.0256281	yes	up
Os04t0115650-00	27.0453	82.0468	54.546	1.36671	0.00100605	0.0257516	yes	up
MSTRG.27859.1	0	9.90427	4.95214	1.92995	0.00101719	0.0259968	yes	up
Os11t0208850-00	22.7022	3.9489	13.3256	-1.75738	0.00101907	0.0259968	yes	down
Os04t0179200-01	20.3079	1.13514	10.7215	-1.93668	0.00102353	0.0260752	yes	down
Os11t0484300-01	342.541	728.449	535.495	1.00876	0.00102606	0.0261089	yes	up
MSTRG.25048.1	0	8.81849	4.40924	1.92796	0.00104165	0.0264677	yes	up
MSTRG.12105.1	96.8927	43.3735	70.1331	-1.07275	0.00104685	0.0265439	yes	down
Os02t0731600-01	155.063	61.4585	108.261	-1.19691	0.0010503	0.0266002	yes	down
MSTRG.22453.1	3.63331	20.0638	11.8486	1.73825	0.00105809	0.0266805	yes	up
MSTRG.15635.1	70.6245	28.3977	49.5111	-1.17789	0.00105842	0.0266805	yes	down
MSTRG.27589.2	136.719	45.322	91.0204	-1.36484	0.00107875	0.0270566	yes	down
Os11t0529500-00	10.9529	0.898944	5.92591	-1.90689	0.00108221	0.02708	yes	down
Os08t0136500-01	11.0206	0	5.51029	-1.90837	0.00109193	0.0272704	yes	down
MSTRG.6660.2	20.0459	52.4068	36.2264	1.22715	0.00109523	0.0273212	yes	up
Os06t0161800-01	93.5587	288.001	190.78	1.37786	0.00110083	0.0274293	yes	up
Os01t0795400-01	43.9845	15.7292	29.8568	-1.29606	0.00111419	0.0276123	yes	down
Os07t0677200-01	9.89699	0.472387	5.18469	-1.92151	0.00111484	0.0276123	yes	down
Os05t0387200-01	287.924	128.88	208.402	-1.06661	0.0011151	0.0276123	yes	down
MSTRG.26840.10	43.1557	95.6077	69.3817	1.04985	0.00111618	0.0276123	yes	up
Os10t0337400-01	15.0413	54.9598	35.0006	1.50776	0.00111912	0.0276123	yes	up
MSTRG.25952.1	0	8.46786	4.23393	1.91341	0.00113372	0.0278865	yes	up
Os08t0402800-01	261.625	87.9443	174.785	-1.34611	0.00113624	0.0278865	yes	down
Os04t0456200-00	42.7455	7.80983	25.2777	-1.73445	0.00113727	0.0278865	yes	down
Os02t0758000-01	650.101	3958.5	2304.3	1.77818	0.00115188	0.0282126	yes	up
Os06t0546500-01	40.7438	5.15145	22.9476	-1.84806	0.00115467	0.0282168	yes	down
Os07t0638100-01	159.342	75.1866	117.264	-1.00171	0.0011593	0.028298	yes	down
Os07t0540600-00	36.4163	7.37237	21.8943	-1.68409	0.00116189	0.0283292	yes	down
Os05t0583000-01	13.6001	0.331375	6.96576	-1.91129	0.00117494	0.0286149	yes	down
MSTRG.1054.1	49.5666	11.0886	30.3276	-1.63709	0.00118983	0.0288797	yes	down
Os07t0677600-01	40.9387	7.63384	24.2863	-1.72199	0.00120507	0.0292168	yes	down
Os03t0703300-01	35.3953	9.53542	22.4654	-1.50982	0.00121018	0.0292747	yes	down
Os06t0232300-01	11.3593	35.3255	23.3424	1.38302	0.00121234	0.0292747	yes	up
Os01t0508100-01	41.8114	11.6935	26.7524	-1.49981	0.00121329	0.0292747	yes	down
MSTRG.3564.1	25.6666	6.82405	16.2453	-1.5293	0.00121424	0.0292747	yes	down
Os09t0571200-01	142.805	52.8498	97.8274	-1.26079	0.00121622	0.0292898	yes	down
MSTRG.29549.1	27.7259	7.2133	17.4696	-1.53729	0.00123216	0.0295747	yes	down
Os04t0482300-01	286.478	111.272	198.875	-1.21104	0.00124723	0.0298699	yes	down
Os10t0552400-01	15.3451	2.67275	9.00894	-1.74095	0.00127328	0.0303926	yes	down
Os06t0534900-00	39.2309	10.0451	24.638	-1.54608	0.00128576	0.0306564	yes	down
MSTRG.8477.2	78.5553	23.3354	50.9453	-1.44078	0.0012958	0.0308279	yes	down
Os11t0107700-02	25.113	72.7083	48.9107	1.31916	0.00130324	0.0309706	yes	up
MSTRG.27959.1	0	8.39676	4.19838	1.88666	0.00131476	0.0311921	yes	up
MSTRG.8699.1	0	8.84507	4.42253	1.88527	0.0013169	0.0311921	yes	up
Os06t0109000-00	20.3825	62.5982	41.4904	1.37077	0.00132994	0.0314664	yes	up
MSTRG.5509.1	0	8.40397	4.20199	1.87998	0.00136427	0.0321729	yes	up
Os06t0559500-01	26.9939	4.1513	15.5726	-1.77727	0.00137003	0.0322383	yes	down
Os03t0401951-01	34.2463	77.3848	55.8156	1.07414	0.0013853	0.0324914	yes	up
MSTRG.464.1	5.17341	28.8498	17.0116	1.72337	0.00139301	0.0325368	yes	up
MSTRG.20539.1	0	7.33625	3.66812	1.87906	0.00139327	0.0325368	yes	up
Os12t0149700-01	46.852	101.704	74.2779	1.03205	0.00141367	0.0329063	yes	up
Os05t0141200-00	14.9371	49.2533	32.0952	1.42165	0.00142354	0.0330649	yes	up
MSTRG.34376.1	113.27	39.6974	76.4837	-1.29878	0.0014297	0.0331513	yes	down
MSTRG.27962.1	12.394	1.23032	6.81217	-1.85077	0.00144173	0.0333795	yes	down
Os04t0395800-01	10.2542	0.325355	5.28979	-1.87914	0.00144441	0.0334057	yes	down
Os06t0694800-01	83.8875	31.7872	57.8374	-1.23447	0.00144666	0.0334218	yes	down
MSTRG.23827.2	26.1663	3.50059	14.8334	-1.80522	0.00145049	0.0334744	yes	down
Os10t0547200-01	27.0072	64.8357	45.9215	1.13897	0.00145215	0.0334769	yes	up
MSTRG.28281.1	0	8.25694	4.12847	1.86855	0.00145477	0.0335016	yes	up
MSTRG.19824.1	11.2884	34.2277	22.758	1.35118	0.00146482	0.0335896	yes	up
Os12t0605900-01	55.2639	130.498	92.8811	1.12052	0.00147438	0.0336684	yes	up
MSTRG.26890.1	0	9.25356	4.62678	1.86347	0.00147449	0.0336684	yes	up
Os03t0748300-01	125.02	55.4361	90.228	-1.06807	0.00148516	0.0338403	yes	down
Os05t0423701-01	37.7039	10.0754	23.8896	-1.49394	0.00149636	0.0340595	yes	down
Os02t0203500-01	101.057	46.4021	73.7295	-1.03133	0.00150328	0.0341091	yes	down
Os04t0379800-01	88.8475	188.655	138.751	1.00214	0.00150548	0.0341231	yes	up
Os05t0552900-01	6.57118	27.2566	16.9139	1.57147	0.00151031	0.0341945	yes	up
Os05t0319875-00	12.4649	1.37133	6.91813	-1.82481	0.0015118	0.0341945	yes	down
Os11t0169400-01	1.0892	11.4876	6.28838	1.83979	0.00151928	0.0343278	yes	up
Os08t0241900-01	107.364	37.4029	72.3835	-1.30506	0.00152815	0.0344092	yes	down
MSTRG.5502.7	32.1076	73.7938	52.9507	1.08979	0.00152852	0.0344092	yes	up
MSTRG.12336.1	0	8.75591	4.37795	1.85776	0.00152926	0.0344092	yes	up
MSTRG.17896.2	42.0295	90.3342	66.1818	1.01897	0.00154006	0.0346161	yes	up
Os03t0259100-01	4611.14	965.961	2788.55	-1.6507	0.00154197	0.0346228	yes	down
Os04t0197500-00	24.118	6.18657	15.1523	-1.54723	0.00155148	0.034757	yes	down
Os02t0467600-01	39.1179	7.17468	23.1463	-1.70807	0.00157215	0.0351542	yes	down
Os09t0543400-00	10.5051	0	5.25256	-1.84009	0.00158094	0.0353142	yes	down
Os02t0757100-01	4673.36	2005.84	3339.6	-1.10226	0.0015884	0.0354442	yes	down
Os05t0590000-01	50.4191	18.1042	34.2617	-1.2881	0.00159395	0.0355314	yes	down
MSTRG.17434.3	19.3648	3.27763	11.3212	-1.73945	0.00160317	0.0356422	yes	down
Os02t0626200-01	33.4646	10.15	21.8073	-1.40961	0.00160388	0.0356422	yes	down
Os01t0889900-01	68.9419	27.0445	47.9932	-1.19257	0.00161191	0.0357469	yes	down
Os03t0608000-01	17.7786	1.6015	9.69007	-1.84204	0.00161466	0.0357574	yes	down
Os08t0135900-01	114.02	53.0032	83.5115	-1.01309	0.0016157	0.0357574	yes	down
MSTRG.3240.1	14.6439	44.8082	29.726	1.36215	0.00162216	0.035827	yes	up
Os05t0296750-01	9.46938	131.156	70.3127	1.85803	0.00162492	0.0358513	yes	up
Os03t0745600-01	45.7241	97.588	71.6561	1.00675	0.00164087	0.036019	yes	up
MSTRG.32777.1	0	8.90163	4.45082	1.84395	0.00164512	0.0360756	yes	up
Os12t0114000-01	41.0604	11.9611	26.5108	-1.44527	0.0016597	0.0363214	yes	down
Os09t0491756-01	31.7593	77.6724	54.7159	1.14985	0.00166891	0.0364861	yes	up
MSTRG.25247.1	5.86251	24.96	15.4113	1.58376	0.0016778	0.0366434	yes	up
Os02t0719600-01	101.758	5.50457	53.6312	-1.85455	0.00168161	0.0366893	yes	down
Os01t0384800-01	385.131	136.276	260.704	-1.28902	0.0016978	0.0369678	yes	down
Os05t0163300-01	450.55	189.973	320.262	-1.11804	0.00169967	0.0369713	yes	down
Os03t0790500-01	162.574	53.0562	107.815	-1.35716	0.00170302	0.0370067	yes	down
Os02t0585200-01	11.0719	0.66275	5.86733	-1.8506	0.00171212	0.0371298	yes	down
MSTRG.1385.1	37.6271	13.489	25.5581	-1.28394	0.00171684	0.0371948	yes	down
Os01t0946550-00	70.754	24.3079	47.531	-1.30664	0.00172808	0.0373632	yes	down
MSTRG.16464.1	25.5798	75.747	50.6634	1.32591	0.00175555	0.0378017	yes	up
Os02t0822900-01	19.7204	2.17509	10.9478	-1.80884	0.00176025	0.0378313	yes	down
Os03t0673700-01	48.6287	16.8558	32.7423	-1.3147	0.00176528	0.0379016	yes	down
MSTRG.9679.1	0	8.05204	4.02602	1.83276	0.00176781	0.0379182	yes	up
MSTRG.645.2	24.8425	72.3504	48.5965	1.30788	0.00177099	0.0379488	yes	up
Os07t0462500-00	23.7814	5.80466	14.793	-1.54426	0.00177836	0.0380102	yes	down
MSTRG.34932.1	16.4338	44.9777	30.7057	1.25627	0.00177998	0.0380102	yes	up
MSTRG.13990.2	9.51384	0.325355	4.9196	-1.84281	0.0017809	0.0380102	yes	down
Os03t0762500-01	257.904	95.8512	176.878	-1.24274	0.00178456	0.03802	yes	down
Os05t0476700-01	1171.63	528.172	849.899	-1.04769	0.00178489	0.03802	yes	down
Os09t0520500-01	13.4441	44.1368	28.7904	1.40827	0.00179266	0.0381479	yes	up
Os07t0563400-01	37.1905	80.4141	58.8023	1.01938	0.00179578	0.038162	yes	up
Os11t0198250-00	24.8156	6.34814	15.5819	-1.51509	0.00179686	0.038162	yes	down
Os07t0142600-01	40.5899	13.0841	26.837	-1.37777	0.00180537	0.03823	yes	down
MSTRG.27840.1	0	7.46522	3.73261	1.82913	0.0018172	0.0384426	yes	up
Os04t0615200-01	45.1965	15.3749	30.2857	-1.3231	0.00182021	0.0384687	yes	down
Os08t0356700-01	35.9938	6.09622	21.045	-1.71381	0.00187172	0.0393646	yes	down
MSTRG.32875.1	6.93002	26.8096	16.8698	1.51761	0.00188194	0.0395409	yes	up
Os06t0250000-00	1.49036	15.2245	8.35743	1.81121	0.00188428	0.0395418	yes	up
MSTRG.1507.3	53.6725	21.6834	37.6779	-1.15161	0.00188565	0.0395418	yes	down
Os01t0794100-01	272.26	125.152	198.706	-1.02817	0.00189354	0.0396688	yes	down
MSTRG.14525.1	54.8131	17.2283	36.0207	-1.37915	0.00192981	0.0402723	yes	down
Os06t0257600-01	44.5424	10.2873	27.4149	-1.57962	0.00193186	0.0402761	yes	down
MSTRG.11009.1	0	7.78455	3.89228	1.81603	0.00193684	0.0403409	yes	up
Os12t0257000-01	116.351	49.954	83.1523	-1.10489	0.00193964	0.0403603	yes	down
Os06t0274800-01	59.1116	20.2756	39.6936	-1.31833	0.00196543	0.0407522	yes	down
Os03t0641250-00	10.4766	0	5.23828	-1.79813	0.00196579	0.0407522	yes	down
Os06t0610800-01	80.2135	24.4152	52.3143	-1.4015	0.00197159	0.0408282	yes	down
Os01t0686000-01	203.77	84.6555	144.213	-1.13167	0.00197693	0.0408995	yes	down
Os05t0550800-01	25.3199	6.671	15.9954	-1.5095	0.00200145	0.0413275	yes	down
Os12t0636900-01	61.9595	16.1474	39.0534	-1.50862	0.00201665	0.0415221	yes	down
Os01t0183500-01	274.987	11.3225	143.155	-1.81554	0.00203146	0.0417873	yes	down
MSTRG.3624.1	20.7239	3.63558	12.1798	-1.68721	0.00203533	0.041827	yes	down
MSTRG.21240.1	20.7731	4.75266	12.7629	-1.57173	0.00205259	0.0419026	yes	down
Os07t0151200-00	74.3409	29.1326	51.7367	-1.19503	0.00205384	0.0419026	yes	down
MSTRG.29124.1	16.4449	1.98473	9.21482	-1.76719	0.00205438	0.0419026	yes	down
MSTRG.4276.1	0.358305	9.79455	5.07643	1.81944	0.00205454	0.0419026	yes	up
Os04t0435402-00	3.64813	19.3144	11.4813	1.6633	0.00206098	0.0419149	yes	up
Os09t0381400-01	470.344	71.2932	270.819	-1.73568	0.00210366	0.0425425	yes	down
Os02t0176000-00	65.8035	27.7325	46.768	-1.11823	0.00210998	0.0426271	yes	down
Os09t0552800-00	29.9736	72.0684	51.021	1.13222	0.00211909	0.0426944	yes	up
MSTRG.28220.1	57.6456	21.9012	39.7734	-1.22747	0.00212325	0.0427052	yes	down
Os07t0656900-00	23.0383	5.79012	14.4142	-1.53489	0.00212359	0.0427052	yes	down
MSTRG.33524.1	2.96644	19.1877	11.077	1.71841	0.00216351	0.0433062	yes	up
Os05t0575000-01	23.4231	3.58373	13.5034	-1.72427	0.0022017	0.0439892	yes	down
MSTRG.29323.1	0	8.34008	4.17004	1.78865	0.00221235	0.044161	yes	up
Os11t0529800-00	9.44028	0.65673	5.04851	-1.804	0.00221928	0.0442231	yes	down
MSTRG.12498.1	55.12	122.279	88.6995	1.04228	0.00223656	0.0444094	yes	up
Os10t0419400-01	140.544	52.761	96.6526	-1.22391	0.00224817	0.0445872	yes	down
MSTRG.1010.1	108.417	47.4719	77.9445	-1.07615	0.00225617	0.0447048	yes	down
Os07t0421600-00	18.5122	3.39939	10.9558	-1.66064	0.00227268	0.0449496	yes	down
MSTRG.30215.1	38.4608	6.2227	22.3418	-1.70923	0.00227629	0.0449796	yes	down
Os09t0439200-01	478.877	180.151	329.514	-1.22345	0.00229349	0.045278	yes	down
Os07t0112400-00	17.0938	49.4052	33.2495	1.29558	0.00230068	0.0453786	yes	up
Os07t0142200-01	73.9174	27.043	50.4802	-1.25673	0.00230318	0.0453862	yes	down
Os07t0101000-00	78.0176	33.5552	55.7864	-1.09321	0.00231537	0.0455433	yes	down
Os11t0508600-01	7.72494	31.3126	19.5188	1.52815	0.00232543	0.0456676	yes	up
Os06t0218500-01	2.54465	14.9858	8.76523	1.68095	0.00233274	0.0457598	yes	up
Os01t0852400-00	157.119	354.234	255.677	1.06001	0.00235134	0.046041	yes	up
Os12t0292400-01	112.417	41.3181	76.8678	-1.24027	0.00236065	0.0461396	yes	down
MSTRG.5316.1	0	6.85182	3.42591	1.78001	0.00237293	0.0463377	yes	up
Os12t0578600-01	9.17297	32.9396	21.0563	1.45675	0.00240187	0.046818	yes	up
MSTRG.26889.1	0	7.51707	3.75853	1.77388	0.00241547	0.0470406	yes	up
MSTRG.2184.2	14.2401	0.892923	7.5665	-1.7908	0.00241942	0.0470751	yes	down
MSTRG.29888.1	0.745182	10.367	5.55607	1.78414	0.002451	0.047433	yes	up
Os05t0399400-00	418.542	45.7632	232.152	-1.76896	0.00245585	0.0474841	yes	down
MSTRG.20498.1	0	8.19305	4.09653	1.76842	0.00245856	0.0474941	yes	up
Os01t0940600-01	66.835	28.8147	47.8249	-1.0838	0.00248085	0.0478818	yes	down
Os12t0637000-00	6067.16	1305.95	3686.55	-1.59705	0.00248885	0.0479933	yes	down
Os07t0100600-01	90.8905	39.2575	65.074	-1.08453	0.00249124	0.0479964	yes	down
MSTRG.1998.1	17.5098	43.3497	30.4298	1.15251	0.00249599	0.0480021	yes	up
MSTRG.12338.1	0	6.99283	3.49642	1.76914	0.00250009	0.0480382	yes	up
Os04t0118700-00	45.901	17.8417	31.8713	-1.18286	0.00251432	0.048246	yes	down
Os01t0865800-00	222.324	100.105	161.215	-1.04426	0.00251761	0.048246	yes	down
Os08t0376600-01	21.0976	3.63558	12.3666	-1.66986	0.00253432	0.0484801	yes	down
MSTRG.241.1	0	7.0507	3.52535	1.7653	0.00254459	0.0486334	yes	up
MSTRG.21667.1	20.3947	3.17041	11.7826	-1.70512	0.00256224	0.0489274	yes	down
MSTRG.3697.1	149.339	47.8379	98.5887	-1.35807	0.00256746	0.0489838	yes	down
MSTRG.27618.1	20.0798	2.31963	11.1997	-1.7547	0.00257495	0.0490823	yes	down
Os09t0571100-01	43.7802	15.7086	29.7444	-1.27247	0.00259422	0.0493199	yes	down
MSTRG.17205.1	79.9889	34.0708	57.0299	-1.1072	0.00261857	0.0496952	yes	down
MSTRG.32687.1	13.9399	38.9853	26.4626	1.26731	0.00262836	0.0498372	yes	up
Os06t0691400-01	133.695	58.6266	96.1607	-1.07371	0.00263456	0.049911	yes	down

## Sheet: LvsS(gs3)
ID	baseMeanA	baseMeanB	baseMean	log2FoldChange	pvalue	padj	significant	Up/down-regulation
Os01t0112400-01	3027.38	7.63743	1517.51	-8.44455	2.83955e-141	7.57139e-137	yes	down
Os08t0546300-01	18214.9	406.494	9310.67	-5.42909	4.65805e-112	6.21012e-108	yes	down
Os07t0559700-00	2261.27	47.9539	1154.61	-5.49677	2.4373e-106	2.16628e-102	yes	down
Os03t0261100-01	1536.38	57.6053	796.993	-4.69626	1.37497e-98	9.16555e-95	yes	down
Os09t0452800-01	1542.03	22.48	782.256	-6.00419	6.61601e-91	3.52818e-87	yes	down
Os12t0112401-00	1551.11	3.69017	777.399	-8.38522	4.67014e-81	2.07541e-77	yes	down
Os03t0167600-01	1099.01	6.16918	552.589	-7.25305	6.69056e-73	2.54853e-69	yes	down
Os12t0112000-01	635.717	10.1206	322.919	-5.84663	1.54346e-67	5.14436e-64	yes	down
Os05t0438800-01	551.548	22.4049	286.976	-4.56245	3.81369e-67	1.12987e-63	yes	down
Os09t0525500-01	6372.01	622.042	3497.03	-3.33444	1.37781e-66	3.6738e-63	yes	down
Os02t0513100-01	2293.69	132.232	1212.96	-4.07466	6.85172e-65	1.66086e-61	yes	down
Os05t0427400-00	871.903	19.4706	445.687	-5.38812	1.9464e-64	4.32491e-61	yes	down
Os08t0298700-01	1183.01	3.69235	593.353	-7.93866	4.06567e-60	8.33901e-57	yes	down
Os05t0135500-01	925.097	10.2104	467.654	-6.31799	2.58398e-57	4.92138e-54	yes	down
Os07t0691300-01	1129.84	115.372	622.607	-3.26735	3.71582e-57	6.60525e-54	yes	down
Os03t0300400-01	742.491	44.2908	393.391	-4.02084	1.0241e-56	1.68369e-53	yes	down
MSTRG.293.1	568.723	8.64819	288.685	-5.88987	1.07346e-56	1.68369e-53	yes	down
Os12t0637000-00	5806.63	1.54332	2904.09	-10.5976	2.43995e-54	3.61438e-51	yes	down
Os07t0556800-01	1783.31	0.626533	891.967	-10.1504	3.88729e-53	5.45529e-50	yes	down
Os03t0168600-01	475.889	3.70495	239.797	-6.74243	4.89439e-52	6.5252e-49	yes	down
Os06t0539400-01	692.258	42.1379	367.198	-3.98585	1.79192e-49	2.27522e-46	yes	down
Os03t0258900-01	843.839	42.717	443.278	-4.23942	1.42577e-48	1.72804e-45	yes	down
Os11t0289700-01	465.692	9.59404	237.643	-5.46066	1.13559e-47	1.31649e-44	yes	down
Os11t0530600-01	579.097	2.14685	290.622	-7.61266	1.51555e-47	1.68377e-44	yes	down
Os03t0793800-01	301.481	6.45726	153.969	-5.40013	5.97827e-47	6.37619e-44	yes	down
Os02t0110000-01	14249.2	25.4243	7137.29	-8.51029	2.49584e-46	2.55958e-43	yes	down
Os09t0401000-01	727.112	1.25307	364.182	-8.46502	8.17779e-46	8.07602e-43	yes	down
Os05t0495900-01	353.327	25.5414	189.434	-3.74164	4.20139e-44	4.00093e-41	yes	down
Os10t0149800-00	3189.97	6.77875	1598.38	-8.23803	3.26856e-42	3.00527e-39	yes	down
Os02t0289000-01	451.939	28.9794	240.459	-3.90464	3.37427e-41	2.99905e-38	yes	down
Os04t0310800-01	268.877	8.65449	138.766	-4.84375	5.47962e-41	4.71318e-38	yes	down
Os01t0639200-01	526.411	26.089	276.25	-4.25209	2.02289e-39	1.68558e-36	yes	down
Os07t0162900-01	613.96	25.5168	319.738	-4.48991	1.19548e-38	9.65944e-36	yes	down
Os12t0609600-01	773.176	57.6505	415.413	-3.69058	1.32142e-38	1.03631e-35	yes	down
Os04t0430700-01	499.795	18.7608	259.278	-4.62633	2.28908e-38	1.74389e-35	yes	down
Os03t0134900-01	395.411	3044.05	1719.73	2.91792	4.75227e-38	3.51985e-35	yes	up
Os08t0440800-01	1494.59	234.213	864.403	-2.65371	1.50102e-37	1.08171e-34	yes	down
Os03t0180900-01	616.88	20.3523	318.616	-4.79735	2.10251e-37	1.4753e-34	yes	down
Os03t0808500-00	2284.76	106.217	1195.49	-4.33462	6.78575e-37	4.63937e-34	yes	down
Os07t0492000-01	1547.48	322.027	934.752	-2.25175	1.95632e-36	1.30408e-33	yes	down
Os07t0187900-01	2062.66	323.637	1193.15	-2.65071	1.41648e-35	9.21195e-33	yes	down
Os06t0288100-01	252.055	7.33676	129.696	-4.9477	1.65914e-35	1.05332e-32	yes	down
Os02t0627100-01	624.048	35.1495	329.599	-4.07081	2.62044e-35	1.62491e-32	yes	down
MSTRG.11106.1	0.349711	662.963	331.656	9.0823	2.73773e-35	1.65907e-32	yes	up
Os04t0518400-01	329.172	15.6734	172.423	-4.29616	3.54905e-35	2.10293e-32	yes	down
Os09t0426800-01	1824.13	202.772	1013.45	-3.13263	1.06935e-34	6.19848e-32	yes	down
Os05t0320700-02	1150.61	203.997	677.305	-2.47749	6.89886e-34	3.91385e-31	yes	down
Os04t0408600-01	947.033	102.129	524.581	-3.17386	9.74691e-34	5.41441e-31	yes	down
Os03t0850900-01	489.457	30.4781	259.968	-3.92957	1.60304e-33	8.72316e-31	yes	down
Os02t0797400-01	151.378	1233.96	692.668	2.99384	2.30507e-33	1.22925e-30	yes	up
Os01t0263300-01	1926.39	384.668	1155.53	-2.30875	1.7666e-32	9.23619e-30	yes	down
MSTRG.13946.1	262.752	1.23224	131.992	-7.11919	2.56412e-32	1.3148e-29	yes	down
Os01t0294700-01	199.211	11.7096	105.46	-4.00533	2.66989e-32	1.34321e-29	yes	down
Os03t0753100-01	302.8	1300.28	801.54	2.09076	3.47555e-32	1.71615e-29	yes	up
Os01t0825000-01	268.822	20.0259	144.424	-3.68234	4.29575e-32	2.08258e-29	yes	down
MSTRG.21898.1	305.765	1973.55	1139.66	2.66587	5.55561e-32	2.64526e-29	yes	up
Os01t0930500-01	582.94	23.3423	303.141	-4.51572	1.91562e-31	8.96105e-29	yes	down
Os09t0422500-01	251.941	21.2497	136.595	-3.50971	5.04529e-31	2.31944e-28	yes	down
Os01t0208400-01	364.864	34.4208	199.642	-3.35441	6.63026e-31	2.99643e-28	yes	down
Os08t0482600-01	471.198	18.6668	244.932	-4.52383	1.79715e-30	7.98655e-28	yes	down
Os01t0337500-00	191.468	2.47464	96.9713	-5.94358	2.37202e-30	1.03684e-27	yes	down
Os04t0570600-01	424.25	0.313266	212.282	-8.6136	3.29474e-30	1.41695e-27	yes	down
MSTRG.18081.1	1.39376	257.389	129.391	6.91711	3.72529e-30	1.57669e-27	yes	up
Os10t0555900-02	1925.32	278.959	1102.14	-2.758	5.32845e-30	2.21996e-27	yes	down
Os06t0127800-01	108.775	911.348	510.062	3.02775	7.4309e-30	3.04827e-27	yes	up
Os04t0576900-01	576.288	3921.64	2248.96	2.73802	8.64915e-30	3.49426e-27	yes	up
Os05t0517400-01	4642.04	1388.38	3015.21	-1.73416	1.14633e-29	4.56205e-27	yes	down
Os06t0159450-00	352.789	2435.95	1394.37	2.7578	2.81075e-29	1.10215e-26	yes	up
Os10t0104900-01	210.94	1624.62	917.782	2.90996	3.54542e-29	1.37007e-26	yes	up
Os06t0163300-01	3279.84	650.82	1965.33	-2.31563	5.24402e-29	1.99752e-26	yes	down
Os03t0804200-01	790.904	68.3393	429.622	-3.47144	1.01638e-28	3.81699e-26	yes	down
Os04t0227500-01	173.773	7.99235	90.8827	-4.31831	1.39403e-28	5.16258e-26	yes	down
Os01t0686300-01	417.223	26.8296	222.026	-3.8726	2.09877e-28	7.66596e-26	yes	down
MSTRG.6773.1	301.837	0.613938	151.225	-7.79574	2.43039e-28	8.75728e-26	yes	down
Os11t0582500-01	505.13	0	252.565	-9.25004	2.49739e-28	8.87873e-26	yes	down
Os04t0431700-01	276.857	1337.89	807.375	2.25586	2.85278e-28	1.00087e-25	yes	up
Os04t0456700-01	322.38	45.4753	183.928	-2.79221	9.69827e-28	3.35837e-25	yes	down
Os09t0459450-01	608.197	113.646	360.922	-2.39863	1.97585e-27	6.73294e-25	yes	down
Os01t0866200-00	383.145	2523.13	1453.14	2.68963	1.99483e-27	6.73294e-25	yes	up
Os03t0587200-01	203.957	1454.59	829.272	2.80069	2.09359e-27	6.97792e-25	yes	up
[truncated: 5,903 more rows]

## Sheet: MvsS(gs3)
ID	baseMeanA	baseMeanB	baseMean	log2FoldChange	pvalue	padj	significant	Up/down-regulation
[truncated: 3,085 more rows]

[truncated: 3 more sheets: LvsS(NIL-GS3), LvsM(NIL-GS3), MvsS(NIL-GS3)]
