# Supplementary material for: Comprehensive Transcriptome Analysis of GS3 Near-Isogenic Lines During Panicle Development in Rice (Oryza sativa L.)
Source: Front Genet. 2022 Mar 1;13:857143. doi: 10.3389/fgene.2022.857143 (PMC8921255; doi:10.3389/fgene.2022.857143)
Supplement: Supplementary file 5 [file Table1.XLSX]

## Sheet: Sheet1
Grain shape	NIL-GS3	NIL-gs3	P-value
Grain length(mm)	7.68±0.19	8.78±0.14	0
Grain width(mm)	2.40±0.08	2.62±0.05	0.61
Length/width ratio	3.20±0.12	3.35±0.11	0
Grain thickness(mm)	1.85±0.05	1.84±0.05	0.557
Thousand grain weight(g)	17.38±0.16	20.19±0.07	0
Cell length(μm)	74.66±4.89	79.51±6.55	0.012
Cell width(μm)	63.98±4.49	57.73±6.64	0.001
Data shown as mean ± SD (N = 20). All statistical analyses were performed with Student’s t-test.
